# Supplementary material for: Genetic Basis and Prognostic Value of Exercise QT Dynamics
Source: Circ Genom Precis Med. 2020 Jun 11;13(4):e002774. doi: 10.1161/CIRCGEN.119.002774 (PMC7439940; doi:10.1161/CIRCGEN.119.002774)
Supplement: Supplementary file 2 [file hcg-13-e002774-s002.xlsx]

## Sheet: 1 Demographics
Supplemental Table 1 Demographics of the discovery, replication and full datasets.
Clinical Variables	Discovery (N=29,803)	Replication (N=22,176)	P	Full (N=52,493)
Age (yr)	58 (50 -63)	58 (50 -63)	0.23	58 (50 -63)
Sex (% man)	47.1	46.7	0.33	46.9
BMI	26.5 (24.0 - 29.4)	26.5 (23.9-29.4)	0.09	26.5 (24.0 - 29.4)
Current smoker or history of smoking	42.9	42.2	0.11	42.6
Systolic blood pressure (mmHg)	136 (124 - 148)	136 (124 - 149)	0.28	136 (124 - 148)
Diastolic blood pressure (mmHg)	82 (75 - 88)	82 (75 - 88)	0.68	82 (75 - 88)
ECG variables
Resting RR interval (ms)	855 (766 - 951)	854 (769 - 950)	0.83	854 (768 - 951)
RR decrease during exercise (ms)	312 (238 - 392)	310 (239 - 391)	0.99	311 (239 - 391)
RR increase during recovery (ms)	176 (124 - 241)	174 (124 - 240)	0.58	175 (124 - 241)
QT dynamics during exercise (ms)	0.17 (0.14 - 0.21)	0.17 (0.14 - 0.21)	0.93	0.17 (0.14 - 0.21)
QT dynamics during recovery (ms)	0.11 (0.07 - 0.16)	0.11 (0.07 - 0.16)	0.08	0.11 (0.07 - 0.16)
Resting QT interval (ms)	366 (348 - 385)	366 (349 - 385)	0.24	366 (348 - 385)
Continuous variables are represented as median (IQR). Dichotomic variables are represented as number (percentage). BMI - body mass index, RR = heart rate. Differences between discovery and replication groups were analysed using the Wilcoxon ranked test or Fisher exact test (dichotomic variables). Individuals were removed from the replication group if they were genetically related (first or second…

## Sheet: 2 CV codes
Supplementary Table 2 ICD-10 codes used in follow-up analysis
Cardiovascular events
Code:	Definition:
I21	Acute myocardial infarction
I210	Acute transmural myocardial infarction of anterior wall
I211	Acute transmural myocardial infarction of inferior wall
I212	Acute transmural myocardial infarction of other sites
I213	Acute transmural myocardial infarction of unspecified site
I214	Acute subendocardial myocardial infarction
I219	Acute myocardial infarction, unspecified
I22	Subsequent myocardial infarction
I220	Subsequent myocardial infarction of anterior wall
I221	Subsequent myocardial infarction of inferior wall
I228	Subsequent myocardial infarction of other sites
I229	Subsequent myocardial infarction of unspecified site
I24	Other acute ischaemic heart diseases
I248	Other forms of acute ischaemic heart disease
I249	Acute ischaemic heart disease, unspecified
I25	Chronic ischaemic heart disease
I250	Atherosclerotic cardiovascular disease, so described
I251	Atherosclerotic heart disease
I253	Aneurysm of heart
I254	Coronary artery aneurysm
I255	Ischaemic cardiomyopathy
I256	Silent myocardial ischaemia
I258	Other forms of chronic ischaemic heart disease
I259	Chronic ischaemic heart disease, unspecified
I46	Cardiac arrest
I460	Cardiac arrest with successful resuscitation
I461	Sudden cardiac death, so described
I469	Cardiac arrest, unspecified
I470	Reentry ventricular arrhythmia
I472	Ventricular tachycardia
I490	Ventricular fibrillation and flutter
I50	Heart failure
I500	Congestive heart failure
I501	Left ventricular failure
I509	Heart failure, unspecified
I64	Stroke, not specified as haemorrhage or infarction

## Sheet: 3 Sex
Supplementary Table 3 Sex-stratified analyses for QT dynamics during exercise
						MALES				FEMALES				COMBINED
Locus	SNV	CHR	BP	EA	EAF	β	SE	P	N	β	SE	P	N	β	SE	P	N
RPL22	rs10864434	1	6262231	A	0.601725	-0.0611934	0.00849167	5.7e-13	23494.8	-0.0634799	0.00776426	2.9e-16	26439.8	-0.0587253	0.00542959	2.9e-27	49934.6
KCNQ4	rs116015634	1	41250961	C	0.976891	0.106627	0.026714	6.6e-05	24412	0.0955471	0.0251582	0.00015	27472	0.0968718	0.0173457	2.3e-08	51884
NME7	rs1591734	1	169271902	C	0.859891	0.0730584	0.011787	5.7e-10	24390.9	0.0737943	0.0107058	5.5e-12	27448.2	0.0689503	0.00751008	4.3e-20	51839.1
SLC4A3	rs35394392	2	220500830	G	0.780453	-0.0331495	0.0098706	0.00078	24314.3	-0.0442915	0.0090267	9.3e-07	27362.1	-0.0364829	0.00631335	7.5e-09	51676.4
SCN5A-SCN10Aa	rs7638275	3	38665823	A	0.0189236	0.235092	0.0300149	4.8e-15	23551.5	0.110483	0.0280834	8.4e-05	26503.6	0.164556	0.019424	2.4e-17	50055.1
CDKN1A	rs1321311	6	36622900	C	0.764417	0.0384858	0.00962011	6.3e-05	24412	0.0576133	0.00883047	6.8e-11	27472	0.0454612	0.00616421	1.6e-13	51884
SLC35F1*	rs28436726	6	118664854	G	0.939891	0.123264	0.0173996	1.4e-12	24190.7	0.103636	0.015668	3.7e-11	27222.9	0.106828	0.011037	3.7e-22	51413.6
LOC643623	rs35846768	6	126024943	C	0.707395	-0.0592666	0.00955572	5.6e-10	21673	-0.0283754	0.0086696	0.0011	24389.7	-0.0406276	0.00608596	2.5e-11	46062.7
KCNH2	rs2072412	7	150647970	C	0.728985	0.0237296	0.00924078	0.01	24064.9	0.0494062	0.00839392	4e-09	27081.4	0.0354949	0.00589077	1.7e-09	51146.4
KCNQ1	rs2074238	11	2484803	T	0.088004	0.0839159	0.0141009	2.7e-09	24412	0.0559247	0.0132825	2.5e-05	27472	0.065935	0.00916097	6.1e-13	51884
FADS2	rs174594	11	61619829	C	0.375658	-0.0273151	0.00847397	0.0013	24271.4	-0.0345616	0.00767038	6.6e-06	27313.7	-0.0294722	0.00539217	4.6e-08	51585.1
KLF12	13:74505951_CT_C	13	74518210	G	0.631387	0.0436574	0.00866881	4.8e-07	23389.7	0.0446026	0.00795363	2e-08	26321.6	-0.04137	0.00543601	2.7e-14	51822.9
FOXN3	rs796647867	14	90168955	ATT	0.591566	-0.0467917	0.00843167	2.9e-08	23724.5	0.00141653	0.00768293	0.85	26698.3	-0.0194425	0.0053836	0.0003	50422.8
LITAF	rs8049607	16	11691753	T	0.514783	0.0414802	0.00814395	3.5e-07	24412	0.0406241	0.00744579	4.9e-08	27472	0.0388834	0.00520743	8.2e-14	51884
CNOT1	16:58565409_TGA_T	16	58566671	A	0.752267	0.0573596	0.00947953	1.4e-09	24341.6	0.073252	0.00863299	2.2e-17	27392.8	0.060181	0.00605013	2.6e-23	51883.6
PRKCA*	rs569258685	17	64313077	G	0.421425	-0.0337632	0.00848047	6.9e-05	22819.1	-0.0440345	0.0077248	1.2e-08	25679.5	-0.0361006	0.00529579	9.3e-12	51719.4
KCNJ2	rs12941598	17	68453327	G	0.785534	0.0503139	0.00999808	4.8e-07	24274.3	0.0495224	0.00905937	4.6e-08	27317.1	0.0460003	0.00636461	4.9e-13	51591.4
KIAA1755	rs6069151	20	36830133	A	0.481108	-0.0319206	0.0082324	0.00011	24021.4	-0.0302781	0.0074951	5.4e-05	27032.4	-0.0290224	0.00525395	3.3e-08	51053.8
KCNE1	rs1805128	21	35821680	C	0.986161	-0.186797	0.0354826	1.4e-07	24412	-0.200276	0.0317076	2.7e-10	27472	-0.18219	0.0224235	4.5e-16	51884
Lead SNV at RP11-33N16.3 (indicated in bolt type) was found to genome-wide significant (p<5x10-8) in male subjects only.
Abbreviations: SNV: single-nucleotide variant CHR: chromosome, BP: Base pair position, based on HG built 18, EA: effect allele, AA: alternate allele, EAF: effect allele frequency, β: Beta in beats per minute, SE: Standard Error, N: effective number of participants, P: P-value.

## Sheet: 4 Overlap QT interval
Supplemental Table 4 Overlap between loci associated with QT dynamics during exercise and recovery, and resting QT interval.
A. QT dynamics during exercise
Locus	SNV	CHR	BP	EA	EAF	LD (r2) with published resting QT SNV	Distance from published resting QT SNVs
RPL22	rs10864434	1	6262231	A	0.602	0.483165	Within a 500 KB distance from a published resting QT SNV
KCNQ4	rs116015634	1	41250961	C	0.977	<0.1	More than 500 KB apart from any published resting QT SNV
NME7	rs1591734	1	169271902	C	0.86	0.44	Within a 500 KB distance from a published resting QT SNV
SLC4A3	rs35394392	2	220500830	G	0.78	N/A	Within a 500 KB distance from a published resting QT SNV
SCN5A-SCN10A	rs7638275	3	38665823	A	0.019	0.320296	Within a 500 KB distance from a published resting QT SNV
CDKN1A	rs1321311	6	36622900	C	0.764	<0.1	More than 500 KB apart from any published resting QT SNV
SLC35F1	rs28436726	6	118664854	G	0.94	0.91	Within a 500 KB distance from a published resting QT SNV
LOC643623	rs35846768	6	126024943	C	0.707	< 0.1	More than 500 KB apart from any published resting QT SNV
KCNH2	rs2072412	7	150647970	C	0.729	1	Within a 500 KB distance from a published resting QT SNV
KCNQ1	rs2074238	11	2484803	T	0.088	1	Within a 500 KB distance from a published resting QT SNV
FADS2	rs174594	11	61619829	C	0.376	0.914222	Within a 500 KB distance from a published resting QT SNV
KLF12	13:74505951_CT_C	13	74505951	CT	0.365	0.914222	More than 500 KB apart from any published resting QT SNV
FOXN3A	rs796647867	14	90168955	ATT	0.591566	< 0.1	More than 500 KB apart from any published resting QT SNV
LITAF	rs8049607	16	11691753	T	0.515	1	Within a 500 KB distance from a published resting QT SNV
CNOT1	16:58565409_TGA_T	16	58565409	TGA	0.751	0.99	Within a 500 KB distance from a published resting QT SNV
PRKCA	rs569258685	17	64315084	A	0.47	0.92	Within a 500 KB distance from a published resting QT SNV
KCNJ2	rs12941598	17	68453327	G	0.786	0.53	Within a 500 KB distance from a published resting QT SNV
KIAA1755	rs6069151	20	36830133	A	0.481	< 0.1	More than 500 KB apart from any published resting QT SNV
KCNE1	rs1805128	21	35821680	C	0.986	1	Within a 500 KB distance from a published resting QT SNV
B. QT dynamics during recovery
Locus	SNV	CHR	BP	EA	EAF	LD (r2) with published resting QT SNV	Distance
NOS1AP	rs12737539	1	162198429	G	0.36382	0.67	Within a 500 KB distance from a published resting QT SNV
PRKCA	rs12940610	17	64312463	A	0.42151	1	Within a 500 KB distance from a published resting QT SNV
KCNE1	rs41312993	21	35819445	A	0.967099	< 0.1	Within a 500 KB distance from a published resting QT SNV
Abbreviations: SNV: single-nucleotide variant, CHR: chromosome, BP: Base pair position, based on HG built 19, EA: effect allele, EAF: effect allele frequency, LD: Linkage disequilibrium, KB: Kilobase. The locus name indicates the gene that is in the closest proximity to the most associated SNV.
Bold: SNVs near and in high LD (r2 > 0.8) with published or identified in this work resting QT SNVs

## Sheet: 5 Phenoscanner
Supplementary Table 5 Phenoscanner lookup for novel variants associated with QT dynamics during exercise from loci not overlapping with QT interval. Variants reported by from peer-reviewed journals (A) and from Neale’s lab (B).
A: Phenoscanner lookup for variants reported in peer-reviewed journals
Locus	Lead SNV	Proxy SNV	Proxy chr:pos	EA	r2	Type	Trait	P	PMID
CDKN1A	rs1321311	rs1321311	chr6:36622900	C	1	Lead	CDKN1A expression in Blood tissue	3.3e-10	20062063
CDKN1A	rs1321311	rs1321311	chr6:36622900	C	1	Lead	Colorectal cancer	1.14e-10	22634755
CDKN1A	rs1321311	rs1321311	chr6:36622900	C	1	Lead	Electrocardiographic traits	3e-10	20062063
CDKN1A	rs1321311	rs1321311	chr6:36622900	C	1	Lead	Electrocardiography	3e-10	20062063
CDKN1A	rs1321311	rs1321311	chr6:36622900	C	1	Lead	QRS complex Cornell	1e-09	27659466
CDKN1A	rs1321311	rs1321311	chr6:36622900	C	1	Lead	QRS duration	1e-37	27659466
CDKN1A	rs1321311	rs1321311	chr6:36622900	C	1	Lead	QRS interval	2.7e-10	20062063
CDKN1A	rs1321311	rs9470361	chr6:36623379	C	1	Proxy	JT interval	1.21e-63	29874175
KIAA1755	rs6069151	rs6069151	chr20:36830133	A	1	Lead	Heart rate	1.32e-13	23583979
B: Phenoscanner lookup for variants reported by Neale lab
Locus	Lead SNV	Proxy SNV	Proxy chr:pos	EA	r2	Type	Trait	P
KIAA1755	rs6069151	rs6069151	chr20:36830133	A	1	Lead	Pulse rate	3.135e-88
KIAA1755	rs6069151	rs6069151	chr20:36830133	A	1	Lead	Pulse wave reflection index	6.505e-09

## Sheet: 6A VEP
Supplementary Table 6A Annotation of lead and conditionally independent variants and their proxies (r2>0.8) of QT dynamics during exercise loci using Variant Effect Predictor.
	Lead or conditionally independent variant				Proxy variant					VEP annotations for proxy variants
Nearest.Gene	rsID_A	CHR_A	POS_A	EA	rsID_B	CHR_B	POS_B	EA	R2	Consequence	IMPACT	SYMBOL	Gene	Feature_type	Feature	BIOTYPE	EXON	INTRON	cDNA_position	CDS_position	Protein_position	Amino_acids	Codons	Existing_variation	DISTANCE	STRAND	FLAGS	SYMBOL_SOURCE	HGNC_ID	TSL	APPRIS	SIFT	PolyPhen	AF	CLIN_SIG	PHENO	PUBMED	MOTIF_NAME	MOTIF_POS	HIGH_INF_POS	MOTIF_SCORE_CHANGE
KLF12	13:74505951_CT_C	13	74505951	G	rs9573330	13	74518210	A	0.914936	splice_region_variant,intron_variant	LOW	KLF12	ENSG00000118922	Transcript	ENST00000377669.6	protein_coding	-	43617	-	-	-	-	-	rs9573330	-	-1	-	HGNC	HGNC:6346	1	P1	-	-	0.3171	-	1	-	-	-	-	-
KLF12	13:74505951_CT_C	13	74505951	G	rs9573330	13	74518210	A	0.914936	splice_region_variant,intron_variant,non_coding_transcript_variant	LOW	KLF12	ENSG00000118922	Transcript	ENST00000472022.1	retained_intron	-	43525	-	-	-	-	-	rs9573330	-	-1	-	HGNC	HGNC:6346	5	-	-	-	0.3171	-	1	-	-	-	-	-
KLF12	13:74505951_CT_C	13	74505951	G	rs9573330	13	74518210	A	0.914936	regulatory_region_variant	MODIFIER	-	-	RegulatoryFeature	ENSR00000484944	promoter_flanking_region	-	-	-	-	-	-	-	rs9573330	-	-	-	-	-	-	-	-	-	0.3171	-	1	-	-	-	-	-
KLF12	13:74505951_CT_C	13	74505951	G	rs17061696	13	74511991	A	0.914679	regulatory_region_variant	MODIFIER	-	-	RegulatoryFeature	ENSR00000484940	promoter_flanking_region	-	-	-	-	-	-	-	rs17061696	-	-	-	-	-	-	-	-	-	-	-	-	-	-	-	-	-
KLF12	13:74505951_CT_C	13	74505951	G	rs17061696	13	74511991	C	0.914679	intron_variant,non_coding_transcript_variant	MODIFIER	KLF12	ENSG00000118922	Transcript	ENST00000472022.1	retained_intron	-	43526	-	-	-	-	-	rs17061696	-	-1	-	HGNC	HGNC:6346	5	-	-	-	0.3177	-	-	-	-	-	-	-
KLF12	13:74505951_CT_C	13	74505951	G	rs17061696	13	74511991	A	0.914679	intron_variant,non_coding_transcript_variant	MODIFIER	KLF12	ENSG00000118922	Transcript	ENST00000472022.1	retained_intron	-	43526	-	-	-	-	-	rs17061696	-	-1	-	HGNC	HGNC:6346	5	-	-	-	-	-	-	-	-	-	-	-
KLF12	13:74505951_CT_C	13	74505951	G	rs1886512	13	74520186	A	0.909482	intron_variant	MODIFIER	KLF12	ENSG00000118922	Transcript	ENST00000377669.6	protein_coding	-	43617	-	-	-	-	-	rs1886512	-	-1	-	HGNC	HGNC:6346	1	P1	-	-	0.3678	-	1	2.17385e+31	-	-	-	-
KLF12	13:74505951_CT_C	13	74505951	G	rs17061696	13	74511991	C	0.914679	regulatory_region_variant	MODIFIER	-	-	RegulatoryFeature	ENSR00000484940	promoter_flanking_region	-	-	-	-	-	-	-	rs17061696	-	-	-	-	-	-	-	-	-	0.3177	-	-	-	-	-	-	-
KLF12	13:74505951_CT_C	13	74505951	G	rs17061696	13	74511991	A	0.914679	intron_variant	MODIFIER	KLF12	ENSG00000118922	Transcript	ENST00000377669.6	protein_coding	-	43618	-	-	-	-	-	rs17061696	-	-1	-	HGNC	HGNC:6346	1	P1	-	-	-	-	-	-	-	-	-	-
KLF12	13:74505951_CT_C	13	74505951	G	rs1886512	13	74520186	A	0.909482	intron_variant,non_coding_transcript_variant	MODIFIER	KLF12	ENSG00000118922	Transcript	ENST00000472022.1	retained_intron	-	43525	-	-	-	-	-	rs1886512	-	-1	-	HGNC	HGNC:6346	5	-	-	-	0.3678	-	1	2.17385e+31	-	-	-	-
KLF12	13:74505951_CT_C	13	74505951	G	rs7992314	13	74509346	A	0.914503	intron_variant	MODIFIER	KLF12	ENSG00000118922	Transcript	ENST00000377669.6	protein_coding	-	43618	-	-	-	-	-	rs7992314	-	-1	-	HGNC	HGNC:6346	1	P1	-	-	0.3219	-	-	-	-	-	-	-
KLF12	13:74505951_CT_C	13	74505951	G	rs7992314	13	74509346	A	0.914503	intron_variant,non_coding_transcript_variant	MODIFIER	KLF12	ENSG00000118922	Transcript	ENST00000472022.1	retained_intron	-	43526	-	-	-	-	-	rs7992314	-	-1	-	HGNC	HGNC:6346	5	-	-	-	0.3219	-	-	-	-	-	-	-
KLF12	13:74505951_CT_C	13	74505951	G	rs17061696	13	74511991	C	0.914679	intron_variant	MODIFIER	KLF12	ENSG00000118922	Transcript	ENST00000377669.6	protein_coding	-	43618	-	-	-	-	-	rs17061696	-	-1	-	HGNC	HGNC:6346	1	P1	-	-	0.3177	-	-	-	-	-	-	-
KLF12	13:74505951_CT_C	13	74505951	G	rs1886512	13	74520186	A	0.909482	regulatory_region_variant	MODIFIER	-	-	RegulatoryFeature	ENSR00000484944	promoter_flanking_region	-	-	-	-	-	-	-	rs1886512	-	-	-	-	-	-	-	-	-	0.3678	-	1	2.17385e+31	-	-	-	-
KLF12	13:74505951_CT_C	13	74505951	G	rs728926	13	74513122	T	0.914222	intron_variant	MODIFIER	KLF12	ENSG00000118922	Transcript	ENST00000377669.6	protein_coding	-	43618	-	-	-	-	-	rs728926	-	-1	-	HGNC	HGNC:6346	1	P1	-	-	0.3171	-	1	26962151	-	-	-	-
KLF12	13:74505951_CT_C	13	74505951	G	rs728926	13	74513122	T	0.914222	regulatory_region_variant	MODIFIER	-	-	RegulatoryFeature	ENSR00000484940	promoter_flanking_region	-	-	-	-	-	-	-	rs728926	-	-	-	-	-	-	-	-	-	0.3171	-	1	26962151	-	-	-	-
KLF12	13:74505951_CT_C	13	74505951	G	rs7992314	13	74509346	A	0.914503	regulatory_region_variant	MODIFIER	-	-	RegulatoryFeature	ENSR00000484938	promoter_flanking_region	-	-	-	-	-	-	-	rs7992314	-	-	-	-	-	-	-	-	-	0.3219	-	-	-	-	-	-	-
KLF12	13:74505951_CT_C	13	74505951	G	rs728926	13	74513122	T	0.914222	intron_variant,non_coding_transcript_variant	MODIFIER	KLF12	ENSG00000118922	Transcript	ENST00000472022.1	retained_intron	-	43526	-	-	-	-	-	rs728926	-	-1	-	HGNC	HGNC:6346	5	-	-	-	0.3171	-	1	26962151	-	-	-	-
CNOT1	16:58565409_TGA_T	16	58565409	A	rs151814	16	58660272	C	0.974005	intron_variant	MODIFIER	CNOT1	ENSG00000125107	Transcript	ENST00000569240.5	protein_coding	-	17533	-	-	-	-	-	rs151814	-	-1	-	HGNC	HGNC:7877	1	-	-	-	-	-	-	-	-	-	-	-
CNOT1	16:58565409_TGA_T	16	58565409	A	rs151812	16	58656845	T	0.974142	intron_variant	MODIFIER	CNOT1	ENSG00000125107	Transcript	ENST00000564557.1	protein_coding	-	43526	-	-	-	-	-	rs151812	-	-1	cds_end_NF	HGNC	HGNC:7877	3	-	-	-	0.7149	-	-	-	-	-	-	-
CNOT1	16:58565409_TGA_T	16	58565409	A	rs151812	16	58656845	T	0.974142	downstream_gene_variant	MODIFIER	CNOT1	ENSG00000125107	Transcript	ENST00000569263.1	lncRNA	-	-	-	-	-	-	-	rs151812	285	-1	-	HGNC	HGNC:7877	2	-	-	-	0.7149	-	-	-	-	-	-	-
CNOT1	16:58565409_TGA_T	16	58565409	A	rs12149484	16	58641897	G	0.974295	intron_variant	MODIFIER	CNOT1	ENSG00000125107	Transcript	ENST00000441024.6	protein_coding	-	10959	-	-	-	-	-	rs12149484	-	-1	-	HGNC	HGNC:7877	1	-	-	-	-	-	-	-	-	-	-	-
CNOT1	16:58565409_TGA_T	16	58565409	A	rs12149484	16	58641897	G	0.974295	intron_variant,non_coding_transcript_variant	MODIFIER	CNOT1	ENSG00000125107	Transcript	ENST00000568158.1	lncRNA	-	43527	-	-	-	-	-	rs12149484	-	-1	-	HGNC	HGNC:7877	3	-	-	-	-	-	-	-	-	-	-	-
CNOT1	16:58565409_TGA_T	16	58565409	A	rs12149484	16	58641897	G	0.974295	intron_variant,non_coding_transcript_variant	MODIFIER	CNOT1	ENSG00000125107	Transcript	ENST00000569916.1	retained_intron	-	43466	-	-	-	-	-	rs12149484	-	-1	-	HGNC	HGNC:7877	3	-	-	-	-	-	-	-	-	-	-	-
CNOT1	16:58565409_TGA_T	16	58565409	A	rs150728296	16	58547511	CTTATGTGCTCATTTCTG	0.99407	upstream_gene_variant	MODIFIER	SETD6	ENSG00000103037	Transcript	ENST00000467320.1	retained_intron	-	-	-	-	-	-	-	rs150728296	2524	1	-	HGNC	HGNC:26116	2	-	-	-	0.2794	-	-	-	-	-	-	-
CNOT1	16:58565409_TGA_T	16	58565409	A	rs151812	16	58656845	T	0.974142	intron_variant,non_coding_transcript_variant	MODIFIER	CNOT1	ENSG00000125107	Transcript	ENST00000569916.1	retained_intron	-	43466	-	-	-	-	-	rs151812	-	-1	-	HGNC	HGNC:7877	3	-	-	-	0.7149	-	-	-	-	-	-	-
CNOT1	16:58565409_TGA_T	16	58565409	A	rs12102473	16	58615578	A	0.875055	intron_variant	MODIFIER	CNOT1	ENSG00000125107	Transcript	ENST00000628857.1	protein_coding	-	43527	-	-	-	-	-	rs12102473	-	-1	-	HGNC	HGNC:7877	5	-	-	-	-	-	-	-	-	-	-	-
CNOT1	16:58565409_TGA_T	16	58565409	A	rs150728296	16	58547511	CTTATGTGCTCATTTCTG	0.99407	downstream_gene_variant	MODIFIER	NDRG4	ENSG00000103034	Transcript	ENST00000569923.5	protein_coding	-	-	-	-	-	-	-	rs150728296	1937	1	-	HGNC	HGNC:14466	2	-	-	-	0.2794	-	-	-	-	-	-	-
CNOT1	16:58565409_TGA_T	16	58565409	A	rs151812	16	58656845	T	0.974142	intron_variant,non_coding_transcript_variant	MODIFIER	CNOT1	ENSG00000125107	Transcript	ENST00000568158.1	lncRNA	-	43527	-	-	-	-	-	rs151812	-	-1	-	HGNC	HGNC:7877	3	-	-	-	0.7149	-	-	-	-	-	-	-
CNOT1	16:58565409_TGA_T	16	58565409	A	rs12149484	16	58641897	C	0.974295	intron_variant	MODIFIER	CNOT1	ENSG00000125107	Transcript	ENST00000564557.1	protein_coding	-	43526	-	-	-	-	-	rs12149484	-	-1	cds_end_NF	HGNC	HGNC:7877	3	-	-	-	-	-	-	-	-	-	-	-
CNOT1	16:58565409_TGA_T	16	58565409	A	rs150728296	16	58547511	CTTATGTGCTCATTTCTG	0.99407	upstream_gene_variant	MODIFIER	SETD6	ENSG00000103037	Transcript	ENST00000422445.5	nonsense_mediated_decay	-	-	-	-	-	-	-	rs150728296	2183	1	cds_start_NF	HGNC	HGNC:26116	5	-	-	-	0.2794	-	-	-	-	-	-	-
CNOT1	16:58565409_TGA_T	16	58565409	A	rs150728296	16	58547511	CTTATGTGCTCATTTCTG	0.99407	downstream_gene_variant	MODIFIER	NDRG4	ENSG00000103034	Transcript	ENST00000563799.5	protein_coding	-	-	-	-	-	-	-	rs150728296	197	1	-	HGNC	HGNC:14466	2	-	-	-	0.2794	-	-	-	-	-	-	-
CNOT1	16:58565409_TGA_T	16	58565409	A	rs150728296	16	58547511	CTTATGTGCTCATTTCTG	0.99407	downstream_gene_variant	MODIFIER	NDRG4	ENSG00000103034	Transcript	ENST00000568640.5	protein_coding	-	-	-	-	-	-	-	rs150728296	1966	1	-	HGNC	HGNC:14466	2	-	-	-	0.2794	-	-	-	-	-	-	-
CNOT1	16:58565409_TGA_T	16	58565409	A	rs151812	16	58656845	T	0.974142	intron_variant,NMD_transcript_variant	MODIFIER	CNOT1	ENSG00000125107	Transcript	ENST00000565605.5	nonsense_mediated_decay	-	43617	-	-	-	-	-	rs151812	-	-1	-	HGNC	HGNC:7877	4	-	-	-	0.7149	-	-	-	-	-	-	-
CNOT1	16:58565409_TGA_T	16	58565409	A	rs151812	16	58656845	T	0.974142	intron_variant	MODIFIER	CNOT1	ENSG00000125107	Transcript	ENST00000569240.5	protein_coding	-	17533	-	-	-	-	-	rs151812	-	-1	-	HGNC	HGNC:7877	1	-	-	-	0.7149	-	-	-	-	-	-	-
CNOT1	16:58565409_TGA_T	16	58565409	A	rs150728296	16	58547511	CTTATGTGCTCATTTCTG	0.99407	upstream_gene_variant	MODIFIER	SETD6	ENSG00000103037	Transcript	ENST00000491587.1	retained_intron	-	-	-	-	-	-	-	rs150728296	4578	1	-	HGNC	HGNC:26116	2	-	-	-	0.2794	-	-	-	-	-	-	-
CNOT1	16:58565409_TGA_T	16	58565409	A	rs150728296	16	58547511	CTTATGTGCTCATTTCTG	0.99407	downstream_gene_variant	MODIFIER	NDRG4	ENSG00000103034	Transcript	ENST00000566061.5	nonsense_mediated_decay	-	-	-	-	-	-	-	rs150728296	2147	1	-	HGNC	HGNC:14466	4	-	-	-	0.2794	-	-	-	-	-	-	-
CNOT1	16:58565409_TGA_T	16	58565409	A	rs150728296	16	58547511	CTTATGTGCTCATTTCTG	0.99407	3_prime_UTR_variant	MODIFIER	NDRG4	ENSG00000103034	Transcript	ENST00000566192.5	protein_coding	14/14	-	3253-3254	-	-	-	-	rs150728296	-	1	-	HGNC	HGNC:14466	1	A1	-	-	0.2794	-	-	-	-	-	-	-
CNOT1	16:58565409_TGA_T	16	58565409	A	rs12102473	16	58615578	G	0.875055	intron_variant	MODIFIER	CNOT1	ENSG00000125107	Transcript	ENST00000441024.6	protein_coding	-	11232	-	-	-	-	-	rs12102473	-	-1	-	HGNC	HGNC:7877	1	-	-	-	-	-	-	-	-	-	-	-
CNOT1	16:58565409_TGA_T	16	58565409	A	rs12445577	16	58587164	C	0.986974	upstream_gene_variant	MODIFIER	CNOT1	ENSG00000125107	Transcript	ENST00000567285.1	protein_coding	-	-	-	-	-	-	-	rs12445577	1494	-1	cds_start_NF,cds_end_NF	HGNC	HGNC:7877	4	-	-	-	0.7159	-	-	-	-	-	-	-
CNOT1	16:58565409_TGA_T	16	58565409	A	rs12445577	16	58587164	C	0.986974	intron_variant,non_coding_transcript_variant	MODIFIER	CNOT1	ENSG00000125107	Transcript	ENST00000569732.1	lncRNA	-	43559	-	-	-	-	-	rs12445577	-	-1	-	HGNC	HGNC:7877	3	-	-	-	0.7159	-	-	-	-	-	-	-
CNOT1	16:58565409_TGA_T	16	58565409	A	rs150728296	16	58547511	CTTATGTGCTCATTTCTG	0.99407	downstream_gene_variant	MODIFIER	NDRG4	ENSG00000103034	Transcript	ENST00000565981.5	retained_intron	-	-	-	-	-	-	-	rs150728296	194	1	-	HGNC	HGNC:14466	5	-	-	-	0.2794	-	-	-	-	-	-	-
CNOT1	16:58565409_TGA_T	16	58565409	A	rs151812	16	58656845	T	0.974142	intron_variant	MODIFIER	CNOT1	ENSG00000125107	Transcript	ENST00000569020.5	protein_coding	-	43498	-	-	-	-	-	rs151812	-	-1	cds_end_NF	HGNC	HGNC:7877	4	-	-	-	0.7149	-	-	-	-	-	-	-
CNOT1	16:58565409_TGA_T	16	58565409	A	rs151814	16	58660272	A	0.974005	intron_variant	MODIFIER	CNOT1	ENSG00000125107	Transcript	ENST00000569240.5	protein_coding	-	17533	-	-	-	-	-	rs151814	-	-1	-	HGNC	HGNC:7877	1	-	-	-	-	-	-	-	-	-	-	-
CNOT1	16:58565409_TGA_T	16	58565409	A	rs12102473	16	58615578	G	0.875055	intron_variant	MODIFIER	CNOT1	ENSG00000125107	Transcript	ENST00000317147.10	protein_coding	-	17807	-	-	-	-	-	rs12102473	-	-1	-	HGNC	HGNC:7877	1	P1	-	-	-	-	-	-	-	-	-	-
CNOT1	16:58565409_TGA_T	16	58565409	A	rs12925702	16	58625385	T	0.975322	intron_variant,NMD_transcript_variant	MODIFIER	CNOT1	ENSG00000125107	Transcript	ENST00000567188.5	nonsense_mediated_decay	-	17930	-	-	-	-	-	rs12925702	-	-1	-	HGNC	HGNC:7877	1	-	-	-	0.7155	-	-	-	-	-	-	-
CNOT1	16:58565409_TGA_T	16	58565409	A	rs150728296	16	58547511	CTTATGTGCTCATTTCTG	0.99407	downstream_gene_variant	MODIFIER	NDRG4	ENSG00000103034	Transcript	ENST00000561730.1	retained_intron	-	-	-	-	-	-	-	rs150728296	4218	1	-	HGNC	HGNC:14466	4	-	-	-	0.2794	-	-	-	-	-	-	-
CNOT1	16:58565409_TGA_T	16	58565409	A	rs150728296	16	58547511	CTTATGTGCTCATTTCTG	0.99407	upstream_gene_variant	MODIFIER	SETD6	ENSG00000103037	Transcript	ENST00000418480.1	lncRNA	-	-	-	-	-	-	-	rs150728296	1939	1	-	HGNC	HGNC:26116	5	-	-	-	0.2794	-	-	-	-	-	-	-
CNOT1	16:58565409_TGA_T	16	58565409	A	rs150728296	16	58547511	CTTATGTGCTCATTTCTG	0.99407	upstream_gene_variant	MODIFIER	SETD6	ENSG00000103037	Transcript	ENST00000447443.1	protein_coding	-	-	-	-	-	-	-	rs150728296	1905	1	cds_end_NF	HGNC	HGNC:26116	5	-	-	-	0.2794	-	-	-	-	-	-	-
CNOT1	16:58565409_TGA_T	16	58565409	A	rs151812	16	58656845	T	0.974142	intron_variant	MODIFIER	CNOT1	ENSG00000125107	Transcript	ENST00000441024.6	protein_coding	-	10959	-	-	-	-	-	rs151812	-	-1	-	HGNC	HGNC:7877	1	-	-	-	0.7149	-	-	-	-	-	-	-
CNOT1	16:58565409_TGA_T	16	58565409	A	rs151812	16	58656845	T	0.974142	intron_variant,NMD_transcript_variant	MODIFIER	CNOT1	ENSG00000125107	Transcript	ENST00000567188.5	nonsense_mediated_decay	-	17899	-	-	-	-	-	rs151812	-	-1	-	HGNC	HGNC:7877	1	-	-	-	0.7149	-	-	-	-	-	-	-
CNOT1	16:58565409_TGA_T	16	58565409	A	rs12149484	16	58641897	C	0.974295	intron_variant	MODIFIER	CNOT1	ENSG00000125107	Transcript	ENST00000441024.6	protein_coding	-	10959	-	-	-	-	-	rs12149484	-	-1	-	HGNC	HGNC:7877	1	-	-	-	-	-	-	-	-	-	-	-
CNOT1	16:58565409_TGA_T	16	58565409	A	rs12102473	16	58615578	C	0.875055	intron_variant	MODIFIER	CNOT1	ENSG00000125107	Transcript	ENST00000441024.6	protein_coding	-	11232	-	-	-	-	-	rs12102473	-	-1	-	HGNC	HGNC:7877	1	-	-	-	-	-	-	-	-	-	-	-
CNOT1	16:58565409_TGA_T	16	58565409	A	rs12102473	16	58615578	A	0.875055	intron_variant	MODIFIER	CNOT1	ENSG00000125107	Transcript	ENST00000317147.10	protein_coding	-	17807	-	-	-	-	-	rs12102473	-	-1	-	HGNC	HGNC:7877	1	P1	-	-	-	-	-	-	-	-	-	-
CNOT1	16:58565409_TGA_T	16	58565409	A	rs12446307	16	58627636	A	0.974292	downstream_gene_variant	MODIFIER	AC010287.1	ENSG00000260865	Transcript	ENST00000566916.1	transcribed_processed_pseudogene	-	-	-	-	-	-	-	rs12446307	3857	-1	-	Clone_based_ensembl_gene	-	-	-	-	-	0.7155	-	-	-	-	-	-	-
CNOT1	16:58565409_TGA_T	16	58565409	A	rs151814	16	58660272	A	0.974005	intron_variant	MODIFIER	CNOT1	ENSG00000125107	Transcript	ENST00000317147.10	protein_coding	-	17533	-	-	-	-	-	rs151814	-	-1	-	HGNC	HGNC:7877	1	P1	-	-	-	-	-	-	-	-	-	-
CNOT1	16:58565409_TGA_T	16	58565409	A	rs150728296	16	58547511	CTTATGTGCTCATTTCTG	0.99407	upstream_gene_variant	MODIFIER	SETD6	ENSG00000103037	Transcript	ENST00000310682.6	protein_coding	-	-	-	-	-	-	-	rs150728296	1871	1	-	HGNC	HGNC:26116	2	P1	-	-	0.2794	-	-	-	-	-	-	-
CNOT1	16:58565409_TGA_T	16	58565409	A	rs12149484	16	58641897	G	0.974295	intron_variant	MODIFIER	CNOT1	ENSG00000125107	Transcript	ENST00000565697.1	protein_coding	-	43466	-	-	-	-	-	rs12149484	-	-1	cds_end_NF	HGNC	HGNC:7877	3	-	-	-	-	-	-	-	-	-	-	-
CNOT1	16:58565409_TGA_T	16	58565409	A	rs151814	16	58660272	A	0.974005	intron_variant,non_coding_transcript_variant	MODIFIER	CNOT1	ENSG00000125107	Transcript	ENST00000569263.1	lncRNA	-	43466	-	-	-	-	-	rs151814	-	-1	-	HGNC	HGNC:7877	2	-	-	-	-	-	-	-	-	-	-	-
CNOT1	16:58565409_TGA_T	16	58565409	A	rs151812	16	58656845	T	0.974142	intron_variant	MODIFIER	CNOT1	ENSG00000125107	Transcript	ENST00000317147.10	protein_coding	-	17533	-	-	-	-	-	rs151812	-	-1	-	HGNC	HGNC:7877	1	P1	-	-	0.7149	-	-	-	-	-	-	-
CNOT1	16:58565409_TGA_T	16	58565409	A	rs12149484	16	58641897	G	0.974295	intron_variant	MODIFIER	CNOT1	ENSG00000125107	Transcript	ENST00000569020.5	protein_coding	-	43498	-	-	-	-	-	rs12149484	-	-1	cds_end_NF	HGNC	HGNC:7877	4	-	-	-	-	-	-	-	-	-	-	-
CNOT1	16:58565409_TGA_T	16	58565409	A	rs151812	16	58656845	T	0.974142	intron_variant	MODIFIER	CNOT1	ENSG00000125107	Transcript	ENST00000565697.1	protein_coding	-	43466	-	-	-	-	-	rs151812	-	-1	cds_end_NF	HGNC	HGNC:7877	3	-	-	-	0.7149	-	-	-	-	-	-	-
CNOT1	16:58565409_TGA_T	16	58565409	A	rs151814	16	58660272	A	0.974005	intron_variant,non_coding_transcript_variant	MODIFIER	CNOT1	ENSG00000125107	Transcript	ENST00000568158.1	lncRNA	-	43525	-	-	-	-	-	rs151814	-	-1	-	HGNC	HGNC:7877	3	-	-	-	-	-	-	-	-	-	-	-
CNOT1	16:58565409_TGA_T	16	58565409	A	rs151814	16	58660272	C	0.974005	intron_variant	MODIFIER	CNOT1	ENSG00000125107	Transcript	ENST00000317147.10	protein_coding	-	17533	-	-	-	-	-	rs151814	-	-1	-	HGNC	HGNC:7877	1	P1	-	-	-	-	-	-	-	-	-	-
CNOT1	16:58565409_TGA_T	16	58565409	A	rs151814	16	58660272	A	0.974005	intron_variant	MODIFIER	CNOT1	ENSG00000125107	Transcript	ENST00000441024.6	protein_coding	-	10959	-	-	-	-	-	rs151814	-	-1	-	HGNC	HGNC:7877	1	-	-	-	-	-	-	-	-	-	-	-
CNOT1	16:58565409_TGA_T	16	58565409	A	rs1971073	16	58640438	A	0.974295	intron_variant,NMD_transcript_variant	MODIFIER	CNOT1	ENSG00000125107	Transcript	ENST00000565605.5	nonsense_mediated_decay	-	43617	-	-	-	-	-	rs1971073	-	-1	-	HGNC	HGNC:7877	4	-	-	-	0.7155	-	-	-	-	-	-	-
CNOT1	16:58565409_TGA_T	16	58565409	A	rs1971073	16	58640438	A	0.974295	intron_variant	MODIFIER	CNOT1	ENSG00000125107	Transcript	ENST00000564557.1	protein_coding	-	43526	-	-	-	-	-	rs1971073	-	-1	cds_end_NF	HGNC	HGNC:7877	3	-	-	-	0.7155	-	-	-	-	-	-	-
CNOT1	16:58565409_TGA_T	16	58565409	A	rs12102473	16	58615578	C	0.875055	intron_variant	MODIFIER	CNOT1	ENSG00000125107	Transcript	ENST00000317147.10	protein_coding	-	17807	-	-	-	-	-	rs12102473	-	-1	-	HGNC	HGNC:7877	1	P1	-	-	-	-	-	-	-	-	-	-
CNOT1	16:58565409_TGA_T	16	58565409	A	rs12102473	16	58615578	C	0.875055	intron_variant	MODIFIER	CNOT1	ENSG00000125107	Transcript	ENST00000569240.5	protein_coding	-	17807	-	-	-	-	-	rs12102473	-	-1	-	HGNC	HGNC:7877	1	-	-	-	-	-	-	-	-	-	-	-
CNOT1	16:58565409_TGA_T	16	58565409	A	rs12102473	16	58615578	C	0.875055	intron_variant	MODIFIER	CNOT1	ENSG00000125107	Transcript	ENST00000628857.1	protein_coding	-	43527	-	-	-	-	-	rs12102473	-	-1	-	HGNC	HGNC:7877	5	-	-	-	-	-	-	-	-	-	-	-
CNOT1	16:58565409_TGA_T	16	58565409	A	rs151814	16	58660272	A	0.974005	upstream_gene_variant	MODIFIER	CNOT1	ENSG00000125107	Transcript	ENST00000565697.1	protein_coding	-	-	-	-	-	-	-	rs151814	1582	-1	cds_end_NF	HGNC	HGNC:7877	3	-	-	-	-	-	-	-	-	-	-	-
CNOT1	16:58565409_TGA_T	16	58565409	A	rs151814	16	58660272	C	0.974005	upstream_gene_variant	MODIFIER	CNOT1	ENSG00000125107	Transcript	ENST00000565697.1	protein_coding	-	-	-	-	-	-	-	rs151814	1582	-1	cds_end_NF	HGNC	HGNC:7877	3	-	-	-	-	-	-	-	-	-	-	-
CNOT1	16:58565409_TGA_T	16	58565409	A	rs151814	16	58660272	C	0.974005	intron_variant,NMD_transcript_variant	MODIFIER	CNOT1	ENSG00000125107	Transcript	ENST00000567188.5	nonsense_mediated_decay	-	17899	-	-	-	-	-	rs151814	-	-1	-	HGNC	HGNC:7877	1	-	-	-	-	-	-	-	-	-	-	-
CNOT1	16:58565409_TGA_T	16	58565409	A	rs151814	16	58660272	C	0.974005	intron_variant,NMD_transcript_variant	MODIFIER	CNOT1	ENSG00000125107	Transcript	ENST00000565605.5	nonsense_mediated_decay	-	43617	-	-	-	-	-	rs151814	-	-1	-	HGNC	HGNC:7877	4	-	-	-	-	-	-	-	-	-	-	-
CNOT1	16:58565409_TGA_T	16	58565409	A	rs150728296	16	58547511	CTTATGTGCTCATTTCTG	0.99407	3_prime_UTR_variant	MODIFIER	NDRG4	ENSG00000103034	Transcript	ENST00000394279.6	protein_coding	16/16	-	3420-3421	-	-	-	-	rs150728296	-	1	-	HGNC	HGNC:14466	5	-	-	-	0.2794	-	-	-	-	-	-	-
CNOT1	16:58565409_TGA_T	16	58565409	A	rs12102473	16	58615578	G	0.875055	intron_variant	MODIFIER	CNOT1	ENSG00000125107	Transcript	ENST00000569240.5	protein_coding	-	17807	-	-	-	-	-	rs12102473	-	-1	-	HGNC	HGNC:7877	1	-	-	-	-	-	-	-	-	-	-	-
CNOT1	16:58565409_TGA_T	16	58565409	A	rs12102473	16	58615578	G	0.875055	intron_variant,NMD_transcript_variant	MODIFIER	CNOT1	ENSG00000125107	Transcript	ENST00000567188.5	nonsense_mediated_decay	-	18172	-	-	-	-	-	rs12102473	-	-1	-	HGNC	HGNC:7877	1	-	-	-	-	-	-	-	-	-	-	-
CNOT1	16:58565409_TGA_T	16	58565409	A	rs12102473	16	58615578	A	0.875055	intron_variant	MODIFIER	CNOT1	ENSG00000125107	Transcript	ENST00000569240.5	protein_coding	-	17807	-	-	-	-	-	rs12102473	-	-1	-	HGNC	HGNC:7877	1	-	-	-	-	-	-	-	-	-	-	-
CNOT1	16:58565409_TGA_T	16	58565409	A	rs12597246	16	58639133	A	0.974295	intron_variant	MODIFIER	CNOT1	ENSG00000125107	Transcript	ENST00000441024.6	protein_coding	-	10959	-	-	-	-	-	rs12597246	-	-1	-	HGNC	HGNC:7877	1	-	-	-	0.7155	-	-	-	-	-	-	-
CNOT1	16:58565409_TGA_T	16	58565409	A	rs12597246	16	58639133	A	0.974295	intron_variant,non_coding_transcript_variant	MODIFIER	CNOT1	ENSG00000125107	Transcript	ENST00000569916.1	retained_intron	-	43466	-	-	-	-	-	rs12597246	-	-1	-	HGNC	HGNC:7877	3	-	-	-	0.7155	-	-	-	-	-	-	-
CNOT1	16:58565409_TGA_T	16	58565409	A	rs1971073	16	58640438	A	0.974295	intron_variant	MODIFIER	CNOT1	ENSG00000125107	Transcript	ENST00000569240.5	protein_coding	-	17533	-	-	-	-	-	rs1971073	-	-1	-	HGNC	HGNC:7877	1	-	-	-	0.7155	-	-	-	-	-	-	-
CNOT1	16:58565409_TGA_T	16	58565409	A	rs1971073	16	58640438	A	0.974295	intron_variant,non_coding_transcript_variant	MODIFIER	CNOT1	ENSG00000125107	Transcript	ENST00000568158.1	lncRNA	-	43527	-	-	-	-	-	rs1971073	-	-1	-	HGNC	HGNC:7877	3	-	-	-	0.7155	-	-	-	-	-	-	-
CNOT1	16:58565409_TGA_T	16	58565409	A	rs151814	16	58660272	C	0.974005	intron_variant	MODIFIER	CNOT1	ENSG00000125107	Transcript	ENST00000569020.5	protein_coding	-	43497	-	-	-	-	-	rs151814	-	-1	cds_end_NF	HGNC	HGNC:7877	4	-	-	-	-	-	-	-	-	-	-	-
CNOT1	16:58565409_TGA_T	16	58565409	A	rs12925702	16	58625385	T	0.975322	intron_variant,NMD_transcript_variant	MODIFIER	CNOT1	ENSG00000125107	Transcript	ENST00000565605.5	nonsense_mediated_decay	-	43618	-	-	-	-	-	rs12925702	-	-1	-	HGNC	HGNC:7877	4	-	-	-	0.7155	-	-	-	-	-	-	-
CNOT1	16:58565409_TGA_T	16	58565409	A	rs12925702	16	58625385	T	0.975322	intron_variant	MODIFIER	CNOT1	ENSG00000125107	Transcript	ENST00000564557.1	protein_coding	-	43527	-	-	-	-	-	rs12925702	-	-1	cds_end_NF	HGNC	HGNC:7877	3	-	-	-	0.7155	-	-	-	-	-	-	-
CNOT1	16:58565409_TGA_T	16	58565409	A	rs151816	16	58665133	T	0.972012	upstream_gene_variant	MODIFIER	CNOT1	ENSG00000125107	Transcript	ENST00000569263.1	lncRNA	-	-	-	-	-	-	-	rs151816	1382	-1	-	HGNC	HGNC:7877	2	-	-	-	0.7157	-	-	-	-	-	-	-
CNOT1	16:58565409_TGA_T	16	58565409	A	rs12149484	16	58641897	C	0.974295	intron_variant	MODIFIER	CNOT1	ENSG00000125107	Transcript	ENST00000569240.5	protein_coding	-	17533	-	-	-	-	-	rs12149484	-	-1	-	HGNC	HGNC:7877	1	-	-	-	-	-	-	-	-	-	-	-
CNOT1	16:58565409_TGA_T	16	58565409	A	rs12925702	16	58625385	T	0.975322	intron_variant	MODIFIER	CNOT1	ENSG00000125107	Transcript	ENST00000628857.1	protein_coding	-	43525	-	-	-	-	-	rs12925702	-	-1	-	HGNC	HGNC:7877	5	-	-	-	0.7155	-	-	-	-	-	-	-
CNOT1	16:58565409_TGA_T	16	58565409	A	rs12149484	16	58641897	G	0.974295	intron_variant	MODIFIER	CNOT1	ENSG00000125107	Transcript	ENST00000317147.10	protein_coding	-	17533	-	-	-	-	-	rs12149484	-	-1	-	HGNC	HGNC:7877	1	P1	-	-	-	-	-	-	-	-	-	-
CNOT1	16:58565409_TGA_T	16	58565409	A	rs12149484	16	58641897	G	0.974295	intron_variant	MODIFIER	CNOT1	ENSG00000125107	Transcript	ENST00000569240.5	protein_coding	-	17533	-	-	-	-	-	rs12149484	-	-1	-	HGNC	HGNC:7877	1	-	-	-	-	-	-	-	-	-	-	-
CNOT1	16:58565409_TGA_T	16	58565409	A	rs12149484	16	58641897	C	0.974295	intron_variant,non_coding_transcript_variant	MODIFIER	CNOT1	ENSG00000125107	Transcript	ENST00000569916.1	retained_intron	-	43466	-	-	-	-	-	rs12149484	-	-1	-	HGNC	HGNC:7877	3	-	-	-	-	-	-	-	-	-	-	-
CNOT1	16:58565409_TGA_T	16	58565409	A	rs1971073	16	58640438	A	0.974295	intron_variant	MODIFIER	CNOT1	ENSG00000125107	Transcript	ENST00000565697.1	protein_coding	-	43466	-	-	-	-	-	rs1971073	-	-1	cds_end_NF	HGNC	HGNC:7877	3	-	-	-	0.7155	-	-	-	-	-	-	-
CNOT1	16:58565409_TGA_T	16	58565409	A	rs2015185	16	58628967	A	0.974295	downstream_gene_variant	MODIFIER	CNOT1	ENSG00000125107	Transcript	ENST00000569020.5	protein_coding	-	-	-	-	-	-	-	rs2015185	4200	-1	cds_end_NF	HGNC	HGNC:7877	4	-	-	-	0.7155	-	-	-	-	-	-	-
CNOT1	16:58565409_TGA_T	16	58565409	A	rs12597246	16	58639133	A	0.974295	intron_variant,NMD_transcript_variant	MODIFIER	CNOT1	ENSG00000125107	Transcript	ENST00000567188.5	nonsense_mediated_decay	-	17899	-	-	-	-	-	rs12597246	-	-1	-	HGNC	HGNC:7877	1	-	-	-	0.7155	-	-	-	-	-	-	-
CNOT1	16:58565409_TGA_T	16	58565409	A	rs12597246	16	58639133	A	0.974295	intron_variant	MODIFIER	CNOT1	ENSG00000125107	Transcript	ENST00000569240.5	protein_coding	-	17533	-	-	-	-	-	rs12597246	-	-1	-	HGNC	HGNC:7877	1	-	-	-	0.7155	-	-	-	-	-	-	-
CNOT1	16:58565409_TGA_T	16	58565409	A	rs12925702	16	58625385	T	0.975322	intron_variant	MODIFIER	CNOT1	ENSG00000125107	Transcript	ENST00000569240.5	protein_coding	-	17564	-	-	-	-	-	rs12925702	-	-1	-	HGNC	HGNC:7877	1	-	-	-	0.7155	-	-	-	-	-	-	-
CNOT1	16:58565409_TGA_T	16	58565409	A	rs1971073	16	58640438	A	0.974295	intron_variant	MODIFIER	CNOT1	ENSG00000125107	Transcript	ENST00000441024.6	protein_coding	-	10959	-	-	-	-	-	rs1971073	-	-1	-	HGNC	HGNC:7877	1	-	-	-	0.7155	-	-	-	-	-	-	-
CNOT1	16:58565409_TGA_T	16	58565409	A	rs1971073	16	58640438	A	0.974295	intron_variant,NMD_transcript_variant	MODIFIER	CNOT1	ENSG00000125107	Transcript	ENST00000567188.5	nonsense_mediated_decay	-	17899	-	-	-	-	-	rs1971073	-	-1	-	HGNC	HGNC:7877	1	-	-	-	0.7155	-	-	-	-	-	-	-
CNOT1	16:58565409_TGA_T	16	58565409	A	rs12149484	16	58641897	G	0.974295	intron_variant	MODIFIER	CNOT1	ENSG00000125107	Transcript	ENST00000564557.1	protein_coding	-	43526	-	-	-	-	-	rs12149484	-	-1	cds_end_NF	HGNC	HGNC:7877	3	-	-	-	-	-	-	-	-	-	-	-
CNOT1	16:58565409_TGA_T	16	58565409	A	rs151814	16	58660272	C	0.974005	intron_variant,non_coding_transcript_variant	MODIFIER	CNOT1	ENSG00000125107	Transcript	ENST00000569263.1	lncRNA	-	43466	-	-	-	-	-	rs151814	-	-1	-	HGNC	HGNC:7877	2	-	-	-	-	-	-	-	-	-	-	-
CNOT1	16:58565409_TGA_T	16	58565409	A	rs151814	16	58660272	C	0.974005	intron_variant,non_coding_transcript_variant	MODIFIER	CNOT1	ENSG00000125107	Transcript	ENST00000569916.1	retained_intron	-	43466	-	-	-	-	-	rs151814	-	-1	-	HGNC	HGNC:7877	3	-	-	-	-	-	-	-	-	-	-	-
CNOT1	16:58565409_TGA_T	16	58565409	A	rs151814	16	58660272	C	0.974005	intron_variant,non_coding_transcript_variant	MODIFIER	CNOT1	ENSG00000125107	Transcript	ENST00000568158.1	lncRNA	-	43525	-	-	-	-	-	rs151814	-	-1	-	HGNC	HGNC:7877	3	-	-	-	-	-	-	-	-	-	-	-
CNOT1	16:58565409_TGA_T	16	58565409	A	rs12149484	16	58641897	C	0.974295	intron_variant	MODIFIER	CNOT1	ENSG00000125107	Transcript	ENST00000317147.10	protein_coding	-	17533	-	-	-	-	-	rs12149484	-	-1	-	HGNC	HGNC:7877	1	P1	-	-	-	-	-	-	-	-	-	-
CNOT1	16:58565409_TGA_T	16	58565409	A	rs12149484	16	58641897	G	0.974295	intron_variant,NMD_transcript_variant	MODIFIER	CNOT1	ENSG00000125107	Transcript	ENST00000565605.5	nonsense_mediated_decay	-	43617	-	-	-	-	-	rs12149484	-	-1	-	HGNC	HGNC:7877	4	-	-	-	-	-	-	-	-	-	-	-
CNOT1	16:58565409_TGA_T	16	58565409	A	rs12149484	16	58641897	C	0.974295	intron_variant	MODIFIER	CNOT1	ENSG00000125107	Transcript	ENST00000565697.1	protein_coding	-	43466	-	-	-	-	-	rs12149484	-	-1	cds_end_NF	HGNC	HGNC:7877	3	-	-	-	-	-	-	-	-	-	-	-
CNOT1	16:58565409_TGA_T	16	58565409	A	rs151814	16	58660272	C	0.974005	intron_variant	MODIFIER	CNOT1	ENSG00000125107	Transcript	ENST00000564557.1	protein_coding	-	43525	-	-	-	-	-	rs151814	-	-1	cds_end_NF	HGNC	HGNC:7877	3	-	-	-	-	-	-	-	-	-	-	-
CNOT1	16:58565409_TGA_T	16	58565409	A	rs2015185	16	58628967	A	0.974295	intron_variant,NMD_transcript_variant	MODIFIER	CNOT1	ENSG00000125107	Transcript	ENST00000565605.5	nonsense_mediated_decay	-	43618	-	-	-	-	-	rs2015185	-	-1	-	HGNC	HGNC:7877	4	-	-	-	0.7155	-	-	-	-	-	-	-
CNOT1	16:58565409_TGA_T	16	58565409	A	rs201858398	16	58591540	-	0.986079	intron_variant,non_coding_transcript_variant	MODIFIER	CNOT1	ENSG00000125107	Transcript	ENST00000569732.1	lncRNA	-	43556	-	-	-	-	-	rs201858398	-	-1	-	HGNC	HGNC:7877	3	-	-	-	-	-	-	-	-	-	-	-
CNOT1	16:58565409_TGA_T	16	58565409	A	rs201858398	16	58591540	-	0.986079	intron_variant	MODIFIER	CNOT1	ENSG00000125107	Transcript	ENST00000569882.1	protein_coding	-	43589	-	-	-	-	-	rs201858398	-	-1	cds_start_NF,cds_end_NF	HGNC	HGNC:7877	3	-	-	-	-	-	-	-	-	-	-	-
CNOT1	16:58565409_TGA_T	16	58565409	A	rs10524420	16	58614877	A	0.985723	intron_variant,NMD_transcript_variant	MODIFIER	CNOT1	ENSG00000125107	Transcript	ENST00000567188.5	nonsense_mediated_decay	-	18203	-	-	-	-	-	rs10524420	-	-1	-	HGNC	HGNC:7877	1	-	-	-	0.7157	-	-	-	-	-	-	-
CNOT1	16:58565409_TGA_T	16	58565409	A	rs12102473	16	58615578	A	0.875055	intron_variant,NMD_transcript_variant	MODIFIER	CNOT1	ENSG00000125107	Transcript	ENST00000567188.5	nonsense_mediated_decay	-	18172	-	-	-	-	-	rs12102473	-	-1	-	HGNC	HGNC:7877	1	-	-	-	-	-	-	-	-	-	-	-
CNOT1	16:58565409_TGA_T	16	58565409	A	rs12102473	16	58615578	G	0.875055	intron_variant,NMD_transcript_variant	MODIFIER	CNOT1	ENSG00000125107	Transcript	ENST00000565605.5	nonsense_mediated_decay	-	43620	-	-	-	-	-	rs12102473	-	-1	-	HGNC	HGNC:7877	4	-	-	-	-	-	-	-	-	-	-	-
CNOT1	16:58565409_TGA_T	16	58565409	A	rs12102473	16	58615578	G	0.875055	intron_variant	MODIFIER	CNOT1	ENSG00000125107	Transcript	ENST00000628857.1	protein_coding	-	43527	-	-	-	-	-	rs12102473	-	-1	-	HGNC	HGNC:7877	5	-	-	-	-	-	-	-	-	-	-	-
CNOT1	16:58565409_TGA_T	16	58565409	A	rs12102473	16	58615578	A	0.875055	intron_variant	MODIFIER	CNOT1	ENSG00000125107	Transcript	ENST00000441024.6	protein_coding	-	11232	-	-	-	-	-	rs12102473	-	-1	-	HGNC	HGNC:7877	1	-	-	-	-	-	-	-	-	-	-	-
CNOT1	16:58565409_TGA_T	16	58565409	A	rs12102473	16	58615578	C	0.875055	intron_variant,NMD_transcript_variant	MODIFIER	CNOT1	ENSG00000125107	Transcript	ENST00000565605.5	nonsense_mediated_decay	-	43620	-	-	-	-	-	rs12102473	-	-1	-	HGNC	HGNC:7877	4	-	-	-	-	-	-	-	-	-	-	-
CNOT1	16:58565409_TGA_T	16	58565409	A	rs151814	16	58660272	A	0.974005	intron_variant,NMD_transcript_variant	MODIFIER	CNOT1	ENSG00000125107	Transcript	ENST00000565605.5	nonsense_mediated_decay	-	43617	-	-	-	-	-	rs151814	-	-1	-	HGNC	HGNC:7877	4	-	-	-	-	-	-	-	-	-	-	-
CNOT1	16:58565409_TGA_T	16	58565409	A	rs151814	16	58660272	C	0.974005	intron_variant	MODIFIER	CNOT1	ENSG00000125107	Transcript	ENST00000441024.6	protein_coding	-	10959	-	-	-	-	-	rs151814	-	-1	-	HGNC	HGNC:7877	1	-	-	-	-	-	-	-	-	-	-	-
CNOT1	16:58565409_TGA_T	16	58565409	A	rs12597246	16	58639133	A	0.974295	intron_variant	MODIFIER	CNOT1	ENSG00000125107	Transcript	ENST00000569020.5	protein_coding	-	43498	-	-	-	-	-	rs12597246	-	-1	cds_end_NF	HGNC	HGNC:7877	4	-	-	-	0.7155	-	-	-	-	-	-	-
CNOT1	16:58565409_TGA_T	16	58565409	A	rs173475	16	58580530	C	0.985873	intron_variant	MODIFIER	CNOT1	ENSG00000125107	Transcript	ENST00000317147.10	protein_coding	-	28/48	-	-	-	-	-	rs173475	-	-1	-	HGNC	HGNC:7877	1	P1	-	-	0.2831	-	-	-	-	-	-	-
CNOT1	16:58565409_TGA_T	16	58565409	A	rs173475	16	58580530	C	0.985873	downstream_gene_variant	MODIFIER	CNOT1	ENSG00000125107	Transcript	ENST00000569732.1	lncRNA	-	-	-	-	-	-	-	rs173475	4977	-1	-	HGNC	HGNC:7877	3	-	-	-	0.2831	-	-	-	-	-	-	-
CNOT1	16:58565409_TGA_T	16	58565409	A	rs173475	16	58580530	C	0.985873	intron_variant	MODIFIER	CNOT1	ENSG00000125107	Transcript	ENST00000567285.1	protein_coding	-	43590	-	-	-	-	-	rs173475	-	-1	cds_start_NF,cds_end_NF	HGNC	HGNC:7877	4	-	-	-	0.2831	-	-	-	-	-	-	-
CNOT1	16:58565409_TGA_T	16	58565409	A	rs173475	16	58580530	C	0.985873	intron_variant,NMD_transcript_variant	MODIFIER	CNOT1	ENSG00000125107	Transcript	ENST00000567188.5	nonsense_mediated_decay	-	28/49	-	-	-	-	-	rs173475	-	-1	-	HGNC	HGNC:7877	1	-	-	-	0.2831	-	-	-	-	-	-	-
CNOT1	16:58565409_TGA_T	16	58565409	A	rs13339147	16	58638768	C	0.974295	intron_variant	MODIFIER	CNOT1	ENSG00000125107	Transcript	ENST00000569240.5	protein_coding	-	17533	-	-	-	-	-	rs13339147	-	-1	-	HGNC	HGNC:7877	1	-	-	-	-	-	-	-	-	-	-	-
CNOT1	16:58565409_TGA_T	16	58565409	A	rs13339147	16	58638768	C	0.974295	intron_variant	MODIFIER	CNOT1	ENSG00000125107	Transcript	ENST00000317147.10	protein_coding	-	17533	-	-	-	-	-	rs13339147	-	-1	-	HGNC	HGNC:7877	1	P1	-	-	-	-	-	-	-	-	-	-
CNOT1	16:58565409_TGA_T	16	58565409	A	rs13339147	16	58638768	C	0.974295	intron_variant	MODIFIER	CNOT1	ENSG00000125107	Transcript	ENST00000569020.5	protein_coding	-	43498	-	-	-	-	-	rs13339147	-	-1	cds_end_NF	HGNC	HGNC:7877	4	-	-	-	-	-	-	-	-	-	-	-
CNOT1	16:58565409_TGA_T	16	58565409	A	rs13339147	16	58638768	C	0.974295	intron_variant,NMD_transcript_variant	MODIFIER	CNOT1	ENSG00000125107	Transcript	ENST00000567188.5	nonsense_mediated_decay	-	17899	-	-	-	-	-	rs13339147	-	-1	-	HGNC	HGNC:7877	1	-	-	-	-	-	-	-	-	-	-	-
CNOT1	16:58565409_TGA_T	16	58565409	A	rs12925702	16	58625385	T	0.975322	intron_variant	MODIFIER	CNOT1	ENSG00000125107	Transcript	ENST00000441024.6	protein_coding	-	10990	-	-	-	-	-	rs12925702	-	-1	-	HGNC	HGNC:7877	1	-	-	-	0.7155	-	-	-	-	-	-	-
CNOT1	16:58565409_TGA_T	16	58565409	A	rs151816	16	58665133	T	0.972012	upstream_gene_variant	MODIFIER	CNOT1	ENSG00000125107	Transcript	ENST00000441024.6	protein_coding	-	-	-	-	-	-	-	rs151816	1391	-1	-	HGNC	HGNC:7877	1	-	-	-	0.7157	-	-	-	-	-	-	-
CNOT1	16:58565409_TGA_T	16	58565409	A	rs12925702	16	58625385	T	0.975322	intron_variant	MODIFIER	CNOT1	ENSG00000125107	Transcript	ENST00000317147.10	protein_coding	-	17564	-	-	-	-	-	rs12925702	-	-1	-	HGNC	HGNC:7877	1	P1	-	-	0.7155	-	-	-	-	-	-	-
CNOT1	16:58565409_TGA_T	16	58565409	A	rs35239829	16	58618300	A	0.985721	intron_variant	MODIFIER	CNOT1	ENSG00000125107	Transcript	ENST00000628857.1	protein_coding	-	43527	-	-	-	-	-	rs35239829	-	-1	-	HGNC	HGNC:7877	5	-	-	-	0.7159	-	-	-	-	-	-	-
CNOT1	16:58565409_TGA_T	16	58565409	A	rs1971073	16	58640438	A	0.974295	regulatory_region_variant	MODIFIER	-	-	RegulatoryFeature	ENSR00001002301	enhancer	-	-	-	-	-	-	-	rs1971073	-	-	-	-	-	-	-	-	-	0.7155	-	-	-	-	-	-	-
CNOT1	16:58565409_TGA_T	16	58565409	A	rs2015185	16	58628967	A	0.974295	intron_variant	MODIFIER	CNOT1	ENSG00000125107	Transcript	ENST00000564557.1	protein_coding	-	43527	-	-	-	-	-	rs2015185	-	-1	cds_end_NF	HGNC	HGNC:7877	3	-	-	-	0.7155	-	-	-	-	-	-	-
CNOT1	16:58565409_TGA_T	16	58565409	A	rs12445577	16	58587164	C	0.986974	intron_variant	MODIFIER	CNOT1	ENSG00000125107	Transcript	ENST00000562046.1	protein_coding	-	43590	-	-	-	-	-	rs12445577	-	-1	cds_start_NF,cds_end_NF	HGNC	HGNC:7877	5	-	-	-	0.7159	-	-	-	-	-	-	-
CNOT1	16:58565409_TGA_T	16	58565409	A	rs12445577	16	58587164	C	0.986974	downstream_gene_variant	MODIFIER	CNOT1	ENSG00000125107	Transcript	ENST00000569882.1	protein_coding	-	-	-	-	-	-	-	rs12445577	2524	-1	cds_start_NF,cds_end_NF	HGNC	HGNC:7877	3	-	-	-	0.7159	-	-	-	-	-	-	-
CNOT1	16:58565409_TGA_T	16	58565409	A	rs150728296	16	58547511	CTTATGTGCTCATTTCTG	0.99407	upstream_gene_variant	MODIFIER	SETD6	ENSG00000103037	Transcript	ENST00000463954.1	retained_intron	-	-	-	-	-	-	-	rs150728296	3859	1	-	HGNC	HGNC:26116	2	-	-	-	0.2794	-	-	-	-	-	-	-
CNOT1	16:58565409_TGA_T	16	58565409	A	rs150728296	16	58547511	CTTATGTGCTCATTTCTG	0.99407	downstream_gene_variant	MODIFIER	NDRG4	ENSG00000103034	Transcript	ENST00000569408.1	protein_coding	-	-	-	-	-	-	-	rs150728296	1675	1	cds_start_NF	HGNC	HGNC:14466	4	-	-	-	0.2794	-	-	-	-	-	-	-
CNOT1	16:58565409_TGA_T	16	58565409	A	rs150728296	16	58547511	CTTATGTGCTCATTTCTG	0.99407	downstream_gene_variant	MODIFIER	NDRG4	ENSG00000103034	Transcript	ENST00000562999.5	protein_coding	-	-	-	-	-	-	-	rs150728296	190	1	-	HGNC	HGNC:14466	5	-	-	-	0.2794	-	-	-	-	-	-	-
CNOT1	16:58565409_TGA_T	16	58565409	A	rs150728296	16	58547511	CTTATGTGCTCATTTCTG	0.99407	upstream_gene_variant	MODIFIER	SETD6	ENSG00000103037	Transcript	ENST00000219315.8	protein_coding	-	-	-	-	-	-	-	rs150728296	1880	1	-	HGNC	HGNC:26116	1	-	-	-	0.2794	-	-	-	-	-	-	-
CNOT1	16:58565409_TGA_T	16	58565409	A	rs1971073	16	58640438	A	0.974295	intron_variant	MODIFIER	CNOT1	ENSG00000125107	Transcript	ENST00000317147.10	protein_coding	-	17533	-	-	-	-	-	rs1971073	-	-1	-	HGNC	HGNC:7877	1	P1	-	-	0.7155	-	-	-	-	-	-	-
CNOT1	16:58565409_TGA_T	16	58565409	A	rs12149484	16	58641897	C	0.974295	intron_variant	MODIFIER	CNOT1	ENSG00000125107	Transcript	ENST00000569020.5	protein_coding	-	43498	-	-	-	-	-	rs12149484	-	-1	cds_end_NF	HGNC	HGNC:7877	4	-	-	-	-	-	-	-	-	-	-	-
CNOT1	16:58565409_TGA_T	16	58565409	A	rs12149484	16	58641897	G	0.974295	intron_variant,NMD_transcript_variant	MODIFIER	CNOT1	ENSG00000125107	Transcript	ENST00000567188.5	nonsense_mediated_decay	-	17899	-	-	-	-	-	rs12149484	-	-1	-	HGNC	HGNC:7877	1	-	-	-	-	-	-	-	-	-	-	-
CNOT1	16:58565409_TGA_T	16	58565409	A	rs12149484	16	58641897	C	0.974295	intron_variant,NMD_transcript_variant	MODIFIER	CNOT1	ENSG00000125107	Transcript	ENST00000567188.5	nonsense_mediated_decay	-	17899	-	-	-	-	-	rs12149484	-	-1	-	HGNC	HGNC:7877	1	-	-	-	-	-	-	-	-	-	-	-
CNOT1	16:58565409_TGA_T	16	58565409	A	rs12446307	16	58627636	A	0.974292	intron_variant,NMD_transcript_variant	MODIFIER	CNOT1	ENSG00000125107	Transcript	ENST00000567188.5	nonsense_mediated_decay	-	17930	-	-	-	-	-	rs12446307	-	-1	-	HGNC	HGNC:7877	1	-	-	-	0.7155	-	-	-	-	-	-	-
CNOT1	16:58565409_TGA_T	16	58565409	A	rs12596546	16	58582949	T	0.986924	intron_variant	MODIFIER	CNOT1	ENSG00000125107	Transcript	ENST00000569240.5	protein_coding	-	25/48	-	-	-	-	-	rs12596546	-	-1	-	HGNC	HGNC:7877	1	-	-	-	0.7159	-	-	-	-	-	-	-
CNOT1	16:58565409_TGA_T	16	58565409	A	rs1981960	16	58597289	G	0.97454	upstream_gene_variant	MODIFIER	SNORA50A	ENSG00000206952	Transcript	ENST00000384225.3	snoRNA	-	-	-	-	-	-	-	rs1981960	3456	-1	-	HGNC	HGNC:32643	-	-	-	-	0.7159	-	-	-	-	-	-	-
CNOT1	16:58565409_TGA_T	16	58565409	A	rs12149484	16	58641897	C	0.974295	intron_variant,NMD_transcript_variant	MODIFIER	CNOT1	ENSG00000125107	Transcript	ENST00000565605.5	nonsense_mediated_decay	-	43617	-	-	-	-	-	rs12149484	-	-1	-	HGNC	HGNC:7877	4	-	-	-	-	-	-	-	-	-	-	-
CNOT1	16:58565409_TGA_T	16	58565409	A	rs12149850	16	58605837	T	0.985824	intron_variant,NMD_transcript_variant	MODIFIER	CNOT1	ENSG00000125107	Transcript	ENST00000567188.5	nonsense_mediated_decay	-	16/49	-	-	-	-	-	rs12149850	-	-1	-	HGNC	HGNC:7877	1	-	-	-	0.7161	-	-	-	-	-	-	-
CNOT1	16:58565409_TGA_T	16	58565409	A	rs151814	16	58660272	A	0.974005	intron_variant	MODIFIER	CNOT1	ENSG00000125107	Transcript	ENST00000569020.5	protein_coding	-	43497	-	-	-	-	-	rs151814	-	-1	cds_end_NF	HGNC	HGNC:7877	4	-	-	-	-	-	-	-	-	-	-	-
CNOT1	16:58565409_TGA_T	16	58565409	A	rs151814	16	58660272	A	0.974005	intron_variant,non_coding_transcript_variant	MODIFIER	CNOT1	ENSG00000125107	Transcript	ENST00000569916.1	retained_intron	-	43466	-	-	-	-	-	rs151814	-	-1	-	HGNC	HGNC:7877	3	-	-	-	-	-	-	-	-	-	-	-
CNOT1	16:58565409_TGA_T	16	58565409	A	rs151814	16	58660272	A	0.974005	intron_variant,NMD_transcript_variant	MODIFIER	CNOT1	ENSG00000125107	Transcript	ENST00000567188.5	nonsense_mediated_decay	-	17899	-	-	-	-	-	rs151814	-	-1	-	HGNC	HGNC:7877	1	-	-	-	-	-	-	-	-	-	-	-
CNOT1	16:58565409_TGA_T	16	58565409	A	rs12149850	16	58605837	T	0.985824	intron_variant	MODIFIER	CNOT1	ENSG00000125107	Transcript	ENST00000441024.6	protein_coding	-	16/30	-	-	-	-	-	rs12149850	-	-1	-	HGNC	HGNC:7877	1	-	-	-	0.7161	-	-	-	-	-	-	-
CNOT1	16:58565409_TGA_T	16	58565409	A	rs12149850	16	58605837	T	0.985824	intron_variant	MODIFIER	CNOT1	ENSG00000125107	Transcript	ENST00000317147.10	protein_coding	-	16/48	-	-	-	-	-	rs12149850	-	-1	-	HGNC	HGNC:7877	1	P1	-	-	0.7161	-	-	-	-	-	-	-
CNOT1	16:58565409_TGA_T	16	58565409	A	rs12149850	16	58605837	T	0.985824	intron_variant	MODIFIER	CNOT1	ENSG00000125107	Transcript	ENST00000569882.1	protein_coding	-	43587	-	-	-	-	-	rs12149850	-	-1	cds_start_NF,cds_end_NF	HGNC	HGNC:7877	3	-	-	-	0.7161	-	-	-	-	-	-	-
CNOT1	16:58565409_TGA_T	16	58565409	A	rs12149850	16	58605837	T	0.985824	downstream_gene_variant	MODIFIER	CNOT1	ENSG00000125107	Transcript	ENST00000565605.5	nonsense_mediated_decay	-	-	-	-	-	-	-	rs12149850	2784	-1	-	HGNC	HGNC:7877	4	-	-	-	0.7161	-	-	-	-	-	-	-
CNOT1	16:58565409_TGA_T	16	58565409	A	rs2897253	16	58628445	T	0.974295	downstream_gene_variant	MODIFIER	CNOT1	ENSG00000125107	Transcript	ENST00000569916.1	retained_intron	-	-	-	-	-	-	-	rs2897253	4469	-1	-	HGNC	HGNC:7877	3	-	-	-	0.7155	-	-	-	-	-	-	-
CNOT1	16:58565409_TGA_T	16	58565409	A	rs12102473	16	58615578	A	0.875055	intron_variant,NMD_transcript_variant	MODIFIER	CNOT1	ENSG00000125107	Transcript	ENST00000565605.5	nonsense_mediated_decay	-	43620	-	-	-	-	-	rs12102473	-	-1	-	HGNC	HGNC:7877	4	-	-	-	-	-	-	-	-	-	-	-
CNOT1	16:58565409_TGA_T	16	58565409	A	rs12597246	16	58639133	A	0.974295	intron_variant,non_coding_transcript_variant	MODIFIER	CNOT1	ENSG00000125107	Transcript	ENST00000568158.1	lncRNA	-	43527	-	-	-	-	-	rs12597246	-	-1	-	HGNC	HGNC:7877	3	-	-	-	0.7155	-	-	-	-	-	-	-
CNOT1	16:58565409_TGA_T	16	58565409	A	rs173475	16	58580530	C	0.985873	intron_variant	MODIFIER	CNOT1	ENSG00000125107	Transcript	ENST00000441024.6	protein_coding	-	28/30	-	-	-	-	-	rs173475	-	-1	-	HGNC	HGNC:7877	1	-	-	-	0.2831	-	-	-	-	-	-	-
CNOT1	16:58565409_TGA_T	16	58565409	A	rs37034	16	58551360	A	0.985515	downstream_gene_variant	MODIFIER	SETD6	ENSG00000103037	Transcript	ENST00000468223.1	retained_intron	-	-	-	-	-	-	-	rs37034	1239	1	-	HGNC	HGNC:26116	4	-	-	-	-	-	-	-	-	-	-	-
CNOT1	16:58565409_TGA_T	16	58565409	A	rs37034	16	58551360	A	0.985515	downstream_gene_variant	MODIFIER	NDRG4	ENSG00000103034	Transcript	ENST00000566192.5	protein_coding	-	-	-	-	-	-	-	rs37034	3837	1	-	HGNC	HGNC:14466	1	A1	-	-	-	-	-	-	-	-	-	-
CNOT1	16:58565409_TGA_T	16	58565409	A	rs37034	16	58551360	G	0.985515	intron_variant	MODIFIER	SETD6	ENSG00000103037	Transcript	ENST00000447443.1	protein_coding	-	43558	-	-	-	-	-	rs37034	-	1	cds_end_NF	HGNC	HGNC:26116	5	-	-	-	0.2843	-	-	-	-	-	-	-
CNOT1	16:58565409_TGA_T	16	58565409	A	rs37034	16	58551360	G	0.985515	downstream_gene_variant	MODIFIER	CNOT1	ENSG00000125107	Transcript	ENST00000317147.10	protein_coding	-	-	-	-	-	-	-	rs37034	2495	-1	-	HGNC	HGNC:7877	1	P1	-	-	0.2843	-	-	-	-	-	-	-
CNOT1	16:58565409_TGA_T	16	58565409	A	rs37034	16	58551360	A	0.985515	intron_variant	MODIFIER	SETD6	ENSG00000103037	Transcript	ENST00000394266.8	protein_coding	-	43683	-	-	-	-	-	rs37034	-	1	-	HGNC	HGNC:26116	5	-	-	-	-	-	-	-	-	-	-	-
CNOT1	16:58565409_TGA_T	16	58565409	A	rs37034	16	58551360	A	0.985515	downstream_gene_variant	MODIFIER	CNOT1	ENSG00000125107	Transcript	ENST00000567188.5	nonsense_mediated_decay	-	-	-	-	-	-	-	rs37034	3250	-1	-	HGNC	HGNC:7877	1	-	-	-	-	-	-	-	-	-	-	-
CNOT1	16:58565409_TGA_T	16	58565409	A	rs37034	16	58551360	A	0.985515	intron_variant,NMD_transcript_variant	MODIFIER	SETD6	ENSG00000103037	Transcript	ENST00000427443.5	nonsense_mediated_decay	-	43683	-	-	-	-	-	rs37034	-	1	-	HGNC	HGNC:26116	1	-	-	-	-	-	-	-	-	-	-	-
CNOT1	16:58565409_TGA_T	16	58565409	A	rs37034	16	58551360	A	0.985515	downstream_gene_variant	MODIFIER	NDRG4	ENSG00000103034	Transcript	ENST00000421602.6	retained_intron	-	-	-	-	-	-	-	rs37034	4043	1	-	HGNC	HGNC:14466	2	-	-	-	-	-	-	-	-	-	-	-
CNOT1	16:58565409_TGA_T	16	58565409	A	rs37034	16	58551360	G	0.985515	downstream_gene_variant	MODIFIER	CNOT1	ENSG00000125107	Transcript	ENST00000567188.5	nonsense_mediated_decay	-	-	-	-	-	-	-	rs37034	3250	-1	-	HGNC	HGNC:7877	1	-	-	-	0.2843	-	-	-	-	-	-	-
CNOT1	16:58565409_TGA_T	16	58565409	A	rs37034	16	58551360	G	0.985515	upstream_gene_variant	MODIFIER	SETD6	ENSG00000103037	Transcript	ENST00000463954.1	retained_intron	-	-	-	-	-	-	-	rs37034	11	1	-	HGNC	HGNC:26116	2	-	-	-	0.2843	-	-	-	-	-	-	-
CNOT1	16:58565409_TGA_T	16	58565409	A	rs37034	16	58551360	G	0.985515	downstream_gene_variant	MODIFIER	NDRG4	ENSG00000103034	Transcript	ENST00000563799.5	protein_coding	-	-	-	-	-	-	-	rs37034	4046	1	-	HGNC	HGNC:14466	2	-	-	-	0.2843	-	-	-	-	-	-	-
CNOT1	16:58565409_TGA_T	16	58565409	A	rs37034	16	58551360	A	0.985515	downstream_gene_variant	MODIFIER	NDRG4	ENSG00000103034	Transcript	ENST00000258187.9	protein_coding	-	-	-	-	-	-	-	rs37034	3828	1	-	HGNC	HGNC:14466	1	-	-	-	-	-	-	-	-	-	-	-
CNOT1	16:58565409_TGA_T	16	58565409	A	rs37034	16	58551360	A	0.985515	upstream_gene_variant	MODIFIER	SETD6	ENSG00000103037	Transcript	ENST00000463954.1	retained_intron	-	-	-	-	-	-	-	rs37034	11	1	-	HGNC	HGNC:26116	2	-	-	-	-	-	-	-	-	-	-	-
CNOT1	16:58565409_TGA_T	16	58565409	A	rs37034	16	58551360	G	0.985515	downstream_gene_variant	MODIFIER	NDRG4	ENSG00000103034	Transcript	ENST00000563209.1	retained_intron	-	-	-	-	-	-	-	rs37034	4046	1	-	HGNC	HGNC:14466	-	-	-	-	0.2843	-	-	-	-	-	-	-
CNOT1	16:58565409_TGA_T	16	58565409	A	rs37034	16	58551360	A	0.985515	downstream_gene_variant	MODIFIER	NDRG4	ENSG00000103034	Transcript	ENST00000570248.5	protein_coding	-	-	-	-	-	-	-	rs37034	3838	1	-	HGNC	HGNC:14466	1	A1	-	-	-	-	-	-	-	-	-	-
CNOT1	16:58565409_TGA_T	16	58565409	A	rs37034	16	58551360	A	0.985515	downstream_gene_variant	MODIFIER	CNOT1	ENSG00000125107	Transcript	ENST00000563130.5	retained_intron	-	-	-	-	-	-	-	rs37034	3228	-1	-	HGNC	HGNC:7877	2	-	-	-	-	-	-	-	-	-	-	-
CNOT1	16:58565409_TGA_T	16	58565409	A	rs37034	16	58551360	G	0.985515	downstream_gene_variant	MODIFIER	SETD6	ENSG00000103037	Transcript	ENST00000467320.1	retained_intron	-	-	-	-	-	-	-	rs37034	266	1	-	HGNC	HGNC:26116	2	-	-	-	0.2843	-	-	-	-	-	-	-
CNOT1	16:58565409_TGA_T	16	58565409	A	rs37034	16	58551360	G	0.985515	downstream_gene_variant	MODIFIER	SETD6	ENSG00000103037	Transcript	ENST00000468223.1	retained_intron	-	-	-	-	-	-	-	rs37034	1239	1	-	HGNC	HGNC:26116	4	-	-	-	0.2843	-	-	-	-	-	-	-
CNOT1	16:58565409_TGA_T	16	58565409	A	rs37034	16	58551360	A	0.985515	downstream_gene_variant	MODIFIER	CNOT1	ENSG00000125107	Transcript	ENST00000317147.10	protein_coding	-	-	-	-	-	-	-	rs37034	2495	-1	-	HGNC	HGNC:7877	1	P1	-	-	-	-	-	-	-	-	-	-
CNOT1	16:58565409_TGA_T	16	58565409	A	rs2307764	16	58559466	A	0.986023	upstream_gene_variant	MODIFIER	CNOT1	ENSG00000125107	Transcript	ENST00000569924.1	retained_intron	-	-	-	-	-	-	-	rs2307764	181	-1	-	HGNC	HGNC:7877	2	-	-	-	0.2849	-	-	-	-	-	-	-
CNOT1	16:58565409_TGA_T	16	58565409	A	rs150728296	16	58547511	CTTATGTGCTCATTTCTG	0.99407	downstream_gene_variant	MODIFIER	NDRG4	ENSG00000103034	Transcript	ENST00000566265.1	retained_intron	-	-	-	-	-	-	-	rs150728296	192	1	-	HGNC	HGNC:14466	1	-	-	-	0.2794	-	-	-	-	-	-	-
CNOT1	16:58565409_TGA_T	16	58565409	A	rs1971073	16	58640438	A	0.974295	intron_variant,non_coding_transcript_variant	MODIFIER	CNOT1	ENSG00000125107	Transcript	ENST00000569916.1	retained_intron	-	43466	-	-	-	-	-	rs1971073	-	-1	-	HGNC	HGNC:7877	3	-	-	-	0.7155	-	-	-	-	-	-	-
CNOT1	16:58565409_TGA_T	16	58565409	A	rs1971073	16	58640438	A	0.974295	intron_variant	MODIFIER	CNOT1	ENSG00000125107	Transcript	ENST00000569020.5	protein_coding	-	43498	-	-	-	-	-	rs1971073	-	-1	cds_end_NF	HGNC	HGNC:7877	4	-	-	-	0.7155	-	-	-	-	-	-	-
CNOT1	16:58565409_TGA_T	16	58565409	A	rs1981960	16	58597289	G	0.97454	intron_variant,NMD_transcript_variant	MODIFIER	CNOT1	ENSG00000125107	Transcript	ENST00000567188.5	nonsense_mediated_decay	-	16/49	-	-	-	-	-	rs1981960	-	-1	-	HGNC	HGNC:7877	1	-	-	-	0.7159	-	-	-	-	-	-	-
CNOT1	16:58565409_TGA_T	16	58565409	A	rs1981960	16	58597289	G	0.97454	intron_variant	MODIFIER	CNOT1	ENSG00000125107	Transcript	ENST00000569240.5	protein_coding	-	16/48	-	-	-	-	-	rs1981960	-	-1	-	HGNC	HGNC:7877	1	-	-	-	0.7159	-	-	-	-	-	-	-
CNOT1	16:58565409_TGA_T	16	58565409	A	rs1981960	16	58597289	G	0.97454	TF_binding_site_variant	MODIFIER	-	-	MotifFeature	ENSM00085715511	-	-	-	-	-	-	-	-	rs1981960	-	-1	-	-	-	-	-	-	-	0.7159	-	-	-	ENSM00085715511	2	N	0.003
CNOT1	16:58565409_TGA_T	16	58565409	A	rs150728296	16	58547511	CTTATGTGCTCATTTCTG	0.99407	downstream_gene_variant	MODIFIER	NDRG4	ENSG00000103034	Transcript	ENST00000356752.8	protein_coding	-	-	-	-	-	-	-	rs150728296	1872	1	-	HGNC	HGNC:14466	2	-	-	-	0.2794	-	-	-	-	-	-	-
CNOT1	16:58565409_TGA_T	16	58565409	A	rs1981960	16	58597289	G	0.97454	intron_variant	MODIFIER	CNOT1	ENSG00000125107	Transcript	ENST00000317147.10	protein_coding	-	16/48	-	-	-	-	-	rs1981960	-	-1	-	HGNC	HGNC:7877	1	P1	-	-	0.7159	-	-	-	-	-	-	-
CNOT1	16:58565409_TGA_T	16	58565409	A	rs1981960	16	58597289	G	0.97454	intron_variant	MODIFIER	CNOT1	ENSG00000125107	Transcript	ENST00000441024.6	protein_coding	-	16/30	-	-	-	-	-	rs1981960	-	-1	-	HGNC	HGNC:7877	1	-	-	-	0.7159	-	-	-	-	-	-	-
CNOT1	16:58565409_TGA_T	16	58565409	A	rs1981960	16	58597289	G	0.97454	regulatory_region_variant	MODIFIER	-	-	RegulatoryFeature	ENSR00001002299	promoter_flanking_region	-	-	-	-	-	-	-	rs1981960	-	-	-	-	-	-	-	-	-	0.7159	-	-	-	-	-	-	-
CNOT1	16:58565409_TGA_T	16	58565409	A	rs12149850	16	58605837	T	0.985824	intron_variant	MODIFIER	CNOT1	ENSG00000125107	Transcript	ENST00000569240.5	protein_coding	-	16/48	-	-	-	-	-	rs12149850	-	-1	-	HGNC	HGNC:7877	1	-	-	-	0.7161	-	-	-	-	-	-	-
CNOT1	16:58565409_TGA_T	16	58565409	A	rs12149850	16	58605837	T	0.985824	downstream_gene_variant	MODIFIER	CNOT1	ENSG00000125107	Transcript	ENST00000628857.1	protein_coding	-	-	-	-	-	-	-	rs12149850	4532	-1	-	HGNC	HGNC:7877	5	-	-	-	0.7161	-	-	-	-	-	-	-
CNOT1	16:58565409_TGA_T	16	58565409	A	rs10524420	16	58614877	A	0.985723	intron_variant	MODIFIER	CNOT1	ENSG00000125107	Transcript	ENST00000569240.5	protein_coding	-	17838	-	-	-	-	-	rs10524420	-	-1	-	HGNC	HGNC:7877	1	-	-	-	0.7157	-	-	-	-	-	-	-
CNOT1	16:58565409_TGA_T	16	58565409	A	rs150728296	16	58547511	CTTATGTGCTCATTTCTG	0.99407	upstream_gene_variant	MODIFIER	SETD6	ENSG00000103037	Transcript	ENST00000468223.1	retained_intron	-	-	-	-	-	-	-	rs150728296	1922	1	-	HGNC	HGNC:26116	4	-	-	-	0.2794	-	-	-	-	-	-	-
CNOT1	16:58565409_TGA_T	16	58565409	A	rs150728296	16	58547511	CTTATGTGCTCATTTCTG	0.99407	3_prime_UTR_variant	MODIFIER	NDRG4	ENSG00000103034	Transcript	ENST00000258187.9	protein_coding	16/16	-	3303-3304	-	-	-	-	rs150728296	-	1	-	HGNC	HGNC:14466	1	-	-	-	0.2794	-	-	-	-	-	-	-
CNOT1	16:58565409_TGA_T	16	58565409	A	rs37034	16	58551360	A	0.985515	downstream_gene_variant	MODIFIER	SETD6	ENSG00000103037	Transcript	ENST00000470003.5	retained_intron	-	-	-	-	-	-	-	rs37034	962	1	-	HGNC	HGNC:26116	2	-	-	-	-	-	-	-	-	-	-	-
CNOT1	16:58565409_TGA_T	16	58565409	A	rs37034	16	58551360	G	0.985515	downstream_gene_variant	MODIFIER	NDRG4	ENSG00000103034	Transcript	ENST00000394279.6	protein_coding	-	-	-	-	-	-	-	rs37034	3838	1	-	HGNC	HGNC:14466	5	-	-	-	0.2843	-	-	-	-	-	-	-
CNOT1	16:58565409_TGA_T	16	58565409	A	rs2897253	16	58628445	T	0.974295	intron_variant,NMD_transcript_variant	MODIFIER	CNOT1	ENSG00000125107	Transcript	ENST00000565605.5	nonsense_mediated_decay	-	43618	-	-	-	-	-	rs2897253	-	-1	-	HGNC	HGNC:7877	4	-	-	-	0.7155	-	-	-	-	-	-	-
CNOT1	16:58565409_TGA_T	16	58565409	A	rs2897253	16	58628445	T	0.974295	intron_variant	MODIFIER	CNOT1	ENSG00000125107	Transcript	ENST00000441024.6	protein_coding	-	10990	-	-	-	-	-	rs2897253	-	-1	-	HGNC	HGNC:7877	1	-	-	-	0.7155	-	-	-	-	-	-	-
CNOT1	16:58565409_TGA_T	16	58565409	A	rs37034	16	58551360	A	0.985515	downstream_gene_variant	MODIFIER	NDRG4	ENSG00000103034	Transcript	ENST00000566265.1	retained_intron	-	-	-	-	-	-	-	rs37034	4041	1	-	HGNC	HGNC:14466	1	-	-	-	-	-	-	-	-	-	-	-
CNOT1	16:58565409_TGA_T	16	58565409	A	rs2405860	16	58633881	G	0.985621	intron_variant	MODIFIER	CNOT1	ENSG00000125107	Transcript	ENST00000441024.6	protein_coding	-	10959	-	-	-	-	-	rs2405860	-	-1	-	HGNC	HGNC:7877	1	-	-	-	-	-	-	-	-	-	-	-
CNOT1	16:58565409_TGA_T	16	58565409	A	rs2405860	16	58633881	G	0.985621	intron_variant	MODIFIER	CNOT1	ENSG00000125107	Transcript	ENST00000569020.5	protein_coding	-	43498	-	-	-	-	-	rs2405860	-	-1	cds_end_NF	HGNC	HGNC:7877	4	-	-	-	-	-	-	-	-	-	-	-
CNOT1	16:58565409_TGA_T	16	58565409	A	rs151816	16	58665133	T	0.972012	upstream_gene_variant	MODIFIER	CNOT1	ENSG00000125107	Transcript	ENST00000569240.5	protein_coding	-	-	-	-	-	-	-	rs151816	1395	-1	-	HGNC	HGNC:7877	1	-	-	-	0.7157	-	-	-	-	-	-	-
CNOT1	16:58565409_TGA_T	16	58565409	A	rs151816	16	58665133	T	0.972012	upstream_gene_variant	MODIFIER	CNOT1	ENSG00000125107	Transcript	ENST00000569916.1	retained_intron	-	-	-	-	-	-	-	rs151816	1405	-1	-	HGNC	HGNC:7877	3	-	-	-	0.7157	-	-	-	-	-	-	-
CNOT1	16:58565409_TGA_T	16	58565409	A	rs151816	16	58665133	T	0.972012	upstream_gene_variant	MODIFIER	CNOT1	ENSG00000125107	Transcript	ENST00000567188.5	nonsense_mediated_decay	-	-	-	-	-	-	-	rs151816	1397	-1	-	HGNC	HGNC:7877	1	-	-	-	0.7157	-	-	-	-	-	-	-
CNOT1	16:58565409_TGA_T	16	58565409	A	rs173475	16	58580530	C	0.985873	upstream_gene_variant	MODIFIER	CNOT1	ENSG00000125107	Transcript	ENST00000566240.1	nonsense_mediated_decay	-	-	-	-	-	-	-	rs173475	2824	-1	cds_start_NF	HGNC	HGNC:7877	4	-	-	-	0.2831	-	-	-	-	-	-	-
CNOT1	16:58565409_TGA_T	16	58565409	A	rs173475	16	58580530	C	0.985873	downstream_gene_variant	MODIFIER	SNORA46	ENSG00000207493	Transcript	ENST00000384762.1	snoRNA	-	-	-	-	-	-	-	rs173475	1873	-1	-	HGNC	HGNC:32639	-	-	-	-	0.2831	-	-	-	-	-	-	-
CNOT1	16:58565409_TGA_T	16	58565409	A	rs173475	16	58580530	C	0.985873	intron_variant	MODIFIER	CNOT1	ENSG00000125107	Transcript	ENST00000569240.5	protein_coding	-	28/48	-	-	-	-	-	rs173475	-	-1	-	HGNC	HGNC:7877	1	-	-	-	0.2831	-	-	-	-	-	-	-
CNOT1	16:58565409_TGA_T	16	58565409	A	rs173475	16	58580530	C	0.985873	intron_variant	MODIFIER	CNOT1	ENSG00000125107	Transcript	ENST00000567133.1	protein_coding	-	43525	-	-	-	-	-	rs173475	-	-1	cds_start_NF,cds_end_NF	HGNC	HGNC:7877	5	-	-	-	0.2831	-	-	-	-	-	-	-
CNOT1	16:58565409_TGA_T	16	58565409	A	rs151816	16	58665133	T	0.972012	upstream_gene_variant	MODIFIER	CNOT1	ENSG00000125107	Transcript	ENST00000564557.1	protein_coding	-	-	-	-	-	-	-	rs151816	1404	-1	cds_end_NF	HGNC	HGNC:7877	3	-	-	-	0.7157	-	-	-	-	-	-	-
CNOT1	16:58565409_TGA_T	16	58565409	A	rs2405860	16	58633881	T	0.985621	intron_variant,NMD_transcript_variant	MODIFIER	CNOT1	ENSG00000125107	Transcript	ENST00000567188.5	nonsense_mediated_decay	-	17899	-	-	-	-	-	rs2405860	-	-1	-	HGNC	HGNC:7877	1	-	-	-	-	-	-	-	-	-	-	-
CNOT1	16:58565409_TGA_T	16	58565409	A	rs2405860	16	58633881	G	0.985621	intron_variant,NMD_transcript_variant	MODIFIER	CNOT1	ENSG00000125107	Transcript	ENST00000565605.5	nonsense_mediated_decay	-	43617	-	-	-	-	-	rs2405860	-	-1	-	HGNC	HGNC:7877	4	-	-	-	-	-	-	-	-	-	-	-
CNOT1	16:58565409_TGA_T	16	58565409	A	rs2405860	16	58633881	T	0.985621	intron_variant	MODIFIER	CNOT1	ENSG00000125107	Transcript	ENST00000564557.1	protein_coding	-	43526	-	-	-	-	-	rs2405860	-	-1	cds_end_NF	HGNC	HGNC:7877	3	-	-	-	-	-	-	-	-	-	-	-
CNOT1	16:58565409_TGA_T	16	58565409	A	rs244915	16	58667633	T	0.932545	upstream_gene_variant	MODIFIER	CNOT1	ENSG00000125107	Transcript	ENST00000569020.5	protein_coding	-	-	-	-	-	-	-	rs244915	3844	-1	cds_end_NF	HGNC	HGNC:7877	4	-	-	-	-	-	-	-	-	-	-	-
CNOT1	16:58565409_TGA_T	16	58565409	A	rs244915	16	58667633	G	0.932545	upstream_gene_variant	MODIFIER	CNOT1	ENSG00000125107	Transcript	ENST00000569020.5	protein_coding	-	-	-	-	-	-	-	rs244915	3844	-1	cds_end_NF	HGNC	HGNC:7877	4	-	-	-	-	-	-	-	-	-	-	-
CNOT1	16:58565409_TGA_T	16	58565409	A	rs244915	16	58667633	A	0.932545	upstream_gene_variant	MODIFIER	CNOT1	ENSG00000125107	Transcript	ENST00000568158.1	lncRNA	-	-	-	-	-	-	-	rs244915	3914	-1	-	HGNC	HGNC:7877	3	-	-	-	-	-	-	-	-	-	-	-
CNOT1	16:58565409_TGA_T	16	58565409	A	rs244915	16	58667633	G	0.932545	upstream_gene_variant	MODIFIER	CNOT1	ENSG00000125107	Transcript	ENST00000569240.5	protein_coding	-	-	-	-	-	-	-	rs244915	3895	-1	-	HGNC	HGNC:7877	1	-	-	-	-	-	-	-	-	-	-	-
CNOT1	16:58565409_TGA_T	16	58565409	A	rs244915	16	58667633	A	0.932545	upstream_gene_variant	MODIFIER	CNOT1	ENSG00000125107	Transcript	ENST00000569020.5	protein_coding	-	-	-	-	-	-	-	rs244915	3844	-1	cds_end_NF	HGNC	HGNC:7877	4	-	-	-	-	-	-	-	-	-	-	-
CNOT1	16:58565409_TGA_T	16	58565409	A	rs244915	16	58667633	T	0.932545	upstream_gene_variant	MODIFIER	CNOT1	ENSG00000125107	Transcript	ENST00000568158.1	lncRNA	-	-	-	-	-	-	-	rs244915	3914	-1	-	HGNC	HGNC:7877	3	-	-	-	-	-	-	-	-	-	-	-
CNOT1	16:58565409_TGA_T	16	58565409	A	rs201858398	16	58591540	-	0.986079	intron_variant	MODIFIER	CNOT1	ENSG00000125107	Transcript	ENST00000441024.6	protein_coding	-	18/30	-	-	-	-	-	rs201858398	-	-1	-	HGNC	HGNC:7877	1	-	-	-	-	-	-	-	-	-	-	-
CNOT1	16:58565409_TGA_T	16	58565409	A	rs2307764	16	58559466	A	0.986023	intron_variant	MODIFIER	CNOT1	ENSG00000125107	Transcript	ENST00000569240.5	protein_coding	-	45/48	-	-	-	-	-	rs2307764	-	-1	-	HGNC	HGNC:7877	1	-	-	-	0.2849	-	-	-	-	-	-	-
CNOT1	16:58565409_TGA_T	16	58565409	A	rs150728296	16	58547511	CTTATGTGCTCATTTCTG	0.99407	upstream_gene_variant	MODIFIER	SETD6	ENSG00000103037	Transcript	ENST00000492050.5	retained_intron	-	-	-	-	-	-	-	rs150728296	1904	1	-	HGNC	HGNC:26116	3	-	-	-	0.2794	-	-	-	-	-	-	-
CNOT1	16:58565409_TGA_T	16	58565409	A	rs150728296	16	58547511	CTTATGTGCTCATTTCTG	0.99407	downstream_gene_variant	MODIFIER	NDRG4	ENSG00000103034	Transcript	ENST00000561681.5	retained_intron	-	-	-	-	-	-	-	rs150728296	2049	1	-	HGNC	HGNC:14466	4	-	-	-	0.2794	-	-	-	-	-	-	-
CNOT1	16:58565409_TGA_T	16	58565409	A	rs150728296	16	58547511	CTTATGTGCTCATTTCTG	0.99407	3_prime_UTR_variant	MODIFIER	NDRG4	ENSG00000103034	Transcript	ENST00000570248.5	protein_coding	15/15	-	3196-3197	-	-	-	-	rs150728296	-	1	-	HGNC	HGNC:14466	1	A1	-	-	0.2794	-	-	-	-	-	-	-
CNOT1	16:58565409_TGA_T	16	58565409	A	rs150728296	16	58547511	CTTATGTGCTCATTTCTG	0.99407	upstream_gene_variant	MODIFIER	SETD6	ENSG00000103037	Transcript	ENST00000470003.5	retained_intron	-	-	-	-	-	-	-	rs150728296	1892	1	-	HGNC	HGNC:26116	2	-	-	-	0.2794	-	-	-	-	-	-	-
CNOT1	16:58565409_TGA_T	16	58565409	A	rs150728296	16	58547511	CTTATGTGCTCATTTCTG	0.99407	3_prime_UTR_variant	MODIFIER	NDRG4	ENSG00000103034	Transcript	ENST00000394282.8	protein_coding	16/16	-	3614-3615	-	-	-	-	rs150728296	-	1	-	HGNC	HGNC:14466	1	P3	-	-	0.2794	-	-	-	-	-	-	-
CNOT1	16:58565409_TGA_T	16	58565409	A	rs2307764	16	58559466	A	0.986023	downstream_gene_variant	MODIFIER	AC009118.3	ENSG00000276259	Transcript	ENST00000622896.1	lncRNA	-	-	-	-	-	-	-	rs2307764	1720	1	-	Clone_based_ensembl_gene	-	-	-	-	-	0.2849	-	-	-	-	-	-	-
CNOT1	16:58565409_TGA_T	16	58565409	A	rs150728296	16	58547511	CTTATGTGCTCATTTCTG	0.99407	upstream_gene_variant	MODIFIER	SETD6	ENSG00000103037	Transcript	ENST00000394266.8	protein_coding	-	-	-	-	-	-	-	rs150728296	1874	1	-	HGNC	HGNC:26116	5	-	-	-	0.2794	-	-	-	-	-	-	-
CNOT1	16:58565409_TGA_T	16	58565409	A	rs10524420	16	58614877	A	0.985723	intron_variant,NMD_transcript_variant	MODIFIER	CNOT1	ENSG00000125107	Transcript	ENST00000565605.5	nonsense_mediated_decay	-	43620	-	-	-	-	-	rs10524420	-	-1	-	HGNC	HGNC:7877	4	-	-	-	0.7157	-	-	-	-	-	-	-
CNOT1	16:58565409_TGA_T	16	58565409	A	rs10524420	16	58614877	A	0.985723	intron_variant	MODIFIER	CNOT1	ENSG00000125107	Transcript	ENST00000441024.6	protein_coding	-	11263	-	-	-	-	-	rs10524420	-	-1	-	HGNC	HGNC:7877	1	-	-	-	0.7157	-	-	-	-	-	-	-
CNOT1	16:58565409_TGA_T	16	58565409	A	rs10524420	16	58614877	A	0.985723	intron_variant	MODIFIER	CNOT1	ENSG00000125107	Transcript	ENST00000628857.1	protein_coding	-	43527	-	-	-	-	-	rs10524420	-	-1	-	HGNC	HGNC:7877	5	-	-	-	0.7157	-	-	-	-	-	-	-
CNOT1	16:58565409_TGA_T	16	58565409	A	rs10524420	16	58614877	A	0.985723	intron_variant	MODIFIER	CNOT1	ENSG00000125107	Transcript	ENST00000317147.10	protein_coding	-	17838	-	-	-	-	-	rs10524420	-	-1	-	HGNC	HGNC:7877	1	P1	-	-	0.7157	-	-	-	-	-	-	-
CNOT1	16:58565409_TGA_T	16	58565409	A	rs2405860	16	58633881	T	0.985621	intron_variant,NMD_transcript_variant	MODIFIER	CNOT1	ENSG00000125107	Transcript	ENST00000565605.5	nonsense_mediated_decay	-	43617	-	-	-	-	-	rs2405860	-	-1	-	HGNC	HGNC:7877	4	-	-	-	-	-	-	-	-	-	-	-
CNOT1	16:58565409_TGA_T	16	58565409	A	rs2405860	16	58633881	G	0.985621	upstream_gene_variant	MODIFIER	AC010287.1	ENSG00000260865	Transcript	ENST00000566916.1	transcribed_processed_pseudogene	-	-	-	-	-	-	-	rs2405860	2032	-1	-	Clone_based_ensembl_gene	-	-	-	-	-	-	-	-	-	-	-	-	-
CNOT1	16:58565409_TGA_T	16	58565409	A	rs2405860	16	58633881	T	0.985621	intron_variant	MODIFIER	CNOT1	ENSG00000125107	Transcript	ENST00000441024.6	protein_coding	-	10959	-	-	-	-	-	rs2405860	-	-1	-	HGNC	HGNC:7877	1	-	-	-	-	-	-	-	-	-	-	-
CNOT1	16:58565409_TGA_T	16	58565409	A	rs2405860	16	58633881	T	0.985621	intron_variant	MODIFIER	CNOT1	ENSG00000125107	Transcript	ENST00000569020.5	protein_coding	-	43498	-	-	-	-	-	rs2405860	-	-1	cds_end_NF	HGNC	HGNC:7877	4	-	-	-	-	-	-	-	-	-	-	-
CNOT1	16:58565409_TGA_T	16	58565409	A	rs2405860	16	58633881	G	0.985621	intron_variant	MODIFIER	CNOT1	ENSG00000125107	Transcript	ENST00000569240.5	protein_coding	-	17533	-	-	-	-	-	rs2405860	-	-1	-	HGNC	HGNC:7877	1	-	-	-	-	-	-	-	-	-	-	-
CNOT1	16:58565409_TGA_T	16	58565409	A	rs37034	16	58551360	G	0.985515	intron_variant	MODIFIER	SETD6	ENSG00000103037	Transcript	ENST00000219315.8	protein_coding	-	43651	-	-	-	-	-	rs37034	-	1	-	HGNC	HGNC:26116	1	-	-	-	0.2843	-	-	-	-	-	-	-
CNOT1	16:58565409_TGA_T	16	58565409	A	rs37034	16	58551360	G	0.985515	intron_variant,NMD_transcript_variant	MODIFIER	SETD6	ENSG00000103037	Transcript	ENST00000422445.5	nonsense_mediated_decay	-	43620	-	-	-	-	-	rs37034	-	1	cds_start_NF	HGNC	HGNC:26116	5	-	-	-	0.2843	-	-	-	-	-	-	-
CNOT1	16:58565409_TGA_T	16	58565409	A	rs151814	16	58660272	A	0.974005	intron_variant	MODIFIER	CNOT1	ENSG00000125107	Transcript	ENST00000564557.1	protein_coding	-	43525	-	-	-	-	-	rs151814	-	-1	cds_end_NF	HGNC	HGNC:7877	3	-	-	-	-	-	-	-	-	-	-	-
CNOT1	16:58565409_TGA_T	16	58565409	A	rs13339147	16	58638768	G	0.974295	intron_variant,NMD_transcript_variant	MODIFIER	CNOT1	ENSG00000125107	Transcript	ENST00000567188.5	nonsense_mediated_decay	-	17899	-	-	-	-	-	rs13339147	-	-1	-	HGNC	HGNC:7877	1	-	-	-	-	-	-	-	-	-	-	-
CNOT1	16:58565409_TGA_T	16	58565409	A	rs13339147	16	58638768	C	0.974295	intron_variant,NMD_transcript_variant	MODIFIER	CNOT1	ENSG00000125107	Transcript	ENST00000565605.5	nonsense_mediated_decay	-	43617	-	-	-	-	-	rs13339147	-	-1	-	HGNC	HGNC:7877	4	-	-	-	-	-	-	-	-	-	-	-
CNOT1	16:58565409_TGA_T	16	58565409	A	rs13339147	16	58638768	C	0.974295	intron_variant,non_coding_transcript_variant	MODIFIER	CNOT1	ENSG00000125107	Transcript	ENST00000569916.1	retained_intron	-	43466	-	-	-	-	-	rs13339147	-	-1	-	HGNC	HGNC:7877	3	-	-	-	-	-	-	-	-	-	-	-
CNOT1	16:58565409_TGA_T	16	58565409	A	rs13339147	16	58638768	G	0.974295	intron_variant	MODIFIER	CNOT1	ENSG00000125107	Transcript	ENST00000317147.10	protein_coding	-	17533	-	-	-	-	-	rs13339147	-	-1	-	HGNC	HGNC:7877	1	P1	-	-	-	-	-	-	-	-	-	-
CNOT1	16:58565409_TGA_T	16	58565409	A	rs13339147	16	58638768	C	0.974295	intron_variant,non_coding_transcript_variant	MODIFIER	CNOT1	ENSG00000125107	Transcript	ENST00000568158.1	lncRNA	-	43527	-	-	-	-	-	rs13339147	-	-1	-	HGNC	HGNC:7877	3	-	-	-	-	-	-	-	-	-	-	-
CNOT1	16:58565409_TGA_T	16	58565409	A	rs11860728	16	58655356	T	0.974142	intron_variant,non_coding_transcript_variant	MODIFIER	CNOT1	ENSG00000125107	Transcript	ENST00000568158.1	lncRNA	-	43527	-	-	-	-	-	rs11860728	-	-1	-	HGNC	HGNC:7877	3	-	-	-	0.7155	-	-	-	-	-	-	-
CNOT1	16:58565409_TGA_T	16	58565409	A	rs11860728	16	58655356	T	0.974142	intron_variant	MODIFIER	CNOT1	ENSG00000125107	Transcript	ENST00000565697.1	protein_coding	-	43466	-	-	-	-	-	rs11860728	-	-1	cds_end_NF	HGNC	HGNC:7877	3	-	-	-	0.7155	-	-	-	-	-	-	-
CNOT1	16:58565409_TGA_T	16	58565409	A	rs11860728	16	58655356	T	0.974142	intron_variant	MODIFIER	CNOT1	ENSG00000125107	Transcript	ENST00000569240.5	protein_coding	-	17533	-	-	-	-	-	rs11860728	-	-1	-	HGNC	HGNC:7877	1	-	-	-	0.7155	-	-	-	-	-	-	-
CNOT1	16:58565409_TGA_T	16	58565409	A	rs11860728	16	58655356	T	0.974142	downstream_gene_variant	MODIFIER	CNOT1	ENSG00000125107	Transcript	ENST00000569263.1	lncRNA	-	-	-	-	-	-	-	rs11860728	1774	-1	-	HGNC	HGNC:7877	2	-	-	-	0.7155	-	-	-	-	-	-	-
CNOT1	16:58565409_TGA_T	16	58565409	A	rs13339147	16	58638768	C	0.974295	intron_variant	MODIFIER	CNOT1	ENSG00000125107	Transcript	ENST00000564557.1	protein_coding	-	43526	-	-	-	-	-	rs13339147	-	-1	cds_end_NF	HGNC	HGNC:7877	3	-	-	-	-	-	-	-	-	-	-	-
CNOT1	16:58565409_TGA_T	16	58565409	A	rs13339147	16	58638768	G	0.974295	intron_variant,non_coding_transcript_variant	MODIFIER	CNOT1	ENSG00000125107	Transcript	ENST00000569916.1	retained_intron	-	43466	-	-	-	-	-	rs13339147	-	-1	-	HGNC	HGNC:7877	3	-	-	-	-	-	-	-	-	-	-	-
CNOT1	16:58565409_TGA_T	16	58565409	A	rs13339147	16	58638768	G	0.974295	intron_variant,non_coding_transcript_variant	MODIFIER	CNOT1	ENSG00000125107	Transcript	ENST00000568158.1	lncRNA	-	43527	-	-	-	-	-	rs13339147	-	-1	-	HGNC	HGNC:7877	3	-	-	-	-	-	-	-	-	-	-	-
CNOT1	16:58565409_TGA_T	16	58565409	A	rs13339147	16	58638768	C	0.974295	intron_variant	MODIFIER	CNOT1	ENSG00000125107	Transcript	ENST00000565697.1	protein_coding	-	43466	-	-	-	-	-	rs13339147	-	-1	cds_end_NF	HGNC	HGNC:7877	3	-	-	-	-	-	-	-	-	-	-	-
CNOT1	16:58565409_TGA_T	16	58565409	A	rs13339147	16	58638768	G	0.974295	intron_variant	MODIFIER	CNOT1	ENSG00000125107	Transcript	ENST00000569240.5	protein_coding	-	17533	-	-	-	-	-	rs13339147	-	-1	-	HGNC	HGNC:7877	1	-	-	-	-	-	-	-	-	-	-	-
CNOT1	16:58565409_TGA_T	16	58565409	A	rs13339147	16	58638768	G	0.974295	intron_variant	MODIFIER	CNOT1	ENSG00000125107	Transcript	ENST00000569020.5	protein_coding	-	43498	-	-	-	-	-	rs13339147	-	-1	cds_end_NF	HGNC	HGNC:7877	4	-	-	-	-	-	-	-	-	-	-	-
CNOT1	16:58565409_TGA_T	16	58565409	A	rs35857214	16	58599843	AAA	0.947794	intron_variant	MODIFIER	CNOT1	ENSG00000125107	Transcript	ENST00000441024.6	protein_coding	-	16/30	-	-	-	-	-	rs35857214	-	-1	-	HGNC	HGNC:7877	1	-	-	-	-	-	-	-	-	-	-	-
CNOT1	16:58565409_TGA_T	16	58565409	A	rs35857214	16	58599843	AA	0.947794	intron_variant,NMD_transcript_variant	MODIFIER	CNOT1	ENSG00000125107	Transcript	ENST00000567188.5	nonsense_mediated_decay	-	16/49	-	-	-	-	-	rs35857214	-	-1	-	HGNC	HGNC:7877	1	-	-	-	-	-	-	-	-	-	-	-
CNOT1	16:58565409_TGA_T	16	58565409	A	rs11862156	16	58596753	T	0.97454	intron_variant,NMD_transcript_variant	MODIFIER	CNOT1	ENSG00000125107	Transcript	ENST00000567188.5	nonsense_mediated_decay	-	16/49	-	-	-	-	-	rs11862156	-	-1	-	HGNC	HGNC:7877	1	-	-	-	0.7153	-	-	-	-	-	-	-
CNOT1	16:58565409_TGA_T	16	58565409	A	rs11862156	16	58596753	T	0.97454	intron_variant	MODIFIER	CNOT1	ENSG00000125107	Transcript	ENST00000441024.6	protein_coding	-	16/30	-	-	-	-	-	rs11862156	-	-1	-	HGNC	HGNC:7877	1	-	-	-	0.7153	-	-	-	-	-	-	-
CNOT1	16:58565409_TGA_T	16	58565409	A	rs11862156	16	58596753	T	0.97454	upstream_gene_variant	MODIFIER	SNORA50A	ENSG00000281910	Transcript	ENST00000629536.1	snoRNA	-	-	-	-	-	-	-	rs11862156	2918	-1	-	HGNC	HGNC:32643	-	-	-	-	0.7153	-	-	-	-	-	-	-
CNOT1	16:58565409_TGA_T	16	58565409	A	rs11862156	16	58596753	T	0.97454	intron_variant	MODIFIER	CNOT1	ENSG00000125107	Transcript	ENST00000317147.10	protein_coding	-	16/48	-	-	-	-	-	rs11862156	-	-1	-	HGNC	HGNC:7877	1	P1	-	-	0.7153	-	-	-	-	-	-	-
CNOT1	16:58565409_TGA_T	16	58565409	A	rs2307764	16	58559466	A	0.986023	intron_variant,non_coding_transcript_variant	MODIFIER	CNOT1	ENSG00000125107	Transcript	ENST00000563130.5	retained_intron	-	43682	-	-	-	-	-	rs2307764	-	-1	-	HGNC	HGNC:7877	2	-	-	-	0.2849	-	-	-	-	-	-	-
CNOT1	16:58565409_TGA_T	16	58565409	A	rs2307764	16	58559466	A	0.986023	intron_variant,NMD_transcript_variant	MODIFIER	CNOT1	ENSG00000125107	Transcript	ENST00000567188.5	nonsense_mediated_decay	-	46/49	-	-	-	-	-	rs2307764	-	-1	-	HGNC	HGNC:7877	1	-	-	-	0.2849	-	-	-	-	-	-	-
CNOT1	16:58565409_TGA_T	16	58565409	A	rs2307764	16	58559466	A	0.986023	downstream_gene_variant	MODIFIER	CNOT1	ENSG00000125107	Transcript	ENST00000570139.1	retained_intron	-	-	-	-	-	-	-	rs2307764	3051	-1	-	HGNC	HGNC:7877	2	-	-	-	0.2849	-	-	-	-	-	-	-
CNOT1	16:58565409_TGA_T	16	58565409	A	rs2307764	16	58559466	A	0.986023	intron_variant	MODIFIER	CNOT1	ENSG00000125107	Transcript	ENST00000317147.10	protein_coding	-	45/48	-	-	-	-	-	rs2307764	-	-1	-	HGNC	HGNC:7877	1	P1	-	-	0.2849	-	-	-	-	-	-	-
CNOT1	16:58565409_TGA_T	16	58565409	A	rs2307764	16	58559466	A	0.986023	downstream_gene_variant	MODIFIER	SETD6	ENSG00000103037	Transcript	ENST00000394266.8	protein_coding	-	-	-	-	-	-	-	rs2307764	4381	1	-	HGNC	HGNC:26116	5	-	-	-	0.2849	-	-	-	-	-	-	-
CNOT1	16:58565409_TGA_T	16	58565409	A	rs1549607	16	58583975	G	0.986916	intron_variant,NMD_transcript_variant	MODIFIER	CNOT1	ENSG00000125107	Transcript	ENST00000567188.5	nonsense_mediated_decay	-	24/49	-	-	-	-	-	rs1549607	-	-1	-	HGNC	HGNC:7877	1	-	-	-	0.7157	-	-	-	-	-	-	-
CNOT1	16:58565409_TGA_T	16	58565409	A	rs37034	16	58551360	A	0.985515	downstream_gene_variant	MODIFIER	NDRG4	ENSG00000103034	Transcript	ENST00000562999.5	protein_coding	-	-	-	-	-	-	-	rs37034	4039	1	-	HGNC	HGNC:14466	5	-	-	-	-	-	-	-	-	-	-	-
CNOT1	16:58565409_TGA_T	16	58565409	A	rs37034	16	58551360	G	0.985515	downstream_gene_variant	MODIFIER	NDRG4	ENSG00000103034	Transcript	ENST00000421602.6	retained_intron	-	-	-	-	-	-	-	rs37034	4043	1	-	HGNC	HGNC:14466	2	-	-	-	0.2843	-	-	-	-	-	-	-
CNOT1	16:58565409_TGA_T	16	58565409	A	rs2405860	16	58633881	T	0.985621	intron_variant	MODIFIER	CNOT1	ENSG00000125107	Transcript	ENST00000317147.10	protein_coding	-	17533	-	-	-	-	-	rs2405860	-	-1	-	HGNC	HGNC:7877	1	P1	-	-	-	-	-	-	-	-	-	-
CNOT1	16:58565409_TGA_T	16	58565409	A	rs2405860	16	58633881	T	0.985621	intron_variant	MODIFIER	CNOT1	ENSG00000125107	Transcript	ENST00000565697.1	protein_coding	-	43466	-	-	-	-	-	rs2405860	-	-1	cds_end_NF	HGNC	HGNC:7877	3	-	-	-	-	-	-	-	-	-	-	-
CNOT1	16:58565409_TGA_T	16	58565409	A	rs2405860	16	58633881	G	0.985621	intron_variant	MODIFIER	CNOT1	ENSG00000125107	Transcript	ENST00000565697.1	protein_coding	-	43466	-	-	-	-	-	rs2405860	-	-1	cds_end_NF	HGNC	HGNC:7877	3	-	-	-	-	-	-	-	-	-	-	-
CNOT1	16:58565409_TGA_T	16	58565409	A	rs150728296	16	58547511	CTTATGTGCTCATTTCTG	0.99407	downstream_gene_variant	MODIFIER	NDRG4	ENSG00000103034	Transcript	ENST00000421602.6	retained_intron	-	-	-	-	-	-	-	rs150728296	194	1	-	HGNC	HGNC:14466	2	-	-	-	0.2794	-	-	-	-	-	-	-
CNOT1	16:58565409_TGA_T	16	58565409	A	rs150728296	16	58547511	CTTATGTGCTCATTTCTG	0.99407	downstream_gene_variant	MODIFIER	NDRG4	ENSG00000103034	Transcript	ENST00000569026.1	protein_coding	-	-	-	-	-	-	-	rs150728296	2049	1	cds_start_NF	HGNC	HGNC:14466	4	-	-	-	0.2794	-	-	-	-	-	-	-
CNOT1	16:58565409_TGA_T	16	58565409	A	rs12102473	16	58615578	C	0.875055	intron_variant,NMD_transcript_variant	MODIFIER	CNOT1	ENSG00000125107	Transcript	ENST00000567188.5	nonsense_mediated_decay	-	18172	-	-	-	-	-	rs12102473	-	-1	-	HGNC	HGNC:7877	1	-	-	-	-	-	-	-	-	-	-	-
CNOT1	16:58565409_TGA_T	16	58565409	A	rs27097	16	58664065	A	0.970431	upstream_gene_variant	MODIFIER	CNOT1	ENSG00000125107	Transcript	ENST00000567188.5	nonsense_mediated_decay	-	-	-	-	-	-	-	rs27097	329	-1	-	HGNC	HGNC:7877	1	-	-	-	-	-	-	22912591	-	-	-	-
CNOT1	16:58565409_TGA_T	16	58565409	A	rs27097	16	58664065	A	0.970431	upstream_gene_variant	MODIFIER	CNOT1	ENSG00000125107	Transcript	ENST00000565605.5	nonsense_mediated_decay	-	-	-	-	-	-	-	rs27097	329	-1	-	HGNC	HGNC:7877	4	-	-	-	-	-	-	22912591	-	-	-	-
CNOT1	16:58565409_TGA_T	16	58565409	A	rs2405860	16	58633881	G	0.985621	intron_variant,non_coding_transcript_variant	MODIFIER	CNOT1	ENSG00000125107	Transcript	ENST00000568158.1	lncRNA	-	43527	-	-	-	-	-	rs2405860	-	-1	-	HGNC	HGNC:7877	3	-	-	-	-	-	-	-	-	-	-	-
CNOT1	16:58565409_TGA_T	16	58565409	A	rs2405860	16	58633881	G	0.985621	intron_variant	MODIFIER	CNOT1	ENSG00000125107	Transcript	ENST00000564557.1	protein_coding	-	43526	-	-	-	-	-	rs2405860	-	-1	cds_end_NF	HGNC	HGNC:7877	3	-	-	-	-	-	-	-	-	-	-	-
CNOT1	16:58565409_TGA_T	16	58565409	A	rs27097	16	58664065	T	0.970431	upstream_gene_variant	MODIFIER	CNOT1	ENSG00000125107	Transcript	ENST00000569263.1	lncRNA	-	-	-	-	-	-	-	rs27097	314	-1	-	HGNC	HGNC:7877	2	-	-	-	-	-	-	22912591	-	-	-	-
CNOT1	16:58565409_TGA_T	16	58565409	A	rs27097	16	58664065	A	0.970431	regulatory_region_variant	MODIFIER	-	-	RegulatoryFeature	ENSR00000086590	promoter	-	-	-	-	-	-	-	rs27097	-	-	-	-	-	-	-	-	-	-	-	-	22912591	-	-	-	-
CNOT1	16:58565409_TGA_T	16	58565409	A	rs27097	16	58664065	T	0.970431	upstream_gene_variant	MODIFIER	CNOT1	ENSG00000125107	Transcript	ENST00000569240.5	protein_coding	-	-	-	-	-	-	-	rs27097	327	-1	-	HGNC	HGNC:7877	1	-	-	-	-	-	-	22912591	-	-	-	-
CNOT1	16:58565409_TGA_T	16	58565409	A	rs1646010	16	58549204	C	0.984855	upstream_gene_variant	MODIFIER	SETD6	ENSG00000103037	Transcript	ENST00000219315.8	protein_coding	-	-	-	-	-	-	-	rs1646010	188	1	-	HGNC	HGNC:26116	1	-	-	-	0.2873	-	1	22912591	-	-	-	-
CNOT1	16:58565409_TGA_T	16	58565409	A	rs1646010	16	58549204	C	0.984855	downstream_gene_variant	MODIFIER	NDRG4	ENSG00000103034	Transcript	ENST00000258187.9	protein_coding	-	-	-	-	-	-	-	rs1646010	1672	1	-	HGNC	HGNC:14466	1	-	-	-	0.2873	-	1	22912591	-	-	-	-
CNOT1	16:58565409_TGA_T	16	58565409	A	rs1646010	16	58549204	C	0.984855	downstream_gene_variant	MODIFIER	NDRG4	ENSG00000103034	Transcript	ENST00000561681.5	retained_intron	-	-	-	-	-	-	-	rs1646010	3742	1	-	HGNC	HGNC:14466	4	-	-	-	0.2873	-	1	22912591	-	-	-	-
CNOT1	16:58565409_TGA_T	16	58565409	A	rs1646010	16	58549204	C	0.984855	upstream_gene_variant	MODIFIER	SETD6	ENSG00000103037	Transcript	ENST00000427443.5	nonsense_mediated_decay	-	-	-	-	-	-	-	rs1646010	196	1	-	HGNC	HGNC:26116	1	-	-	-	0.2873	-	1	22912591	-	-	-	-
CNOT1	16:58565409_TGA_T	16	58565409	A	rs1646010	16	58549204	C	0.984855	upstream_gene_variant	MODIFIER	SETD6	ENSG00000103037	Transcript	ENST00000467320.1	retained_intron	-	-	-	-	-	-	-	rs1646010	832	1	-	HGNC	HGNC:26116	2	-	-	-	0.2873	-	1	22912591	-	-	-	-
CNOT1	16:58565409_TGA_T	16	58565409	A	rs1646010	16	58549204	C	0.984855	upstream_gene_variant	MODIFIER	SETD6	ENSG00000103037	Transcript	ENST00000447443.1	protein_coding	-	-	-	-	-	-	-	rs1646010	213	1	cds_end_NF	HGNC	HGNC:26116	5	-	-	-	0.2873	-	1	22912591	-	-	-	-
CNOT1	16:58565409_TGA_T	16	58565409	A	rs1646010	16	58549204	C	0.984855	upstream_gene_variant	MODIFIER	SETD6	ENSG00000103037	Transcript	ENST00000310682.6	protein_coding	-	-	-	-	-	-	-	rs1646010	179	1	-	HGNC	HGNC:26116	2	P1	-	-	0.2873	-	1	22912591	-	-	-	-
CNOT1	16:58565409_TGA_T	16	58565409	A	rs1646010	16	58549204	C	0.984855	downstream_gene_variant	MODIFIER	NDRG4	ENSG00000103034	Transcript	ENST00000570248.5	protein_coding	-	-	-	-	-	-	-	rs1646010	1682	1	-	HGNC	HGNC:14466	1	A1	-	-	0.2873	-	1	22912591	-	-	-	-
CNOT1	16:58565409_TGA_T	16	58565409	A	rs1646010	16	58549204	C	0.984855	upstream_gene_variant	MODIFIER	SETD6	ENSG00000103037	Transcript	ENST00000463954.1	retained_intron	-	-	-	-	-	-	-	rs1646010	2167	1	-	HGNC	HGNC:26116	2	-	-	-	0.2873	-	1	22912591	-	-	-	-
CNOT1	16:58565409_TGA_T	16	58565409	A	rs1646010	16	58549204	C	0.984855	TF_binding_site_variant	MODIFIER	-	-	MotifFeature	ENSM00522260170	-	-	-	-	-	-	-	-	rs1646010	-	1	-	-	-	-	-	-	-	0.2873	-	1	22912591	ENSM00522260170	19	Y	-0.038
CNOT1	16:58565409_TGA_T	16	58565409	A	rs1646010	16	58549204	C	0.984855	regulatory_region_variant	MODIFIER	-	-	RegulatoryFeature	ENSR00000086584	promoter	-	-	-	-	-	-	-	rs1646010	-	-	-	-	-	-	-	-	-	0.2873	-	1	22912591	-	-	-	-
CNOT1	16:58565409_TGA_T	16	58565409	A	rs1646010	16	58549204	C	0.984855	downstream_gene_variant	MODIFIER	NDRG4	ENSG00000103034	Transcript	ENST00000565981.5	retained_intron	-	-	-	-	-	-	-	rs1646010	1887	1	-	HGNC	HGNC:14466	5	-	-	-	0.2873	-	1	22912591	-	-	-	-
CNOT1	16:58565409_TGA_T	16	58565409	A	rs1646010	16	58549204	C	0.984855	downstream_gene_variant	MODIFIER	NDRG4	ENSG00000103034	Transcript	ENST00000568640.5	protein_coding	-	-	-	-	-	-	-	rs1646010	3659	1	-	HGNC	HGNC:14466	2	-	-	-	0.2873	-	1	22912591	-	-	-	-
CNOT1	16:58565409_TGA_T	16	58565409	A	rs1646010	16	58549204	C	0.984855	downstream_gene_variant	MODIFIER	NDRG4	ENSG00000103034	Transcript	ENST00000562999.5	protein_coding	-	-	-	-	-	-	-	rs1646010	1883	1	-	HGNC	HGNC:14466	5	-	-	-	0.2873	-	1	22912591	-	-	-	-
CNOT1	16:58565409_TGA_T	16	58565409	A	rs1646010	16	58549204	C	0.984855	downstream_gene_variant	MODIFIER	NDRG4	ENSG00000103034	Transcript	ENST00000566192.5	protein_coding	-	-	-	-	-	-	-	rs1646010	1681	1	-	HGNC	HGNC:14466	1	A1	-	-	0.2873	-	1	22912591	-	-	-	-
CNOT1	16:58565409_TGA_T	16	58565409	A	rs1646010	16	58549204	C	0.984855	upstream_gene_variant	MODIFIER	SETD6	ENSG00000103037	Transcript	ENST00000422445.5	nonsense_mediated_decay	-	-	-	-	-	-	-	rs1646010	491	1	cds_start_NF	HGNC	HGNC:26116	5	-	-	-	0.2873	-	1	22912591	-	-	-	-
CNOT1	16:58565409_TGA_T	16	58565409	A	rs1646010	16	58549204	C	0.984855	upstream_gene_variant	MODIFIER	SETD6	ENSG00000103037	Transcript	ENST00000394266.8	protein_coding	-	-	-	-	-	-	-	rs1646010	182	1	-	HGNC	HGNC:26116	5	-	-	-	0.2873	-	1	22912591	-	-	-	-
CNOT1	16:58565409_TGA_T	16	58565409	A	rs1646010	16	58549204	C	0.984855	upstream_gene_variant	MODIFIER	SETD6	ENSG00000103037	Transcript	ENST00000418480.1	lncRNA	-	-	-	-	-	-	-	rs1646010	247	1	-	HGNC	HGNC:26116	5	-	-	-	0.2873	-	1	22912591	-	-	-	-
CNOT1	16:58565409_TGA_T	16	58565409	A	rs1646010	16	58549204	C	0.984855	upstream_gene_variant	MODIFIER	SETD6	ENSG00000103037	Transcript	ENST00000492050.5	retained_intron	-	-	-	-	-	-	-	rs1646010	212	1	-	HGNC	HGNC:26116	3	-	-	-	0.2873	-	1	22912591	-	-	-	-
CNOT1	16:58565409_TGA_T	16	58565409	A	rs1549607	16	58583975	G	0.986916	intron_variant	MODIFIER	CNOT1	ENSG00000125107	Transcript	ENST00000567285.1	protein_coding	-	43587	-	-	-	-	-	rs1549607	-	-1	cds_start_NF,cds_end_NF	HGNC	HGNC:7877	4	-	-	-	0.7157	-	-	-	-	-	-	-
CNOT1	16:58565409_TGA_T	16	58565409	A	rs1549607	16	58583975	G	0.986916	downstream_gene_variant	MODIFIER	CNOT1	ENSG00000125107	Transcript	ENST00000562046.1	protein_coding	-	-	-	-	-	-	-	rs1549607	1719	-1	cds_start_NF,cds_end_NF	HGNC	HGNC:7877	5	-	-	-	0.7157	-	-	-	-	-	-	-
CNOT1	16:58565409_TGA_T	16	58565409	A	rs1549607	16	58583975	G	0.986916	intron_variant	MODIFIER	CNOT1	ENSG00000125107	Transcript	ENST00000441024.6	protein_coding	-	24/30	-	-	-	-	-	rs1549607	-	-1	-	HGNC	HGNC:7877	1	-	-	-	0.7157	-	-	-	-	-	-	-
CNOT1	16:58565409_TGA_T	16	58565409	A	rs1549607	16	58583975	G	0.986916	intron_variant	MODIFIER	CNOT1	ENSG00000125107	Transcript	ENST00000317147.10	protein_coding	-	24/48	-	-	-	-	-	rs1549607	-	-1	-	HGNC	HGNC:7877	1	P1	-	-	0.7157	-	-	-	-	-	-	-
CNOT1	16:58565409_TGA_T	16	58565409	A	rs1549607	16	58583975	G	0.986916	downstream_gene_variant	MODIFIER	CNOT1	ENSG00000125107	Transcript	ENST00000569732.1	lncRNA	-	-	-	-	-	-	-	rs1549607	1532	-1	-	HGNC	HGNC:7877	3	-	-	-	0.7157	-	-	-	-	-	-	-
CNOT1	16:58565409_TGA_T	16	58565409	A	rs1646010	16	58549204	C	0.984855	downstream_gene_variant	MODIFIER	CNOT1	ENSG00000125107	Transcript	ENST00000317147.10	protein_coding	-	-	-	-	-	-	-	rs1646010	4651	-1	-	HGNC	HGNC:7877	1	P1	-	-	0.2873	-	1	22912591	-	-	-	-
CNOT1	16:58565409_TGA_T	16	58565409	A	rs1549607	16	58583975	G	0.986916	upstream_gene_variant	MODIFIER	SNORA46	ENSG00000207493	Transcript	ENST00000384762.1	snoRNA	-	-	-	-	-	-	-	rs1549607	1438	-1	-	HGNC	HGNC:32639	-	-	-	-	0.7157	-	-	-	-	-	-	-
CNOT1	16:58565409_TGA_T	16	58565409	A	rs1549607	16	58583975	G	0.986916	intron_variant	MODIFIER	CNOT1	ENSG00000125107	Transcript	ENST00000569240.5	protein_coding	-	24/48	-	-	-	-	-	rs1549607	-	-1	-	HGNC	HGNC:7877	1	-	-	-	0.7157	-	-	-	-	-	-	-
CNOT1	16:58565409_TGA_T	16	58565409	A	rs150728296	16	58547511	CTTATGTGCTCATTTCTG	0.99407	downstream_gene_variant	MODIFIER	NDRG4	ENSG00000103034	Transcript	ENST00000562350.1	retained_intron	-	-	-	-	-	-	-	rs150728296	4430	1	-	HGNC	HGNC:14466	4	-	-	-	0.2794	-	-	-	-	-	-	-
CNOT1	16:58565409_TGA_T	16	58565409	A	rs150728296	16	58547511	CTTATGTGCTCATTTCTG	0.99407	upstream_gene_variant	MODIFIER	SETD6	ENSG00000103037	Transcript	ENST00000427443.5	nonsense_mediated_decay	-	-	-	-	-	-	-	rs150728296	1888	1	-	HGNC	HGNC:26116	1	-	-	-	0.2794	-	-	-	-	-	-	-
CNOT1	16:58565409_TGA_T	16	58565409	A	rs150728296	16	58547511	CTTATGTGCTCATTTCTG	0.99407	downstream_gene_variant	MODIFIER	NDRG4	ENSG00000103034	Transcript	ENST00000563209.1	retained_intron	-	-	-	-	-	-	-	rs150728296	197	1	-	HGNC	HGNC:14466	-	-	-	-	0.2794	-	-	-	-	-	-	-
CNOT1	16:58565409_TGA_T	16	58565409	A	rs1646010	16	58549204	C	0.984855	downstream_gene_variant	MODIFIER	NDRG4	ENSG00000103034	Transcript	ENST00000566061.5	nonsense_mediated_decay	-	-	-	-	-	-	-	rs1646010	3840	1	-	HGNC	HGNC:14466	4	-	-	-	0.2873	-	1	22912591	-	-	-	-
CNOT1	16:58565409_TGA_T	16	58565409	A	rs1646010	16	58549204	C	0.984855	upstream_gene_variant	MODIFIER	SETD6	ENSG00000103037	Transcript	ENST00000468223.1	retained_intron	-	-	-	-	-	-	-	rs1646010	230	1	-	HGNC	HGNC:26116	4	-	-	-	0.2873	-	1	22912591	-	-	-	-
CNOT1	16:58565409_TGA_T	16	58565409	A	rs1646010	16	58549204	C	0.984855	downstream_gene_variant	MODIFIER	NDRG4	ENSG00000103034	Transcript	ENST00000569408.1	protein_coding	-	-	-	-	-	-	-	rs1646010	3368	1	cds_start_NF	HGNC	HGNC:14466	4	-	-	-	0.2873	-	1	22912591	-	-	-	-
CNOT1	16:58565409_TGA_T	16	58565409	A	rs1646010	16	58549204	C	0.984855	upstream_gene_variant	MODIFIER	SETD6	ENSG00000103037	Transcript	ENST00000470003.5	retained_intron	-	-	-	-	-	-	-	rs1646010	200	1	-	HGNC	HGNC:26116	2	-	-	-	0.2873	-	1	22912591	-	-	-	-
CNOT1	16:58565409_TGA_T	16	58565409	A	rs28667004	16	58617920	C	0.985664	downstream_gene_variant	MODIFIER	CNOT1	ENSG00000125107	Transcript	ENST00000564557.1	protein_coding	-	-	-	-	-	-	-	rs28667004	4805	-1	cds_end_NF	HGNC	HGNC:7877	3	-	-	-	-	-	-	-	-	-	-	-
CNOT1	16:58565409_TGA_T	16	58565409	A	rs27097	16	58664065	A	0.970431	upstream_gene_variant	MODIFIER	CNOT1	ENSG00000125107	Transcript	ENST00000569240.5	protein_coding	-	-	-	-	-	-	-	rs27097	327	-1	-	HGNC	HGNC:7877	1	-	-	-	-	-	-	22912591	-	-	-	-
CNOT1	16:58565409_TGA_T	16	58565409	A	rs27097	16	58664065	A	0.970431	upstream_gene_variant	MODIFIER	CNOT1	ENSG00000125107	Transcript	ENST00000569916.1	retained_intron	-	-	-	-	-	-	-	rs27097	337	-1	-	HGNC	HGNC:7877	3	-	-	-	-	-	-	22912591	-	-	-	-
CNOT1	16:58565409_TGA_T	16	58565409	A	rs37060	16	58566304	A	0.996739	splice_region_variant,intron_variant	LOW	CNOT1	ENSG00000125107	Transcript	ENST00000568917.1	protein_coding	-	43652	-	-	-	-	-	rs37060	-	-1	cds_start_NF,cds_end_NF	HGNC	HGNC:7877	5	-	-	-	0.2837	-	1	-	-	-	-	-
CNOT1	16:58565409_TGA_T	16	58565409	A	rs37060	16	58566304	A	0.996739	splice_region_variant,intron_variant	LOW	CNOT1	ENSG00000125107	Transcript	ENST00000569240.5	protein_coding	-	40/48	-	-	-	-	-	rs37060	-	-1	-	HGNC	HGNC:7877	1	-	-	-	0.2837	-	1	-	-	-	-	-
CNOT1	16:58565409_TGA_T	16	58565409	A	rs37060	16	58566304	A	0.996739	splice_region_variant,intron_variant,NMD_transcript_variant	LOW	CNOT1	ENSG00000125107	Transcript	ENST00000567188.5	nonsense_mediated_decay	-	40/49	-	-	-	-	-	rs37060	-	-1	-	HGNC	HGNC:7877	1	-	-	-	0.2837	-	1	-	-	-	-	-
CNOT1	16:58565409_TGA_T	16	58565409	A	rs2897253	16	58628445	T	0.974295	intron_variant,NMD_transcript_variant	MODIFIER	CNOT1	ENSG00000125107	Transcript	ENST00000567188.5	nonsense_mediated_decay	-	17930	-	-	-	-	-	rs2897253	-	-1	-	HGNC	HGNC:7877	1	-	-	-	0.7155	-	-	-	-	-	-	-
CNOT1	16:58565409_TGA_T	16	58565409	A	rs2897253	16	58628445	T	0.974295	downstream_gene_variant	MODIFIER	CNOT1	ENSG00000125107	Transcript	ENST00000568158.1	lncRNA	-	-	-	-	-	-	-	rs2897253	4833	-1	-	HGNC	HGNC:7877	3	-	-	-	0.7155	-	-	-	-	-	-	-
CNOT1	16:58565409_TGA_T	16	58565409	A	rs2897253	16	58628445	T	0.974295	downstream_gene_variant	MODIFIER	CNOT1	ENSG00000125107	Transcript	ENST00000565697.1	protein_coding	-	-	-	-	-	-	-	rs2897253	4720	-1	cds_end_NF	HGNC	HGNC:7877	3	-	-	-	0.7155	-	-	-	-	-	-	-
CNOT1	16:58565409_TGA_T	16	58565409	A	rs2897253	16	58628445	T	0.974295	downstream_gene_variant	MODIFIER	CNOT1	ENSG00000125107	Transcript	ENST00000569020.5	protein_coding	-	-	-	-	-	-	-	rs2897253	4722	-1	cds_end_NF	HGNC	HGNC:7877	4	-	-	-	0.7155	-	-	-	-	-	-	-
CNOT1	16:58565409_TGA_T	16	58565409	A	rs151816	16	58665133	T	0.972012	upstream_gene_variant	MODIFIER	CNOT1	ENSG00000125107	Transcript	ENST00000569020.5	protein_coding	-	-	-	-	-	-	-	rs151816	1344	-1	cds_end_NF	HGNC	HGNC:7877	4	-	-	-	0.7157	-	-	-	-	-	-	-
CNOT1	16:58565409_TGA_T	16	58565409	A	rs151816	16	58665133	T	0.972012	upstream_gene_variant	MODIFIER	CNOT1	ENSG00000125107	Transcript	ENST00000317147.10	protein_coding	-	-	-	-	-	-	-	rs151816	1403	-1	-	HGNC	HGNC:7877	1	P1	-	-	0.7157	-	-	-	-	-	-	-
CNOT1	16:58565409_TGA_T	16	58565409	A	rs151816	16	58665133	T	0.972012	upstream_gene_variant	MODIFIER	CNOT1	ENSG00000125107	Transcript	ENST00000565605.5	nonsense_mediated_decay	-	-	-	-	-	-	-	rs151816	1397	-1	-	HGNC	HGNC:7877	4	-	-	-	0.7157	-	-	-	-	-	-	-
CNOT1	16:58565409_TGA_T	16	58565409	A	rs151816	16	58665133	T	0.972012	upstream_gene_variant	MODIFIER	CNOT1	ENSG00000125107	Transcript	ENST00000568158.1	lncRNA	-	-	-	-	-	-	-	rs151816	1414	-1	-	HGNC	HGNC:7877	3	-	-	-	0.7157	-	-	-	-	-	-	-
CNOT1	16:58565409_TGA_T	16	58565409	A	rs2405860	16	58633881	T	0.985621	intron_variant,non_coding_transcript_variant	MODIFIER	CNOT1	ENSG00000125107	Transcript	ENST00000569916.1	retained_intron	-	43466	-	-	-	-	-	rs2405860	-	-1	-	HGNC	HGNC:7877	3	-	-	-	-	-	-	-	-	-	-	-
CNOT1	16:58565409_TGA_T	16	58565409	A	rs37062	16	58567238	G	0.987986	downstream_gene_variant	MODIFIER	CNOT1	ENSG00000125107	Transcript	ENST00000563283.1	retained_intron	-	-	-	-	-	-	-	rs37062	4824	-1	-	HGNC	HGNC:7877	3	-	-	-	0.2837	-	1	2.37535e+63	-	-	-	-
CNOT1	16:58565409_TGA_T	16	58565409	A	rs37062	16	58567238	G	0.987986	intron_variant	MODIFIER	CNOT1	ENSG00000125107	Transcript	ENST00000569240.5	protein_coding	-	40/48	-	-	-	-	-	rs37062	-	-1	-	HGNC	HGNC:7877	1	-	-	-	0.2837	-	1	2.37535e+63	-	-	-	-
CNOT1	16:58565409_TGA_T	16	58565409	A	rs37062	16	58567238	G	0.987986	upstream_gene_variant	MODIFIER	CNOT1	ENSG00000125107	Transcript	ENST00000563130.5	retained_intron	-	-	-	-	-	-	-	rs37062	169	-1	-	HGNC	HGNC:7877	2	-	-	-	0.2837	-	1	2.37535e+63	-	-	-	-
CNOT1	16:58565409_TGA_T	16	58565409	A	rs37062	16	58567238	G	0.987986	intron_variant	MODIFIER	CNOT1	ENSG00000125107	Transcript	ENST00000317147.10	protein_coding	-	40/48	-	-	-	-	-	rs37062	-	-1	-	HGNC	HGNC:7877	1	P1	-	-	0.2837	-	1	2.37535e+63	-	-	-	-
CNOT1	16:58565409_TGA_T	16	58565409	A	rs37063	16	58567323	G	0.997095	upstream_gene_variant	MODIFIER	CNOT1	ENSG00000125107	Transcript	ENST00000563130.5	retained_intron	-	-	-	-	-	-	-	rs37063	254	-1	-	HGNC	HGNC:7877	2	-	-	-	0.2837	-	-	-	-	-	-	-
CNOT1	16:58565409_TGA_T	16	58565409	A	rs37063	16	58567323	G	0.997095	intron_variant	MODIFIER	CNOT1	ENSG00000125107	Transcript	ENST00000569240.5	protein_coding	-	40/48	-	-	-	-	-	rs37063	-	-1	-	HGNC	HGNC:7877	1	-	-	-	0.2837	-	-	-	-	-	-	-
CNOT1	16:58565409_TGA_T	16	58565409	A	rs37063	16	58567323	G	0.997095	intron_variant	MODIFIER	CNOT1	ENSG00000125107	Transcript	ENST00000568917.1	protein_coding	-	43652	-	-	-	-	-	rs37063	-	-1	cds_start_NF,cds_end_NF	HGNC	HGNC:7877	5	-	-	-	0.2837	-	-	-	-	-	-	-
CNOT1	16:58565409_TGA_T	16	58565409	A	rs34055357	16	58642571	CT	0.881537	intron_variant	MODIFIER	CNOT1	ENSG00000125107	Transcript	ENST00000569240.5	protein_coding	-	17533	-	-	-	-	-	rs34055357	-	-1	-	HGNC	HGNC:7877	1	-	-	-	-	-	-	-	-	-	-	-
CNOT1	16:58565409_TGA_T	16	58565409	A	rs34055357	16	58642571	CT	0.881537	intron_variant	MODIFIER	CNOT1	ENSG00000125107	Transcript	ENST00000317147.10	protein_coding	-	17533	-	-	-	-	-	rs34055357	-	-1	-	HGNC	HGNC:7877	1	P1	-	-	-	-	-	-	-	-	-	-
CNOT1	16:58565409_TGA_T	16	58565409	A	rs34055357	16	58642571	CT	0.881537	intron_variant,non_coding_transcript_variant	MODIFIER	CNOT1	ENSG00000125107	Transcript	ENST00000568158.1	lncRNA	-	43527	-	-	-	-	-	rs34055357	-	-1	-	HGNC	HGNC:7877	3	-	-	-	-	-	-	-	-	-	-	-
CNOT1	16:58565409_TGA_T	16	58565409	A	rs1646010	16	58549204	C	0.984855	downstream_gene_variant	MODIFIER	NDRG4	ENSG00000103034	Transcript	ENST00000569923.5	protein_coding	-	-	-	-	-	-	-	rs1646010	3630	1	-	HGNC	HGNC:14466	2	-	-	-	0.2873	-	1	22912591	-	-	-	-
CNOT1	16:58565409_TGA_T	16	58565409	A	rs12149484	16	58641897	C	0.974295	intron_variant,non_coding_transcript_variant	MODIFIER	CNOT1	ENSG00000125107	Transcript	ENST00000568158.1	lncRNA	-	43527	-	-	-	-	-	rs12149484	-	-1	-	HGNC	HGNC:7877	3	-	-	-	-	-	-	-	-	-	-	-
CNOT1	16:58565409_TGA_T	16	58565409	A	rs1646010	16	58549204	C	0.984855	downstream_gene_variant	MODIFIER	NDRG4	ENSG00000103034	Transcript	ENST00000566265.1	retained_intron	-	-	-	-	-	-	-	rs1646010	1885	1	-	HGNC	HGNC:14466	1	-	-	-	0.2873	-	1	22912591	-	-	-	-
CNOT1	16:58565409_TGA_T	16	58565409	A	rs1646010	16	58549204	C	0.984855	downstream_gene_variant	MODIFIER	NDRG4	ENSG00000103034	Transcript	ENST00000569026.1	protein_coding	-	-	-	-	-	-	-	rs1646010	3742	1	cds_start_NF	HGNC	HGNC:14466	4	-	-	-	0.2873	-	1	22912591	-	-	-	-
CNOT1	16:58565409_TGA_T	16	58565409	A	rs1646010	16	58549204	C	0.984855	downstream_gene_variant	MODIFIER	NDRG4	ENSG00000103034	Transcript	ENST00000563799.5	protein_coding	-	-	-	-	-	-	-	rs1646010	1890	1	-	HGNC	HGNC:14466	2	-	-	-	0.2873	-	1	22912591	-	-	-	-
CNOT1	16:58565409_TGA_T	16	58565409	A	rs13333442	16	58620165	A	0.984356	intron_variant,NMD_transcript_variant	MODIFIER	CNOT1	ENSG00000125107	Transcript	ENST00000567188.5	nonsense_mediated_decay	-	18080	-	-	-	-	-	rs13333442	-	-1	-	HGNC	HGNC:7877	1	-	-	-	-	-	-	-	-	-	-	-
CNOT1	16:58565409_TGA_T	16	58565409	A	rs1646010	16	58549204	C	0.984855	downstream_gene_variant	MODIFIER	NDRG4	ENSG00000103034	Transcript	ENST00000421602.6	retained_intron	-	-	-	-	-	-	-	rs1646010	1887	1	-	HGNC	HGNC:14466	2	-	-	-	0.2873	-	1	22912591	-	-	-	-
CNOT1	16:58565409_TGA_T	16	58565409	A	rs1646010	16	58549204	C	0.984855	upstream_gene_variant	MODIFIER	SETD6	ENSG00000103037	Transcript	ENST00000491587.1	retained_intron	-	-	-	-	-	-	-	rs1646010	2886	1	-	HGNC	HGNC:26116	2	-	-	-	0.2873	-	1	22912591	-	-	-	-
CNOT1	16:58565409_TGA_T	16	58565409	A	rs1646010	16	58549204	C	0.984855	downstream_gene_variant	MODIFIER	NDRG4	ENSG00000103034	Transcript	ENST00000394279.6	protein_coding	-	-	-	-	-	-	-	rs1646010	1682	1	-	HGNC	HGNC:14466	5	-	-	-	0.2873	-	1	22912591	-	-	-	-
CNOT1	16:58565409_TGA_T	16	58565409	A	rs1646010	16	58549204	C	0.984855	downstream_gene_variant	MODIFIER	NDRG4	ENSG00000103034	Transcript	ENST00000356752.8	protein_coding	-	-	-	-	-	-	-	rs1646010	3565	1	-	HGNC	HGNC:14466	2	-	-	-	0.2873	-	1	22912591	-	-	-	-
CNOT1	16:58565409_TGA_T	16	58565409	A	rs1646010	16	58549204	C	0.984855	downstream_gene_variant	MODIFIER	NDRG4	ENSG00000103034	Transcript	ENST00000394282.8	protein_coding	-	-	-	-	-	-	-	rs1646010	1681	1	-	HGNC	HGNC:14466	1	P3	-	-	0.2873	-	1	22912591	-	-	-	-
CNOT1	16:58565409_TGA_T	16	58565409	A	rs13333442	16	58620165	C	0.984356	intron_variant	MODIFIER	CNOT1	ENSG00000125107	Transcript	ENST00000569240.5	protein_coding	-	17715	-	-	-	-	-	rs13333442	-	-1	-	HGNC	HGNC:7877	1	-	-	-	-	-	-	-	-	-	-	-
CNOT1	16:58565409_TGA_T	16	58565409	A	rs13333442	16	58620165	C	0.984356	intron_variant	MODIFIER	CNOT1	ENSG00000125107	Transcript	ENST00000441024.6	protein_coding	-	11140	-	-	-	-	-	rs13333442	-	-1	-	HGNC	HGNC:7877	1	-	-	-	-	-	-	-	-	-	-	-
CNOT1	16:58565409_TGA_T	16	58565409	A	rs13333442	16	58620165	C	0.984356	intron_variant,NMD_transcript_variant	MODIFIER	CNOT1	ENSG00000125107	Transcript	ENST00000567188.5	nonsense_mediated_decay	-	18080	-	-	-	-	-	rs13333442	-	-1	-	HGNC	HGNC:7877	1	-	-	-	-	-	-	-	-	-	-	-
CNOT1	16:58565409_TGA_T	16	58565409	A	rs13333442	16	58620165	A	0.984356	intron_variant	MODIFIER	CNOT1	ENSG00000125107	Transcript	ENST00000441024.6	protein_coding	-	11140	-	-	-	-	-	rs13333442	-	-1	-	HGNC	HGNC:7877	1	-	-	-	-	-	-	-	-	-	-	-
CNOT1	16:58565409_TGA_T	16	58565409	A	rs13339147	16	58638768	G	0.974295	intron_variant	MODIFIER	CNOT1	ENSG00000125107	Transcript	ENST00000441024.6	protein_coding	-	10959	-	-	-	-	-	rs13339147	-	-1	-	HGNC	HGNC:7877	1	-	-	-	-	-	-	-	-	-	-	-
CNOT1	16:58565409_TGA_T	16	58565409	A	rs2897253	16	58628445	T	0.974295	intron_variant	MODIFIER	CNOT1	ENSG00000125107	Transcript	ENST00000569240.5	protein_coding	-	17564	-	-	-	-	-	rs2897253	-	-1	-	HGNC	HGNC:7877	1	-	-	-	0.7155	-	-	-	-	-	-	-
CNOT1	16:58565409_TGA_T	16	58565409	A	rs2897253	16	58628445	T	0.974295	downstream_gene_variant	MODIFIER	AC010287.1	ENSG00000260865	Transcript	ENST00000566916.1	transcribed_processed_pseudogene	-	-	-	-	-	-	-	rs2897253	3048	-1	-	Clone_based_ensembl_gene	-	-	-	-	-	0.7155	-	-	-	-	-	-	-
CNOT1	16:58565409_TGA_T	16	58565409	A	rs13339147	16	58638768	G	0.974295	intron_variant	MODIFIER	CNOT1	ENSG00000125107	Transcript	ENST00000564557.1	protein_coding	-	43526	-	-	-	-	-	rs13339147	-	-1	cds_end_NF	HGNC	HGNC:7877	3	-	-	-	-	-	-	-	-	-	-	-
CNOT1	16:58565409_TGA_T	16	58565409	A	rs13339147	16	58638768	G	0.974295	intron_variant	MODIFIER	CNOT1	ENSG00000125107	Transcript	ENST00000565697.1	protein_coding	-	43466	-	-	-	-	-	rs13339147	-	-1	cds_end_NF	HGNC	HGNC:7877	3	-	-	-	-	-	-	-	-	-	-	-
CNOT1	16:58565409_TGA_T	16	58565409	A	rs11859781	16	58602589	A	0.9733	intron_variant,NMD_transcript_variant	MODIFIER	CNOT1	ENSG00000125107	Transcript	ENST00000567188.5	nonsense_mediated_decay	-	16/49	-	-	-	-	-	rs11859781	-	-1	-	HGNC	HGNC:7877	1	-	-	-	-	-	-	-	-	-	-	-
CNOT1	16:58565409_TGA_T	16	58565409	A	rs11860728	16	58655356	T	0.974142	intron_variant	MODIFIER	CNOT1	ENSG00000125107	Transcript	ENST00000441024.6	protein_coding	-	10959	-	-	-	-	-	rs11860728	-	-1	-	HGNC	HGNC:7877	1	-	-	-	0.7155	-	-	-	-	-	-	-
CNOT1	16:58565409_TGA_T	16	58565409	A	rs11860728	16	58655356	T	0.974142	intron_variant	MODIFIER	CNOT1	ENSG00000125107	Transcript	ENST00000569020.5	protein_coding	-	43498	-	-	-	-	-	rs11860728	-	-1	cds_end_NF	HGNC	HGNC:7877	4	-	-	-	0.7155	-	-	-	-	-	-	-
CNOT1	16:58565409_TGA_T	16	58565409	A	rs11860728	16	58655356	T	0.974142	intron_variant,non_coding_transcript_variant	MODIFIER	CNOT1	ENSG00000125107	Transcript	ENST00000569916.1	retained_intron	-	43466	-	-	-	-	-	rs11860728	-	-1	-	HGNC	HGNC:7877	3	-	-	-	0.7155	-	-	-	-	-	-	-
CNOT1	16:58565409_TGA_T	16	58565409	A	rs11860728	16	58655356	T	0.974142	intron_variant,NMD_transcript_variant	MODIFIER	CNOT1	ENSG00000125107	Transcript	ENST00000565605.5	nonsense_mediated_decay	-	43617	-	-	-	-	-	rs11860728	-	-1	-	HGNC	HGNC:7877	4	-	-	-	0.7155	-	-	-	-	-	-	-
CNOT1	16:58565409_TGA_T	16	58565409	A	rs12232436	16	58635233	C	0.985621	intron_variant	MODIFIER	CNOT1	ENSG00000125107	Transcript	ENST00000565697.1	protein_coding	-	43466	-	-	-	-	-	rs12232436	-	-1	cds_end_NF	HGNC	HGNC:7877	3	-	-	-	0.7161	-	-	-	-	-	-	-
CNOT1	16:58565409_TGA_T	16	58565409	A	rs12232436	16	58635233	C	0.985621	upstream_gene_variant	MODIFIER	CNOT1	ENSG00000125107	Transcript	ENST00000628857.1	protein_coding	-	-	-	-	-	-	-	rs12232436	1992	-1	-	HGNC	HGNC:7877	5	-	-	-	0.7161	-	-	-	-	-	-	-
CNOT1	16:58565409_TGA_T	16	58565409	A	rs12232436	16	58635233	C	0.985621	intron_variant	MODIFIER	CNOT1	ENSG00000125107	Transcript	ENST00000569240.5	protein_coding	-	17533	-	-	-	-	-	rs12232436	-	-1	-	HGNC	HGNC:7877	1	-	-	-	0.7161	-	-	-	-	-	-	-
CNOT1	16:58565409_TGA_T	16	58565409	A	rs12232436	16	58635233	C	0.985621	intron_variant,NMD_transcript_variant	MODIFIER	CNOT1	ENSG00000125107	Transcript	ENST00000567188.5	nonsense_mediated_decay	-	17899	-	-	-	-	-	rs12232436	-	-1	-	HGNC	HGNC:7877	1	-	-	-	0.7161	-	-	-	-	-	-	-
CNOT1	16:58565409_TGA_T	16	58565409	A	rs12232436	16	58635233	C	0.985621	intron_variant,non_coding_transcript_variant	MODIFIER	CNOT1	ENSG00000125107	Transcript	ENST00000569916.1	retained_intron	-	43466	-	-	-	-	-	rs12232436	-	-1	-	HGNC	HGNC:7877	3	-	-	-	0.7161	-	-	-	-	-	-	-
CNOT1	16:58565409_TGA_T	16	58565409	A	rs12232436	16	58635233	C	0.985621	upstream_gene_variant	MODIFIER	AC010287.1	ENSG00000260865	Transcript	ENST00000566916.1	transcribed_processed_pseudogene	-	-	-	-	-	-	-	rs12232436	3384	-1	-	Clone_based_ensembl_gene	-	-	-	-	-	0.7161	-	-	-	-	-	-	-
CNOT1	16:58565409_TGA_T	16	58565409	A	rs12445577	16	58587164	C	0.986974	intron_variant,NMD_transcript_variant	MODIFIER	CNOT1	ENSG00000125107	Transcript	ENST00000567188.5	nonsense_mediated_decay	-	22/49	-	-	-	-	-	rs12445577	-	-1	-	HGNC	HGNC:7877	1	-	-	-	0.7159	-	-	-	-	-	-	-
CNOT1	16:58565409_TGA_T	16	58565409	A	rs12445577	16	58587164	C	0.986974	upstream_gene_variant	MODIFIER	SNORA46	ENSG00000207493	Transcript	ENST00000384762.1	snoRNA	-	-	-	-	-	-	-	rs12445577	4627	-1	-	HGNC	HGNC:32639	-	-	-	-	0.7159	-	-	-	-	-	-	-
CNOT1	16:58565409_TGA_T	16	58565409	A	rs12445577	16	58587164	C	0.986974	intron_variant	MODIFIER	CNOT1	ENSG00000125107	Transcript	ENST00000317147.10	protein_coding	-	22/48	-	-	-	-	-	rs12445577	-	-1	-	HGNC	HGNC:7877	1	P1	-	-	0.7159	-	-	-	-	-	-	-
CNOT1	16:58565409_TGA_T	16	58565409	A	rs12445577	16	58587164	C	0.986974	intron_variant	MODIFIER	CNOT1	ENSG00000125107	Transcript	ENST00000441024.6	protein_coding	-	22/30	-	-	-	-	-	rs12445577	-	-1	-	HGNC	HGNC:7877	1	-	-	-	0.7159	-	-	-	-	-	-	-
CNOT1	16:58565409_TGA_T	16	58565409	A	rs12445577	16	58587164	C	0.986974	intron_variant	MODIFIER	CNOT1	ENSG00000125107	Transcript	ENST00000569240.5	protein_coding	-	22/48	-	-	-	-	-	rs12445577	-	-1	-	HGNC	HGNC:7877	1	-	-	-	0.7159	-	-	-	-	-	-	-
CNOT1	16:58565409_TGA_T	16	58565409	A	rs34487574	16	58627472	AAA	0.86798	intron_variant	MODIFIER	CNOT1	ENSG00000125107	Transcript	ENST00000564557.1	protein_coding	-	43527	-	-	-	-	-	rs34487574	-	-1	cds_end_NF	HGNC	HGNC:7877	3	-	-	-	-	-	-	-	-	-	-	-
CNOT1	16:58565409_TGA_T	16	58565409	A	rs34487574	16	58627472	AA	0.86798	downstream_gene_variant	MODIFIER	AC010287.1	ENSG00000260865	Transcript	ENST00000566916.1	transcribed_processed_pseudogene	-	-	-	-	-	-	-	rs34487574	4020	-1	-	Clone_based_ensembl_gene	-	-	-	-	-	-	-	-	-	-	-	-	-
CNOT1	16:58565409_TGA_T	16	58565409	A	rs34487574	16	58627472	AAA	0.86798	intron_variant	MODIFIER	CNOT1	ENSG00000125107	Transcript	ENST00000317147.10	protein_coding	-	17564	-	-	-	-	-	rs34487574	-	-1	-	HGNC	HGNC:7877	1	P1	-	-	-	-	-	-	-	-	-	-
CNOT1	16:58565409_TGA_T	16	58565409	A	rs34487574	16	58627472	AA	0.86798	intron_variant,NMD_transcript_variant	MODIFIER	CNOT1	ENSG00000125107	Transcript	ENST00000565605.5	nonsense_mediated_decay	-	43618	-	-	-	-	-	rs34487574	-	-1	-	HGNC	HGNC:7877	4	-	-	-	-	-	-	-	-	-	-	-
CNOT1	16:58565409_TGA_T	16	58565409	A	rs34487574	16	58627472	AA	0.86798	intron_variant	MODIFIER	CNOT1	ENSG00000125107	Transcript	ENST00000564557.1	protein_coding	-	43527	-	-	-	-	-	rs34487574	-	-1	cds_end_NF	HGNC	HGNC:7877	3	-	-	-	-	-	-	-	-	-	-	-
CNOT1	16:58565409_TGA_T	16	58565409	A	rs12446307	16	58627636	A	0.974292	intron_variant	MODIFIER	CNOT1	ENSG00000125107	Transcript	ENST00000564557.1	protein_coding	-	43527	-	-	-	-	-	rs12446307	-	-1	cds_end_NF	HGNC	HGNC:7877	3	-	-	-	0.7155	-	-	-	-	-	-	-
CNOT1	16:58565409_TGA_T	16	58565409	A	rs12446307	16	58627636	A	0.974292	intron_variant	MODIFIER	CNOT1	ENSG00000125107	Transcript	ENST00000317147.10	protein_coding	-	17564	-	-	-	-	-	rs12446307	-	-1	-	HGNC	HGNC:7877	1	P1	-	-	0.7155	-	-	-	-	-	-	-
CNOT1	16:58565409_TGA_T	16	58565409	A	rs12446307	16	58627636	A	0.974292	intron_variant	MODIFIER	CNOT1	ENSG00000125107	Transcript	ENST00000441024.6	protein_coding	-	10990	-	-	-	-	-	rs12446307	-	-1	-	HGNC	HGNC:7877	1	-	-	-	0.7155	-	-	-	-	-	-	-
CNOT1	16:58565409_TGA_T	16	58565409	A	rs12446307	16	58627636	A	0.974292	intron_variant	MODIFIER	CNOT1	ENSG00000125107	Transcript	ENST00000569240.5	protein_coding	-	17564	-	-	-	-	-	rs12446307	-	-1	-	HGNC	HGNC:7877	1	-	-	-	0.7155	-	-	-	-	-	-	-
CNOT1	16:58565409_TGA_T	16	58565409	A	rs12446307	16	58627636	A	0.974292	intron_variant,NMD_transcript_variant	MODIFIER	CNOT1	ENSG00000125107	Transcript	ENST00000565605.5	nonsense_mediated_decay	-	43618	-	-	-	-	-	rs12446307	-	-1	-	HGNC	HGNC:7877	4	-	-	-	0.7155	-	-	-	-	-	-	-
CNOT1	16:58565409_TGA_T	16	58565409	A	rs12446307	16	58627636	A	0.974292	intron_variant	MODIFIER	CNOT1	ENSG00000125107	Transcript	ENST00000628857.1	protein_coding	-	43525	-	-	-	-	-	rs12446307	-	-1	-	HGNC	HGNC:7877	5	-	-	-	0.7155	-	-	-	-	-	-	-
CNOT1	16:58565409_TGA_T	16	58565409	A	rs34909178	16	58630185	A	0.985571	intron_variant	MODIFIER	CNOT1	ENSG00000125107	Transcript	ENST00000317147.10	protein_coding	-	17564	-	-	-	-	-	rs34909178	-	-1	-	HGNC	HGNC:7877	1	P1	-	-	-	-	-	-	-	-	-	-
CNOT1	16:58565409_TGA_T	16	58565409	A	rs34909178	16	58630185	A	0.985571	downstream_gene_variant	MODIFIER	CNOT1	ENSG00000125107	Transcript	ENST00000565697.1	protein_coding	-	-	-	-	-	-	-	rs34909178	2979	-1	cds_end_NF	HGNC	HGNC:7877	3	-	-	-	-	-	-	-	-	-	-	-
CNOT1	16:58565409_TGA_T	16	58565409	A	rs12596546	16	58582949	T	0.986924	upstream_gene_variant	MODIFIER	CNOT1	ENSG00000125107	Transcript	ENST00000567133.1	protein_coding	-	-	-	-	-	-	-	rs12596546	2343	-1	cds_start_NF,cds_end_NF	HGNC	HGNC:7877	5	-	-	-	0.7159	-	-	-	-	-	-	-
CNOT1	16:58565409_TGA_T	16	58565409	A	rs12596546	16	58582949	T	0.986924	intron_variant	MODIFIER	CNOT1	ENSG00000125107	Transcript	ENST00000567285.1	protein_coding	-	43588	-	-	-	-	-	rs12596546	-	-1	cds_start_NF,cds_end_NF	HGNC	HGNC:7877	4	-	-	-	0.7159	-	-	-	-	-	-	-
CNOT1	16:58565409_TGA_T	16	58565409	A	rs12596546	16	58582949	T	0.986924	intron_variant,NMD_transcript_variant	MODIFIER	CNOT1	ENSG00000125107	Transcript	ENST00000567188.5	nonsense_mediated_decay	-	25/49	-	-	-	-	-	rs12596546	-	-1	-	HGNC	HGNC:7877	1	-	-	-	0.7159	-	-	-	-	-	-	-
CNOT1	16:58565409_TGA_T	16	58565409	A	rs12596546	16	58582949	T	0.986924	upstream_gene_variant	MODIFIER	SNORA46	ENSG00000207493	Transcript	ENST00000384762.1	snoRNA	-	-	-	-	-	-	-	rs12596546	412	-1	-	HGNC	HGNC:32639	-	-	-	-	0.7159	-	-	-	-	-	-	-
CNOT1	16:58565409_TGA_T	16	58565409	A	rs12596546	16	58582949	T	0.986924	downstream_gene_variant	MODIFIER	CNOT1	ENSG00000125107	Transcript	ENST00000569732.1	lncRNA	-	-	-	-	-	-	-	rs12596546	2558	-1	-	HGNC	HGNC:7877	3	-	-	-	0.7159	-	-	-	-	-	-	-
CNOT1	16:58565409_TGA_T	16	58565409	A	rs12596546	16	58582949	T	0.986924	intron_variant	MODIFIER	CNOT1	ENSG00000125107	Transcript	ENST00000441024.6	protein_coding	-	25/30	-	-	-	-	-	rs12596546	-	-1	-	HGNC	HGNC:7877	1	-	-	-	0.7159	-	-	-	-	-	-	-
CNOT1	16:58565409_TGA_T	16	58565409	A	rs12596546	16	58582949	T	0.986924	intron_variant	MODIFIER	CNOT1	ENSG00000125107	Transcript	ENST00000317147.10	protein_coding	-	25/48	-	-	-	-	-	rs12596546	-	-1	-	HGNC	HGNC:7877	1	P1	-	-	0.7159	-	-	-	-	-	-	-
CNOT1	16:58565409_TGA_T	16	58565409	A	rs12596546	16	58582949	T	0.986924	downstream_gene_variant	MODIFIER	CNOT1	ENSG00000125107	Transcript	ENST00000562046.1	protein_coding	-	-	-	-	-	-	-	rs12596546	2745	-1	cds_start_NF,cds_end_NF	HGNC	HGNC:7877	5	-	-	-	0.7159	-	-	-	-	-	-	-
CNOT1	16:58565409_TGA_T	16	58565409	A	rs12597246	16	58639133	A	0.974295	intron_variant	MODIFIER	CNOT1	ENSG00000125107	Transcript	ENST00000564557.1	protein_coding	-	43526	-	-	-	-	-	rs12597246	-	-1	cds_end_NF	HGNC	HGNC:7877	3	-	-	-	0.7155	-	-	-	-	-	-	-
CNOT1	16:58565409_TGA_T	16	58565409	A	rs12597246	16	58639133	A	0.974295	intron_variant	MODIFIER	CNOT1	ENSG00000125107	Transcript	ENST00000317147.10	protein_coding	-	17533	-	-	-	-	-	rs12597246	-	-1	-	HGNC	HGNC:7877	1	P1	-	-	0.7155	-	-	-	-	-	-	-
CNOT1	16:58565409_TGA_T	16	58565409	A	rs12597246	16	58639133	A	0.974295	intron_variant,NMD_transcript_variant	MODIFIER	CNOT1	ENSG00000125107	Transcript	ENST00000565605.5	nonsense_mediated_decay	-	43617	-	-	-	-	-	rs12597246	-	-1	-	HGNC	HGNC:7877	4	-	-	-	0.7155	-	-	-	-	-	-	-
CNOT1	16:58565409_TGA_T	16	58565409	A	rs12597246	16	58639133	A	0.974295	intron_variant	MODIFIER	CNOT1	ENSG00000125107	Transcript	ENST00000565697.1	protein_coding	-	43466	-	-	-	-	-	rs12597246	-	-1	cds_end_NF	HGNC	HGNC:7877	3	-	-	-	0.7155	-	-	-	-	-	-	-
CNOT1	16:58565409_TGA_T	16	58565409	A	rs181951	16	58657340	G	0.974142	intron_variant	MODIFIER	CNOT1	ENSG00000125107	Transcript	ENST00000441024.6	protein_coding	-	10959	-	-	-	-	-	rs181951	-	-1	-	HGNC	HGNC:7877	1	-	-	-	0.7149	-	-	-	-	-	-	-
CNOT1	16:58565409_TGA_T	16	58565409	A	rs181951	16	58657340	G	0.974142	intron_variant	MODIFIER	CNOT1	ENSG00000125107	Transcript	ENST00000564557.1	protein_coding	-	43526	-	-	-	-	-	rs181951	-	-1	cds_end_NF	HGNC	HGNC:7877	3	-	-	-	0.7149	-	-	-	-	-	-	-
CNOT1	16:58565409_TGA_T	16	58565409	A	rs181951	16	58657340	G	0.974142	intron_variant	MODIFIER	CNOT1	ENSG00000125107	Transcript	ENST00000569020.5	protein_coding	-	43497	-	-	-	-	-	rs181951	-	-1	cds_end_NF	HGNC	HGNC:7877	4	-	-	-	0.7149	-	-	-	-	-	-	-
CNOT1	16:58565409_TGA_T	16	58565409	A	rs181951	16	58657340	G	0.974142	intron_variant,non_coding_transcript_variant	MODIFIER	CNOT1	ENSG00000125107	Transcript	ENST00000569916.1	retained_intron	-	43466	-	-	-	-	-	rs181951	-	-1	-	HGNC	HGNC:7877	3	-	-	-	0.7149	-	-	-	-	-	-	-
CNOT1	16:58565409_TGA_T	16	58565409	A	rs181951	16	58657340	G	0.974142	intron_variant,non_coding_transcript_variant	MODIFIER	CNOT1	ENSG00000125107	Transcript	ENST00000569263.1	lncRNA	-	43466	-	-	-	-	-	rs181951	-	-1	-	HGNC	HGNC:7877	2	-	-	-	0.7149	-	-	-	-	-	-	-
CNOT1	16:58565409_TGA_T	16	58565409	A	rs181951	16	58657340	G	0.974142	intron_variant	MODIFIER	CNOT1	ENSG00000125107	Transcript	ENST00000569240.5	protein_coding	-	17533	-	-	-	-	-	rs181951	-	-1	-	HGNC	HGNC:7877	1	-	-	-	0.7149	-	-	-	-	-	-	-
CNOT1	16:58565409_TGA_T	16	58565409	A	rs181951	16	58657340	G	0.974142	intron_variant	MODIFIER	CNOT1	ENSG00000125107	Transcript	ENST00000317147.10	protein_coding	-	17533	-	-	-	-	-	rs181951	-	-1	-	HGNC	HGNC:7877	1	P1	-	-	0.7149	-	-	-	-	-	-	-
CNOT1	16:58565409_TGA_T	16	58565409	A	rs181951	16	58657340	G	0.974142	intron_variant,NMD_transcript_variant	MODIFIER	CNOT1	ENSG00000125107	Transcript	ENST00000565605.5	nonsense_mediated_decay	-	43617	-	-	-	-	-	rs181951	-	-1	-	HGNC	HGNC:7877	4	-	-	-	0.7149	-	-	-	-	-	-	-
CNOT1	16:58565409_TGA_T	16	58565409	A	rs181951	16	58657340	G	0.974142	intron_variant,non_coding_transcript_variant	MODIFIER	CNOT1	ENSG00000125107	Transcript	ENST00000568158.1	lncRNA	-	43526	-	-	-	-	-	rs181951	-	-1	-	HGNC	HGNC:7877	3	-	-	-	0.7149	-	-	-	-	-	-	-
CNOT1	16:58565409_TGA_T	16	58565409	A	rs181951	16	58657340	G	0.974142	intron_variant	MODIFIER	CNOT1	ENSG00000125107	Transcript	ENST00000565697.1	protein_coding	-	43466	-	-	-	-	-	rs181951	-	-1	cds_end_NF	HGNC	HGNC:7877	3	-	-	-	0.7149	-	-	-	-	-	-	-
CNOT1	16:58565409_TGA_T	16	58565409	A	rs181951	16	58657340	G	0.974142	intron_variant,NMD_transcript_variant	MODIFIER	CNOT1	ENSG00000125107	Transcript	ENST00000567188.5	nonsense_mediated_decay	-	17899	-	-	-	-	-	rs181951	-	-1	-	HGNC	HGNC:7877	1	-	-	-	0.7149	-	-	-	-	-	-	-
CNOT1	16:58565409_TGA_T	16	58565409	A	rs4471670	16	58601365	A	0.97454	intron_variant,NMD_transcript_variant	MODIFIER	CNOT1	ENSG00000125107	Transcript	ENST00000567188.5	nonsense_mediated_decay	-	16/49	-	-	-	-	-	rs4471670	-	-1	-	HGNC	HGNC:7877	1	-	-	-	0.7155	-	-	-	-	-	-	-
CNOT1	16:58565409_TGA_T	16	58565409	A	rs35239829	16	58618300	A	0.985721	intron_variant	MODIFIER	CNOT1	ENSG00000125107	Transcript	ENST00000569240.5	protein_coding	-	17746	-	-	-	-	-	rs35239829	-	-1	-	HGNC	HGNC:7877	1	-	-	-	0.7159	-	-	-	-	-	-	-
CNOT1	16:58565409_TGA_T	16	58565409	A	rs4471670	16	58601365	A	0.97454	intron_variant	MODIFIER	CNOT1	ENSG00000125107	Transcript	ENST00000317147.10	protein_coding	-	16/48	-	-	-	-	-	rs4471670	-	-1	-	HGNC	HGNC:7877	1	P1	-	-	0.7155	-	-	-	-	-	-	-
CNOT1	16:58565409_TGA_T	16	58565409	A	rs35239829	16	58618300	A	0.985721	intron_variant,NMD_transcript_variant	MODIFIER	CNOT1	ENSG00000125107	Transcript	ENST00000565605.5	nonsense_mediated_decay	-	43620	-	-	-	-	-	rs35239829	-	-1	-	HGNC	HGNC:7877	4	-	-	-	0.7159	-	-	-	-	-	-	-
CNOT1	16:58565409_TGA_T	16	58565409	A	rs35239829	16	58618300	A	0.985721	intron_variant	MODIFIER	CNOT1	ENSG00000125107	Transcript	ENST00000317147.10	protein_coding	-	17746	-	-	-	-	-	rs35239829	-	-1	-	HGNC	HGNC:7877	1	P1	-	-	0.7159	-	-	-	-	-	-	-
CNOT1	16:58565409_TGA_T	16	58565409	A	rs35239829	16	58618300	A	0.985721	intron_variant,NMD_transcript_variant	MODIFIER	CNOT1	ENSG00000125107	Transcript	ENST00000567188.5	nonsense_mediated_decay	-	18111	-	-	-	-	-	rs35239829	-	-1	-	HGNC	HGNC:7877	1	-	-	-	0.7159	-	-	-	-	-	-	-
CNOT1	16:58565409_TGA_T	16	58565409	A	rs35239829	16	58618300	A	0.985721	downstream_gene_variant	MODIFIER	CNOT1	ENSG00000125107	Transcript	ENST00000564557.1	protein_coding	-	-	-	-	-	-	-	rs35239829	4425	-1	cds_end_NF	HGNC	HGNC:7877	3	-	-	-	0.7159	-	-	-	-	-	-	-
CNOT1	16:58565409_TGA_T	16	58565409	A	rs35239829	16	58618300	A	0.985721	intron_variant	MODIFIER	CNOT1	ENSG00000125107	Transcript	ENST00000441024.6	protein_coding	-	11171	-	-	-	-	-	rs35239829	-	-1	-	HGNC	HGNC:7877	1	-	-	-	0.7159	-	-	-	-	-	-	-
CNOT1	16:58565409_TGA_T	16	58565409	A	rs4485352	16	58601410	G	0.986073	intron_variant	MODIFIER	CNOT1	ENSG00000125107	Transcript	ENST00000317147.10	protein_coding	-	16/48	-	-	-	-	-	rs4485352	-	-1	-	HGNC	HGNC:7877	1	P1	-	-	0.7161	-	-	-	-	-	-	-
CNOT1	16:58565409_TGA_T	16	58565409	A	rs4485352	16	58601410	G	0.986073	intron_variant,NMD_transcript_variant	MODIFIER	CNOT1	ENSG00000125107	Transcript	ENST00000567188.5	nonsense_mediated_decay	-	16/49	-	-	-	-	-	rs4485352	-	-1	-	HGNC	HGNC:7877	1	-	-	-	0.7161	-	-	-	-	-	-	-
CNOT1	16:58565409_TGA_T	16	58565409	A	rs4496133	16	58634751	A	0.974295	intron_variant	MODIFIER	CNOT1	ENSG00000125107	Transcript	ENST00000441024.6	protein_coding	-	10959	-	-	-	-	-	rs4496133	-	-1	-	HGNC	HGNC:7877	1	-	-	-	0.7155	-	-	-	-	-	-	-
CNOT1	16:58565409_TGA_T	16	58565409	A	rs4496133	16	58634751	A	0.974295	intron_variant,non_coding_transcript_variant	MODIFIER	CNOT1	ENSG00000125107	Transcript	ENST00000568158.1	lncRNA	-	43527	-	-	-	-	-	rs4496133	-	-1	-	HGNC	HGNC:7877	3	-	-	-	0.7155	-	-	-	-	-	-	-
CNOT1	16:58565409_TGA_T	16	58565409	A	rs4496133	16	58634751	A	0.974295	intron_variant	MODIFIER	CNOT1	ENSG00000125107	Transcript	ENST00000569020.5	protein_coding	-	43498	-	-	-	-	-	rs4496133	-	-1	cds_end_NF	HGNC	HGNC:7877	4	-	-	-	0.7155	-	-	-	-	-	-	-
CNOT1	16:58565409_TGA_T	16	58565409	A	rs4496133	16	58634751	A	0.974295	intron_variant	MODIFIER	CNOT1	ENSG00000125107	Transcript	ENST00000317147.10	protein_coding	-	17533	-	-	-	-	-	rs4496133	-	-1	-	HGNC	HGNC:7877	1	P1	-	-	0.7155	-	-	-	-	-	-	-
CNOT1	16:58565409_TGA_T	16	58565409	A	rs4496133	16	58634751	A	0.974295	intron_variant,non_coding_transcript_variant	MODIFIER	CNOT1	ENSG00000125107	Transcript	ENST00000569916.1	retained_intron	-	43466	-	-	-	-	-	rs4496133	-	-1	-	HGNC	HGNC:7877	3	-	-	-	0.7155	-	-	-	-	-	-	-
CNOT1	16:58565409_TGA_T	16	58565409	A	rs4496133	16	58634751	A	0.974295	intron_variant	MODIFIER	CNOT1	ENSG00000125107	Transcript	ENST00000569240.5	protein_coding	-	17533	-	-	-	-	-	rs4496133	-	-1	-	HGNC	HGNC:7877	1	-	-	-	0.7155	-	-	-	-	-	-	-
CNOT1	16:58565409_TGA_T	16	58565409	A	rs4496133	16	58634751	A	0.974295	intron_variant,NMD_transcript_variant	MODIFIER	CNOT1	ENSG00000125107	Transcript	ENST00000567188.5	nonsense_mediated_decay	-	17899	-	-	-	-	-	rs4496133	-	-1	-	HGNC	HGNC:7877	1	-	-	-	0.7155	-	-	-	-	-	-	-
CNOT1	16:58565409_TGA_T	16	58565409	A	rs4496133	16	58634751	A	0.974295	intron_variant	MODIFIER	CNOT1	ENSG00000125107	Transcript	ENST00000564557.1	protein_coding	-	43526	-	-	-	-	-	rs4496133	-	-1	cds_end_NF	HGNC	HGNC:7877	3	-	-	-	0.7155	-	-	-	-	-	-	-
CNOT1	16:58565409_TGA_T	16	58565409	A	rs4496133	16	58634751	A	0.974295	regulatory_region_variant	MODIFIER	-	-	RegulatoryFeature	ENSR00000538952	open_chromatin_region	-	-	-	-	-	-	-	rs4496133	-	-	-	-	-	-	-	-	-	0.7155	-	-	-	-	-	-	-
CNOT1	16:58565409_TGA_T	16	58565409	A	rs4496133	16	58634751	A	0.974295	intron_variant	MODIFIER	CNOT1	ENSG00000125107	Transcript	ENST00000565697.1	protein_coding	-	43466	-	-	-	-	-	rs4496133	-	-1	cds_end_NF	HGNC	HGNC:7877	3	-	-	-	0.7155	-	-	-	-	-	-	-
CNOT1	16:58565409_TGA_T	16	58565409	A	rs4496133	16	58634751	A	0.974295	upstream_gene_variant	MODIFIER	AC010287.1	ENSG00000260865	Transcript	ENST00000566916.1	transcribed_processed_pseudogene	-	-	-	-	-	-	-	rs4496133	2902	-1	-	Clone_based_ensembl_gene	-	-	-	-	-	0.7155	-	-	-	-	-	-	-
CNOT1	16:58565409_TGA_T	16	58565409	A	rs1981960	16	58597289	G	0.97454	upstream_gene_variant	MODIFIER	CNOT1	ENSG00000125107	Transcript	ENST00000562046.1	protein_coding	-	-	-	-	-	-	-	rs1981960	4895	-1	cds_start_NF,cds_end_NF	HGNC	HGNC:7877	5	-	-	-	0.7159	-	-	-	-	-	-	-
CNOT1	16:58565409_TGA_T	16	58565409	A	rs1981960	16	58597289	G	0.97454	upstream_gene_variant	MODIFIER	SNORA50A	ENSG00000281910	Transcript	ENST00000629536.1	snoRNA	-	-	-	-	-	-	-	rs1981960	3454	-1	-	HGNC	HGNC:32643	-	-	-	-	0.7159	-	-	-	-	-	-	-
CNOT1	16:58565409_TGA_T	16	58565409	A	rs1981960	16	58597289	G	0.97454	intron_variant	MODIFIER	CNOT1	ENSG00000125107	Transcript	ENST00000569882.1	protein_coding	-	43587	-	-	-	-	-	rs1981960	-	-1	cds_start_NF,cds_end_NF	HGNC	HGNC:7877	3	-	-	-	0.7159	-	-	-	-	-	-	-
CNOT1	16:58565409_TGA_T	16	58565409	A	rs1981960	16	58597289	G	0.97454	upstream_gene_variant	MODIFIER	CNOT1	ENSG00000125107	Transcript	ENST00000569732.1	lncRNA	-	-	-	-	-	-	-	rs1981960	4768	-1	-	HGNC	HGNC:7877	3	-	-	-	0.7159	-	-	-	-	-	-	-
CNOT1	16:58565409_TGA_T	16	58565409	A	rs1981961	16	58597291	T	0.97454	intron_variant	MODIFIER	CNOT1	ENSG00000125107	Transcript	ENST00000441024.6	protein_coding	-	16/30	-	-	-	-	-	rs1981961	-	-1	-	HGNC	HGNC:7877	1	-	-	-	0.7159	-	-	-	-	-	-	-
CNOT1	16:58565409_TGA_T	16	58565409	A	rs1981961	16	58597291	T	0.97454	intron_variant	MODIFIER	CNOT1	ENSG00000125107	Transcript	ENST00000569240.5	protein_coding	-	16/48	-	-	-	-	-	rs1981961	-	-1	-	HGNC	HGNC:7877	1	-	-	-	0.7159	-	-	-	-	-	-	-
CNOT1	16:58565409_TGA_T	16	58565409	A	rs1981961	16	58597291	T	0.97454	intron_variant	MODIFIER	CNOT1	ENSG00000125107	Transcript	ENST00000569882.1	protein_coding	-	43587	-	-	-	-	-	rs1981961	-	-1	cds_start_NF,cds_end_NF	HGNC	HGNC:7877	3	-	-	-	0.7159	-	-	-	-	-	-	-
CNOT1	16:58565409_TGA_T	16	58565409	A	rs1981961	16	58597291	T	0.97454	upstream_gene_variant	MODIFIER	SNORA50A	ENSG00000206952	Transcript	ENST00000384225.3	snoRNA	-	-	-	-	-	-	-	rs1981961	3458	-1	-	HGNC	HGNC:32643	-	-	-	-	0.7159	-	-	-	-	-	-	-
CNOT1	16:58565409_TGA_T	16	58565409	A	rs1981961	16	58597291	T	0.97454	regulatory_region_variant	MODIFIER	-	-	RegulatoryFeature	ENSR00001002299	promoter_flanking_region	-	-	-	-	-	-	-	rs1981961	-	-	-	-	-	-	-	-	-	0.7159	-	-	-	-	-	-	-
CNOT1	16:58565409_TGA_T	16	58565409	A	rs1981961	16	58597291	T	0.97454	upstream_gene_variant	MODIFIER	SNORA50A	ENSG00000281910	Transcript	ENST00000629536.1	snoRNA	-	-	-	-	-	-	-	rs1981961	3456	-1	-	HGNC	HGNC:32643	-	-	-	-	0.7159	-	-	-	-	-	-	-
CNOT1	16:58565409_TGA_T	16	58565409	A	rs1981961	16	58597291	T	0.97454	intron_variant,NMD_transcript_variant	MODIFIER	CNOT1	ENSG00000125107	Transcript	ENST00000567188.5	nonsense_mediated_decay	-	16/49	-	-	-	-	-	rs1981961	-	-1	-	HGNC	HGNC:7877	1	-	-	-	0.7159	-	-	-	-	-	-	-
CNOT1	16:58565409_TGA_T	16	58565409	A	rs1981961	16	58597291	T	0.97454	intron_variant	MODIFIER	CNOT1	ENSG00000125107	Transcript	ENST00000317147.10	protein_coding	-	16/48	-	-	-	-	-	rs1981961	-	-1	-	HGNC	HGNC:7877	1	P1	-	-	0.7159	-	-	-	-	-	-	-
CNOT1	16:58565409_TGA_T	16	58565409	A	rs1981961	16	58597291	T	0.97454	upstream_gene_variant	MODIFIER	CNOT1	ENSG00000125107	Transcript	ENST00000569732.1	lncRNA	-	-	-	-	-	-	-	rs1981961	4770	-1	-	HGNC	HGNC:7877	3	-	-	-	0.7159	-	-	-	-	-	-	-
CNOT1	16:58565409_TGA_T	16	58565409	A	rs2897253	16	58628445	T	0.974295	intron_variant	MODIFIER	CNOT1	ENSG00000125107	Transcript	ENST00000317147.10	protein_coding	-	17564	-	-	-	-	-	rs2897253	-	-1	-	HGNC	HGNC:7877	1	P1	-	-	0.7155	-	-	-	-	-	-	-
CNOT1	16:58565409_TGA_T	16	58565409	A	rs2897253	16	58628445	T	0.974295	intron_variant	MODIFIER	CNOT1	ENSG00000125107	Transcript	ENST00000564557.1	protein_coding	-	43527	-	-	-	-	-	rs2897253	-	-1	cds_end_NF	HGNC	HGNC:7877	3	-	-	-	0.7155	-	-	-	-	-	-	-
CNOT1	16:58565409_TGA_T	16	58565409	A	rs2897253	16	58628445	T	0.974295	intron_variant	MODIFIER	CNOT1	ENSG00000125107	Transcript	ENST00000628857.1	protein_coding	-	43525	-	-	-	-	-	rs2897253	-	-1	-	HGNC	HGNC:7877	5	-	-	-	0.7155	-	-	-	-	-	-	-
CNOT1	16:58565409_TGA_T	16	58565409	A	rs37062	16	58567238	G	0.987986	upstream_gene_variant	MODIFIER	CNOT1	ENSG00000125107	Transcript	ENST00000570139.1	retained_intron	-	-	-	-	-	-	-	rs37062	2666	-1	-	HGNC	HGNC:7877	2	-	-	-	0.2837	-	1	2.37535e+63	-	-	-	-
CNOT1	16:58565409_TGA_T	16	58565409	A	rs37062	16	58567238	G	0.987986	intron_variant,NMD_transcript_variant	MODIFIER	CNOT1	ENSG00000125107	Transcript	ENST00000567188.5	nonsense_mediated_decay	-	40/49	-	-	-	-	-	rs37062	-	-1	-	HGNC	HGNC:7877	1	-	-	-	0.2837	-	1	2.37535e+63	-	-	-	-
CNOT1	16:58565409_TGA_T	16	58565409	A	rs2015185	16	58628967	A	0.974295	intron_variant,NMD_transcript_variant	MODIFIER	CNOT1	ENSG00000125107	Transcript	ENST00000567188.5	nonsense_mediated_decay	-	17930	-	-	-	-	-	rs2015185	-	-1	-	HGNC	HGNC:7877	1	-	-	-	0.7155	-	-	-	-	-	-	-
CNOT1	16:58565409_TGA_T	16	58565409	A	rs2015185	16	58628967	A	0.974295	intron_variant	MODIFIER	CNOT1	ENSG00000125107	Transcript	ENST00000628857.1	protein_coding	-	43525	-	-	-	-	-	rs2015185	-	-1	-	HGNC	HGNC:7877	5	-	-	-	0.7155	-	-	-	-	-	-	-
CNOT1	16:58565409_TGA_T	16	58565409	A	rs2015185	16	58628967	A	0.974295	downstream_gene_variant	MODIFIER	CNOT1	ENSG00000125107	Transcript	ENST00000568158.1	lncRNA	-	-	-	-	-	-	-	rs2015185	4311	-1	-	HGNC	HGNC:7877	3	-	-	-	0.7155	-	-	-	-	-	-	-
CNOT1	16:58565409_TGA_T	16	58565409	A	rs2015185	16	58628967	A	0.974295	intron_variant	MODIFIER	CNOT1	ENSG00000125107	Transcript	ENST00000569240.5	protein_coding	-	17564	-	-	-	-	-	rs2015185	-	-1	-	HGNC	HGNC:7877	1	-	-	-	0.7155	-	-	-	-	-	-	-
CNOT1	16:58565409_TGA_T	16	58565409	A	rs2015185	16	58628967	A	0.974295	downstream_gene_variant	MODIFIER	CNOT1	ENSG00000125107	Transcript	ENST00000565697.1	protein_coding	-	-	-	-	-	-	-	rs2015185	4198	-1	cds_end_NF	HGNC	HGNC:7877	3	-	-	-	0.7155	-	-	-	-	-	-	-
CNOT1	16:58565409_TGA_T	16	58565409	A	rs4784052	16	58644059	C	0.973733	intron_variant,non_coding_transcript_variant	MODIFIER	CNOT1	ENSG00000125107	Transcript	ENST00000568158.1	lncRNA	-	43527	-	-	-	-	-	rs4784052	-	-1	-	HGNC	HGNC:7877	3	-	-	-	-	-	-	-	-	-	-	-
CNOT1	16:58565409_TGA_T	16	58565409	A	rs4784052	16	58644059	A	0.973733	intron_variant,non_coding_transcript_variant	MODIFIER	CNOT1	ENSG00000125107	Transcript	ENST00000568158.1	lncRNA	-	43527	-	-	-	-	-	rs4784052	-	-1	-	HGNC	HGNC:7877	3	-	-	-	-	-	-	-	-	-	-	-
CNOT1	16:58565409_TGA_T	16	58565409	A	rs4784052	16	58644059	A	0.973733	intron_variant	MODIFIER	CNOT1	ENSG00000125107	Transcript	ENST00000569020.5	protein_coding	-	43498	-	-	-	-	-	rs4784052	-	-1	cds_end_NF	HGNC	HGNC:7877	4	-	-	-	-	-	-	-	-	-	-	-
CNOT1	16:58565409_TGA_T	16	58565409	A	rs4784052	16	58644059	C	0.973733	intron_variant,NMD_transcript_variant	MODIFIER	CNOT1	ENSG00000125107	Transcript	ENST00000565605.5	nonsense_mediated_decay	-	43617	-	-	-	-	-	rs4784052	-	-1	-	HGNC	HGNC:7877	4	-	-	-	-	-	-	-	-	-	-	-
CNOT1	16:58565409_TGA_T	16	58565409	A	rs35595725	16	58565609	AA	0.834857	intron_variant,NMD_transcript_variant	MODIFIER	CNOT1	ENSG00000125107	Transcript	ENST00000567188.5	nonsense_mediated_decay	-	42/49	-	-	-	-	-	rs35595725	-	-1	-	HGNC	HGNC:7877	1	-	-	-	-	-	-	-	-	-	-	-
CNOT1	16:58565409_TGA_T	16	58565409	A	rs201858398	16	58591540	-	0.986079	downstream_gene_variant	MODIFIER	SNORA50A	ENSG00000281910	Transcript	ENST00000629536.1	snoRNA	-	-	-	-	-	-	-	rs201858398	2160	-1	-	HGNC	HGNC:32643	-	-	-	-	-	-	-	-	-	-	-	-
CNOT1	16:58565409_TGA_T	16	58565409	A	rs13333442	16	58620165	A	0.984356	intron_variant	MODIFIER	CNOT1	ENSG00000125107	Transcript	ENST00000317147.10	protein_coding	-	17715	-	-	-	-	-	rs13333442	-	-1	-	HGNC	HGNC:7877	1	P1	-	-	-	-	-	-	-	-	-	-
CNOT1	16:58565409_TGA_T	16	58565409	A	rs13333442	16	58620165	C	0.984356	intron_variant,NMD_transcript_variant	MODIFIER	CNOT1	ENSG00000125107	Transcript	ENST00000565605.5	nonsense_mediated_decay	-	43620	-	-	-	-	-	rs13333442	-	-1	-	HGNC	HGNC:7877	4	-	-	-	-	-	-	-	-	-	-	-
CNOT1	16:58565409_TGA_T	16	58565409	A	rs13333442	16	58620165	C	0.984356	intron_variant	MODIFIER	CNOT1	ENSG00000125107	Transcript	ENST00000317147.10	protein_coding	-	17715	-	-	-	-	-	rs13333442	-	-1	-	HGNC	HGNC:7877	1	P1	-	-	-	-	-	-	-	-	-	-
CNOT1	16:58565409_TGA_T	16	58565409	A	rs13333442	16	58620165	A	0.984356	downstream_gene_variant	MODIFIER	CNOT1	ENSG00000125107	Transcript	ENST00000564557.1	protein_coding	-	-	-	-	-	-	-	rs13333442	2560	-1	cds_end_NF	HGNC	HGNC:7877	3	-	-	-	-	-	-	-	-	-	-	-
CNOT1	16:58565409_TGA_T	16	58565409	A	rs201858398	16	58591540	-	0.986079	downstream_gene_variant	MODIFIER	SNORA50A	ENSG00000206952	Transcript	ENST00000384225.3	snoRNA	-	-	-	-	-	-	-	rs201858398	2160	-1	-	HGNC	HGNC:32643	-	-	-	-	-	-	-	-	-	-	-	-
CNOT1	16:58565409_TGA_T	16	58565409	A	rs13333442	16	58620165	C	0.984356	intron_variant	MODIFIER	CNOT1	ENSG00000125107	Transcript	ENST00000628857.1	protein_coding	-	43527	-	-	-	-	-	rs13333442	-	-1	-	HGNC	HGNC:7877	5	-	-	-	-	-	-	-	-	-	-	-
CNOT1	16:58565409_TGA_T	16	58565409	A	rs13333442	16	58620165	A	0.984356	intron_variant	MODIFIER	CNOT1	ENSG00000125107	Transcript	ENST00000628857.1	protein_coding	-	43527	-	-	-	-	-	rs13333442	-	-1	-	HGNC	HGNC:7877	5	-	-	-	-	-	-	-	-	-	-	-
CNOT1	16:58565409_TGA_T	16	58565409	A	rs13333442	16	58620165	A	0.984356	intron_variant,NMD_transcript_variant	MODIFIER	CNOT1	ENSG00000125107	Transcript	ENST00000565605.5	nonsense_mediated_decay	-	43620	-	-	-	-	-	rs13333442	-	-1	-	HGNC	HGNC:7877	4	-	-	-	-	-	-	-	-	-	-	-
CNOT1	16:58565409_TGA_T	16	58565409	A	rs13333442	16	58620165	C	0.984356	downstream_gene_variant	MODIFIER	CNOT1	ENSG00000125107	Transcript	ENST00000564557.1	protein_coding	-	-	-	-	-	-	-	rs13333442	2560	-1	cds_end_NF	HGNC	HGNC:7877	3	-	-	-	-	-	-	-	-	-	-	-
CNOT1	16:58565409_TGA_T	16	58565409	A	rs13333442	16	58620165	A	0.984356	intron_variant	MODIFIER	CNOT1	ENSG00000125107	Transcript	ENST00000569240.5	protein_coding	-	17715	-	-	-	-	-	rs13333442	-	-1	-	HGNC	HGNC:7877	1	-	-	-	-	-	-	-	-	-	-	-
CNOT1	16:58565409_TGA_T	16	58565409	A	rs11859781	16	58602589	A	0.9733	intron_variant	MODIFIER	CNOT1	ENSG00000125107	Transcript	ENST00000317147.10	protein_coding	-	16/48	-	-	-	-	-	rs11859781	-	-1	-	HGNC	HGNC:7877	1	P1	-	-	-	-	-	-	-	-	-	-
CNOT1	16:58565409_TGA_T	16	58565409	A	rs11859781	16	58602589	A	0.9733	intron_variant	MODIFIER	CNOT1	ENSG00000125107	Transcript	ENST00000569240.5	protein_coding	-	16/48	-	-	-	-	-	rs11859781	-	-1	-	HGNC	HGNC:7877	1	-	-	-	-	-	-	-	-	-	-	-
CNOT1	16:58565409_TGA_T	16	58565409	A	rs11859781	16	58602589	C	0.9733	intron_variant	MODIFIER	CNOT1	ENSG00000125107	Transcript	ENST00000569240.5	protein_coding	-	16/48	-	-	-	-	-	rs11859781	-	-1	-	HGNC	HGNC:7877	1	-	-	-	-	-	-	-	-	-	-	-
CNOT1	16:58565409_TGA_T	16	58565409	A	rs11859781	16	58602589	A	0.9733	intron_variant	MODIFIER	CNOT1	ENSG00000125107	Transcript	ENST00000569882.1	protein_coding	-	43587	-	-	-	-	-	rs11859781	-	-1	cds_start_NF,cds_end_NF	HGNC	HGNC:7877	3	-	-	-	-	-	-	-	-	-	-	-
CNOT1	16:58565409_TGA_T	16	58565409	A	rs11859781	16	58602589	C	0.9733	intron_variant	MODIFIER	CNOT1	ENSG00000125107	Transcript	ENST00000441024.6	protein_coding	-	16/30	-	-	-	-	-	rs11859781	-	-1	-	HGNC	HGNC:7877	1	-	-	-	-	-	-	-	-	-	-	-
CNOT1	16:58565409_TGA_T	16	58565409	A	rs13339147	16	58638768	C	0.974295	intron_variant	MODIFIER	CNOT1	ENSG00000125107	Transcript	ENST00000441024.6	protein_coding	-	10959	-	-	-	-	-	rs13339147	-	-1	-	HGNC	HGNC:7877	1	-	-	-	-	-	-	-	-	-	-	-
CNOT1	16:58565409_TGA_T	16	58565409	A	rs13339147	16	58638768	G	0.974295	intron_variant,NMD_transcript_variant	MODIFIER	CNOT1	ENSG00000125107	Transcript	ENST00000565605.5	nonsense_mediated_decay	-	43617	-	-	-	-	-	rs13339147	-	-1	-	HGNC	HGNC:7877	4	-	-	-	-	-	-	-	-	-	-	-
CNOT1	16:58565409_TGA_T	16	58565409	A	rs4784956	16	58596291	C	0.974734	upstream_gene_variant	MODIFIER	CNOT1	ENSG00000125107	Transcript	ENST00000562046.1	protein_coding	-	-	-	-	-	-	-	rs4784956	3897	-1	cds_start_NF,cds_end_NF	HGNC	HGNC:7877	5	-	-	-	0.7157	-	-	-	-	-	-	-
CNOT1	16:58565409_TGA_T	16	58565409	A	rs11859781	16	58602589	C	0.9733	intron_variant,NMD_transcript_variant	MODIFIER	CNOT1	ENSG00000125107	Transcript	ENST00000567188.5	nonsense_mediated_decay	-	16/49	-	-	-	-	-	rs11859781	-	-1	-	HGNC	HGNC:7877	1	-	-	-	-	-	-	-	-	-	-	-
CNOT1	16:58565409_TGA_T	16	58565409	A	rs4784956	16	58596291	C	0.974734	intron_variant	MODIFIER	CNOT1	ENSG00000125107	Transcript	ENST00000569240.5	protein_coding	-	16/48	-	-	-	-	-	rs4784956	-	-1	-	HGNC	HGNC:7877	1	-	-	-	0.7157	-	-	-	-	-	-	-
CNOT1	16:58565409_TGA_T	16	58565409	A	rs4784956	16	58596291	C	0.974734	intron_variant	MODIFIER	CNOT1	ENSG00000125107	Transcript	ENST00000317147.10	protein_coding	-	16/48	-	-	-	-	-	rs4784956	-	-1	-	HGNC	HGNC:7877	1	P1	-	-	0.7157	-	-	-	-	-	-	-
CNOT1	16:58565409_TGA_T	16	58565409	A	rs4784956	16	58596291	C	0.974734	upstream_gene_variant	MODIFIER	SNORA50A	ENSG00000206952	Transcript	ENST00000384225.3	snoRNA	-	-	-	-	-	-	-	rs4784956	2458	-1	-	HGNC	HGNC:32643	-	-	-	-	0.7157	-	-	-	-	-	-	-
CNOT1	16:58565409_TGA_T	16	58565409	A	rs4784960	16	58627111	T	0.974295	intron_variant	MODIFIER	CNOT1	ENSG00000125107	Transcript	ENST00000564557.1	protein_coding	-	43527	-	-	-	-	-	rs4784960	-	-1	cds_end_NF	HGNC	HGNC:7877	3	-	-	-	0.7155	-	-	-	-	-	-	-
CNOT1	16:58565409_TGA_T	16	58565409	A	rs4784960	16	58627111	T	0.974295	intron_variant,NMD_transcript_variant	MODIFIER	CNOT1	ENSG00000125107	Transcript	ENST00000565605.5	nonsense_mediated_decay	-	43618	-	-	-	-	-	rs4784960	-	-1	-	HGNC	HGNC:7877	4	-	-	-	0.7155	-	-	-	-	-	-	-
CNOT1	16:58565409_TGA_T	16	58565409	A	rs4784960	16	58627111	T	0.974295	intron_variant	MODIFIER	CNOT1	ENSG00000125107	Transcript	ENST00000441024.6	protein_coding	-	10990	-	-	-	-	-	rs4784960	-	-1	-	HGNC	HGNC:7877	1	-	-	-	0.7155	-	-	-	-	-	-	-
CNOT1	16:58565409_TGA_T	16	58565409	A	rs4784960	16	58627111	T	0.974295	intron_variant	MODIFIER	CNOT1	ENSG00000125107	Transcript	ENST00000628857.1	protein_coding	-	43525	-	-	-	-	-	rs4784960	-	-1	-	HGNC	HGNC:7877	5	-	-	-	0.7155	-	-	-	-	-	-	-
CNOT1	16:58565409_TGA_T	16	58565409	A	rs35857214	16	58599843	AA	0.947794	intron_variant	MODIFIER	CNOT1	ENSG00000125107	Transcript	ENST00000441024.6	protein_coding	-	16/30	-	-	-	-	-	rs35857214	-	-1	-	HGNC	HGNC:7877	1	-	-	-	-	-	-	-	-	-	-	-
CNOT1	16:58565409_TGA_T	16	58565409	A	rs35857214	16	58599843	AA	0.947794	intron_variant	MODIFIER	CNOT1	ENSG00000125107	Transcript	ENST00000569882.1	protein_coding	-	43587	-	-	-	-	-	rs35857214	-	-1	cds_start_NF,cds_end_NF	HGNC	HGNC:7877	3	-	-	-	-	-	-	-	-	-	-	-
CNOT1	16:58565409_TGA_T	16	58565409	A	rs35857214	16	58599843	AAA	0.947794	intron_variant	MODIFIER	CNOT1	ENSG00000125107	Transcript	ENST00000317147.10	protein_coding	-	16/48	-	-	-	-	-	rs35857214	-	-1	-	HGNC	HGNC:7877	1	P1	-	-	-	-	-	-	-	-	-	-
CNOT1	16:58565409_TGA_T	16	58565409	A	rs35857214	16	58599843	AAA	0.947794	intron_variant	MODIFIER	CNOT1	ENSG00000125107	Transcript	ENST00000569882.1	protein_coding	-	43587	-	-	-	-	-	rs35857214	-	-1	cds_start_NF,cds_end_NF	HGNC	HGNC:7877	3	-	-	-	-	-	-	-	-	-	-	-
CNOT1	16:58565409_TGA_T	16	58565409	A	rs35857214	16	58599843	A	0.947794	intron_variant,NMD_transcript_variant	MODIFIER	CNOT1	ENSG00000125107	Transcript	ENST00000567188.5	nonsense_mediated_decay	-	16/49	-	-	-	-	-	rs35857214	-	-1	-	HGNC	HGNC:7877	1	-	-	-	-	-	-	-	-	-	-	-
CNOT1	16:58565409_TGA_T	16	58565409	A	rs35857214	16	58599843	A	0.947794	intron_variant	MODIFIER	CNOT1	ENSG00000125107	Transcript	ENST00000569240.5	protein_coding	-	16/48	-	-	-	-	-	rs35857214	-	-1	-	HGNC	HGNC:7877	1	-	-	-	-	-	-	-	-	-	-	-
CNOT1	16:58565409_TGA_T	16	58565409	A	rs35857214	16	58599843	AA	0.947794	intron_variant	MODIFIER	CNOT1	ENSG00000125107	Transcript	ENST00000317147.10	protein_coding	-	16/48	-	-	-	-	-	rs35857214	-	-1	-	HGNC	HGNC:7877	1	P1	-	-	-	-	-	-	-	-	-	-
CNOT1	16:58565409_TGA_T	16	58565409	A	rs35857214	16	58599843	AAA	0.947794	intron_variant,NMD_transcript_variant	MODIFIER	CNOT1	ENSG00000125107	Transcript	ENST00000567188.5	nonsense_mediated_decay	-	16/49	-	-	-	-	-	rs35857214	-	-1	-	HGNC	HGNC:7877	1	-	-	-	-	-	-	-	-	-	-	-
CNOT1	16:58565409_TGA_T	16	58565409	A	rs35857214	16	58599843	AA	0.947794	intron_variant	MODIFIER	CNOT1	ENSG00000125107	Transcript	ENST00000569240.5	protein_coding	-	16/48	-	-	-	-	-	rs35857214	-	-1	-	HGNC	HGNC:7877	1	-	-	-	-	-	-	-	-	-	-	-
CNOT1	16:58565409_TGA_T	16	58565409	A	rs7198329	16	58656146	G	0.973996	intron_variant	MODIFIER	CNOT1	ENSG00000125107	Transcript	ENST00000569020.5	protein_coding	-	43498	-	-	-	-	-	rs7198329	-	-1	cds_end_NF	HGNC	HGNC:7877	4	-	-	-	-	-	-	-	-	-	-	-
CNOT1	16:58565409_TGA_T	16	58565409	A	rs7198329	16	58656146	A	0.973996	intron_variant,NMD_transcript_variant	MODIFIER	CNOT1	ENSG00000125107	Transcript	ENST00000565605.5	nonsense_mediated_decay	-	43617	-	-	-	-	-	rs7198329	-	-1	-	HGNC	HGNC:7877	4	-	-	-	-	-	-	-	-	-	-	-
CNOT1	16:58565409_TGA_T	16	58565409	A	rs35857214	16	58599843	AAA	0.947794	intron_variant	MODIFIER	CNOT1	ENSG00000125107	Transcript	ENST00000569240.5	protein_coding	-	16/48	-	-	-	-	-	rs35857214	-	-1	-	HGNC	HGNC:7877	1	-	-	-	-	-	-	-	-	-	-	-
CNOT1	16:58565409_TGA_T	16	58565409	A	rs35857214	16	58599843	A	0.947794	intron_variant	MODIFIER	CNOT1	ENSG00000125107	Transcript	ENST00000569882.1	protein_coding	-	43587	-	-	-	-	-	rs35857214	-	-1	cds_start_NF,cds_end_NF	HGNC	HGNC:7877	3	-	-	-	-	-	-	-	-	-	-	-
CNOT1	16:58565409_TGA_T	16	58565409	A	rs35857214	16	58599843	A	0.947794	intron_variant	MODIFIER	CNOT1	ENSG00000125107	Transcript	ENST00000441024.6	protein_coding	-	16/30	-	-	-	-	-	rs35857214	-	-1	-	HGNC	HGNC:7877	1	-	-	-	-	-	-	-	-	-	-	-
CNOT1	16:58565409_TGA_T	16	58565409	A	rs2090727	16	58604161	G	0.974688	intron_variant	MODIFIER	CNOT1	ENSG00000125107	Transcript	ENST00000441024.6	protein_coding	-	16/30	-	-	-	-	-	rs2090727	-	-1	-	HGNC	HGNC:7877	1	-	-	-	0.7155	-	-	-	-	-	-	-
CNOT1	16:58565409_TGA_T	16	58565409	A	rs2090727	16	58604161	G	0.974688	intron_variant	MODIFIER	CNOT1	ENSG00000125107	Transcript	ENST00000317147.10	protein_coding	-	16/48	-	-	-	-	-	rs2090727	-	-1	-	HGNC	HGNC:7877	1	P1	-	-	0.7155	-	-	-	-	-	-	-
CNOT1	16:58565409_TGA_T	16	58565409	A	rs2090727	16	58604161	G	0.974688	downstream_gene_variant	MODIFIER	CNOT1	ENSG00000125107	Transcript	ENST00000565605.5	nonsense_mediated_decay	-	-	-	-	-	-	-	rs2090727	4460	-1	-	HGNC	HGNC:7877	4	-	-	-	0.7155	-	-	-	-	-	-	-
CNOT1	16:58565409_TGA_T	16	58565409	A	rs2090727	16	58604161	G	0.974688	intron_variant	MODIFIER	CNOT1	ENSG00000125107	Transcript	ENST00000569240.5	protein_coding	-	16/48	-	-	-	-	-	rs2090727	-	-1	-	HGNC	HGNC:7877	1	-	-	-	0.7155	-	-	-	-	-	-	-
CNOT1	16:58565409_TGA_T	16	58565409	A	rs2090727	16	58604161	G	0.974688	intron_variant	MODIFIER	CNOT1	ENSG00000125107	Transcript	ENST00000569882.1	protein_coding	-	43587	-	-	-	-	-	rs2090727	-	-1	cds_start_NF,cds_end_NF	HGNC	HGNC:7877	3	-	-	-	0.7155	-	-	-	-	-	-	-
CNOT1	16:58565409_TGA_T	16	58565409	A	rs2090727	16	58604161	G	0.974688	intron_variant,NMD_transcript_variant	MODIFIER	CNOT1	ENSG00000125107	Transcript	ENST00000567188.5	nonsense_mediated_decay	-	16/49	-	-	-	-	-	rs2090727	-	-1	-	HGNC	HGNC:7877	1	-	-	-	0.7155	-	-	-	-	-	-	-
CNOT1	16:58565409_TGA_T	16	58565409	A	rs2243463	16	58571189	C	0.987174	intron_variant,NMD_transcript_variant	MODIFIER	CNOT1	ENSG00000125107	Transcript	ENST00000567188.5	nonsense_mediated_decay	-	38/49	-	-	-	-	-	rs2243463	-	-1	-	HGNC	HGNC:7877	1	-	-	-	0.2843	-	-	-	-	-	-	-
CNOT1	16:58565409_TGA_T	16	58565409	A	rs2243463	16	58571189	C	0.987174	downstream_gene_variant	MODIFIER	CNOT1	ENSG00000125107	Transcript	ENST00000566240.1	nonsense_mediated_decay	-	-	-	-	-	-	-	rs2243463	4945	-1	cds_start_NF	HGNC	HGNC:7877	4	-	-	-	0.2843	-	-	-	-	-	-	-
CNOT1	16:58565409_TGA_T	16	58565409	A	rs2243463	16	58571189	C	0.987174	intron_variant	MODIFIER	CNOT1	ENSG00000125107	Transcript	ENST00000568917.1	protein_coding	-	43650	-	-	-	-	-	rs2243463	-	-1	cds_start_NF,cds_end_NF	HGNC	HGNC:7877	5	-	-	-	0.2843	-	-	-	-	-	-	-
CNOT1	16:58565409_TGA_T	16	58565409	A	rs2243463	16	58571189	C	0.987174	downstream_gene_variant	MODIFIER	CNOT1	ENSG00000125107	Transcript	ENST00000563283.1	retained_intron	-	-	-	-	-	-	-	rs2243463	873	-1	-	HGNC	HGNC:7877	3	-	-	-	0.2843	-	-	-	-	-	-	-
CNOT1	16:58565409_TGA_T	16	58565409	A	rs2243463	16	58571189	C	0.987174	intron_variant	MODIFIER	CNOT1	ENSG00000125107	Transcript	ENST00000569240.5	protein_coding	-	38/48	-	-	-	-	-	rs2243463	-	-1	-	HGNC	HGNC:7877	1	-	-	-	0.2843	-	-	-	-	-	-	-
CNOT1	16:58565409_TGA_T	16	58565409	A	rs2243463	16	58571189	C	0.987174	upstream_gene_variant	MODIFIER	CNOT1	ENSG00000125107	Transcript	ENST00000563130.5	retained_intron	-	-	-	-	-	-	-	rs2243463	4120	-1	-	HGNC	HGNC:7877	2	-	-	-	0.2843	-	-	-	-	-	-	-
CNOT1	16:58565409_TGA_T	16	58565409	A	rs2243463	16	58571189	C	0.987174	intron_variant	MODIFIER	CNOT1	ENSG00000125107	Transcript	ENST00000317147.10	protein_coding	-	38/48	-	-	-	-	-	rs2243463	-	-1	-	HGNC	HGNC:7877	1	P1	-	-	0.2843	-	-	-	-	-	-	-
CNOT1	16:58565409_TGA_T	16	58565409	A	rs37034	16	58551360	G	0.985515	downstream_gene_variant	MODIFIER	CNOT1	ENSG00000125107	Transcript	ENST00000569240.5	protein_coding	-	-	-	-	-	-	-	rs37034	3239	-1	-	HGNC	HGNC:7877	1	-	-	-	0.2843	-	-	-	-	-	-	-
CNOT1	16:58565409_TGA_T	16	58565409	A	rs37034	16	58551360	A	0.985515	downstream_gene_variant	MODIFIER	NDRG4	ENSG00000103034	Transcript	ENST00000563799.5	protein_coding	-	-	-	-	-	-	-	rs37034	4046	1	-	HGNC	HGNC:14466	2	-	-	-	-	-	-	-	-	-	-	-
CNOT1	16:58565409_TGA_T	16	58565409	A	rs37034	16	58551360	G	0.985515	intron_variant	MODIFIER	SETD6	ENSG00000103037	Transcript	ENST00000394266.8	protein_coding	-	43683	-	-	-	-	-	rs37034	-	1	-	HGNC	HGNC:26116	5	-	-	-	0.2843	-	-	-	-	-	-	-
CNOT1	16:58565409_TGA_T	16	58565409	A	rs575005438	16	58561270	AA	0.986472	intron_variant,non_coding_transcript_variant	MODIFIER	CNOT1	ENSG00000125107	Transcript	ENST00000563130.5	retained_intron	-	43681	-	-	-	-	-	rs575005438	-	-1	-	HGNC	HGNC:7877	2	-	-	-	0.2843	-	-	-	-	-	-	-
CNOT1	16:58565409_TGA_T	16	58565409	A	rs575005438	16	58561270	A	0.986472	downstream_gene_variant	MODIFIER	CNOT1	ENSG00000125107	Transcript	ENST00000570139.1	retained_intron	-	-	-	-	-	-	-	rs575005438	1247	-1	-	HGNC	HGNC:7877	2	-	-	-	-	-	-	-	-	-	-	-
CNOT1	16:58565409_TGA_T	16	58565409	A	rs575005438	16	58561270	AAA	0.986472	upstream_gene_variant	MODIFIER	CNOT1	ENSG00000125107	Transcript	ENST00000569924.1	retained_intron	-	-	-	-	-	-	-	rs575005438	1985	-1	-	HGNC	HGNC:7877	2	-	-	-	-	-	-	-	-	-	-	-
CNOT1	16:58565409_TGA_T	16	58565409	A	rs575005438	16	58561270	AAA	0.986472	intron_variant,non_coding_transcript_variant	MODIFIER	CNOT1	ENSG00000125107	Transcript	ENST00000563130.5	retained_intron	-	43681	-	-	-	-	-	rs575005438	-	-1	-	HGNC	HGNC:7877	2	-	-	-	-	-	-	-	-	-	-	-
CNOT1	16:58565409_TGA_T	16	58565409	A	rs575005438	16	58561270	A	0.986472	downstream_gene_variant	MODIFIER	CNOT1	ENSG00000125107	Transcript	ENST00000568917.1	protein_coding	-	-	-	-	-	-	-	rs575005438	4591	-1	cds_start_NF,cds_end_NF	HGNC	HGNC:7877	5	-	-	-	-	-	-	-	-	-	-	-
CNOT1	16:58565409_TGA_T	16	58565409	A	rs575005438	16	58561270	A	0.986472	upstream_gene_variant	MODIFIER	CNOT1	ENSG00000125107	Transcript	ENST00000569924.1	retained_intron	-	-	-	-	-	-	-	rs575005438	1985	-1	-	HGNC	HGNC:7877	2	-	-	-	-	-	-	-	-	-	-	-
CNOT1	16:58565409_TGA_T	16	58565409	A	rs575005438	16	58561270	AAA	0.986472	downstream_gene_variant	MODIFIER	CNOT1	ENSG00000125107	Transcript	ENST00000568917.1	protein_coding	-	-	-	-	-	-	-	rs575005438	4591	-1	cds_start_NF,cds_end_NF	HGNC	HGNC:7877	5	-	-	-	-	-	-	-	-	-	-	-
CNOT1	16:58565409_TGA_T	16	58565409	A	rs575005438	16	58561270	AAA	0.986472	downstream_gene_variant	MODIFIER	AC009118.3	ENSG00000276259	Transcript	ENST00000622896.1	lncRNA	-	-	-	-	-	-	-	rs575005438	3524	1	-	Clone_based_ensembl_gene	-	-	-	-	-	-	-	-	-	-	-	-	-
CNOT1	16:58565409_TGA_T	16	58565409	A	rs575005438	16	58561270	AA	0.986472	intron_variant,NMD_transcript_variant	MODIFIER	CNOT1	ENSG00000125107	Transcript	ENST00000567188.5	nonsense_mediated_decay	-	45/49	-	-	-	-	-	rs575005438	-	-1	-	HGNC	HGNC:7877	1	-	-	-	0.2843	-	-	-	-	-	-	-
CNOT1	16:58565409_TGA_T	16	58565409	A	rs575005438	16	58561270	A	0.986472	intron_variant,non_coding_transcript_variant	MODIFIER	CNOT1	ENSG00000125107	Transcript	ENST00000563130.5	retained_intron	-	43681	-	-	-	-	-	rs575005438	-	-1	-	HGNC	HGNC:7877	2	-	-	-	-	-	-	-	-	-	-	-
CNOT1	16:58565409_TGA_T	16	58565409	A	rs575005438	16	58561270	A	0.986472	intron_variant,NMD_transcript_variant	MODIFIER	CNOT1	ENSG00000125107	Transcript	ENST00000567188.5	nonsense_mediated_decay	-	45/49	-	-	-	-	-	rs575005438	-	-1	-	HGNC	HGNC:7877	1	-	-	-	-	-	-	-	-	-	-	-
CNOT1	16:58565409_TGA_T	16	58565409	A	rs575005438	16	58561270	A	0.986472	intron_variant	MODIFIER	CNOT1	ENSG00000125107	Transcript	ENST00000569240.5	protein_coding	-	44/48	-	-	-	-	-	rs575005438	-	-1	-	HGNC	HGNC:7877	1	-	-	-	-	-	-	-	-	-	-	-
CNOT1	16:58565409_TGA_T	16	58565409	A	rs575005438	16	58561270	AA	0.986472	upstream_gene_variant	MODIFIER	CNOT1	ENSG00000125107	Transcript	ENST00000569924.1	retained_intron	-	-	-	-	-	-	-	rs575005438	1985	-1	-	HGNC	HGNC:7877	2	-	-	-	0.2843	-	-	-	-	-	-	-
CNOT1	16:58565409_TGA_T	16	58565409	A	rs575005438	16	58561270	A	0.986472	intron_variant	MODIFIER	CNOT1	ENSG00000125107	Transcript	ENST00000317147.10	protein_coding	-	44/48	-	-	-	-	-	rs575005438	-	-1	-	HGNC	HGNC:7877	1	P1	-	-	-	-	-	-	-	-	-	-
CNOT1	16:58565409_TGA_T	16	58565409	A	rs575005438	16	58561270	AAA	0.986472	intron_variant	MODIFIER	CNOT1	ENSG00000125107	Transcript	ENST00000569240.5	protein_coding	-	44/48	-	-	-	-	-	rs575005438	-	-1	-	HGNC	HGNC:7877	1	-	-	-	-	-	-	-	-	-	-	-
CNOT1	16:58565409_TGA_T	16	58565409	A	rs575005438	16	58561270	AA	0.986472	intron_variant	MODIFIER	CNOT1	ENSG00000125107	Transcript	ENST00000317147.10	protein_coding	-	44/48	-	-	-	-	-	rs575005438	-	-1	-	HGNC	HGNC:7877	1	P1	-	-	0.2843	-	-	-	-	-	-	-
CNOT1	16:58565409_TGA_T	16	58565409	A	rs575005438	16	58561270	AAA	0.986472	intron_variant	MODIFIER	CNOT1	ENSG00000125107	Transcript	ENST00000317147.10	protein_coding	-	44/48	-	-	-	-	-	rs575005438	-	-1	-	HGNC	HGNC:7877	1	P1	-	-	-	-	-	-	-	-	-	-
CNOT1	16:58565409_TGA_T	16	58565409	A	rs575005438	16	58561270	AA	0.986472	intron_variant	MODIFIER	CNOT1	ENSG00000125107	Transcript	ENST00000569240.5	protein_coding	-	44/48	-	-	-	-	-	rs575005438	-	-1	-	HGNC	HGNC:7877	1	-	-	-	0.2843	-	-	-	-	-	-	-
CNOT1	16:58565409_TGA_T	16	58565409	A	rs7203887	16	58640908	A	0.974295	intron_variant	MODIFIER	CNOT1	ENSG00000125107	Transcript	ENST00000565697.1	protein_coding	-	43466	-	-	-	-	-	rs7203887	-	-1	cds_end_NF	HGNC	HGNC:7877	3	-	-	-	-	-	-	-	-	-	-	-
CNOT1	16:58565409_TGA_T	16	58565409	A	rs7203887	16	58640908	C	0.974295	intron_variant,NMD_transcript_variant	MODIFIER	CNOT1	ENSG00000125107	Transcript	ENST00000565605.5	nonsense_mediated_decay	-	43617	-	-	-	-	-	rs7203887	-	-1	-	HGNC	HGNC:7877	4	-	-	-	-	-	-	-	-	-	-	-
CNOT1	16:58565409_TGA_T	16	58565409	A	rs7203887	16	58640908	A	0.974295	intron_variant,NMD_transcript_variant	MODIFIER	CNOT1	ENSG00000125107	Transcript	ENST00000567188.5	nonsense_mediated_decay	-	17899	-	-	-	-	-	rs7203887	-	-1	-	HGNC	HGNC:7877	1	-	-	-	-	-	-	-	-	-	-	-
CNOT1	16:58565409_TGA_T	16	58565409	A	rs7203887	16	58640908	C	0.974295	intron_variant	MODIFIER	CNOT1	ENSG00000125107	Transcript	ENST00000569240.5	protein_coding	-	17533	-	-	-	-	-	rs7203887	-	-1	-	HGNC	HGNC:7877	1	-	-	-	-	-	-	-	-	-	-	-
CNOT1	16:58565409_TGA_T	16	58565409	A	rs7203887	16	58640908	A	0.974295	intron_variant	MODIFIER	CNOT1	ENSG00000125107	Transcript	ENST00000569020.5	protein_coding	-	43498	-	-	-	-	-	rs7203887	-	-1	cds_end_NF	HGNC	HGNC:7877	4	-	-	-	-	-	-	-	-	-	-	-
CNOT1	16:58565409_TGA_T	16	58565409	A	rs7203887	16	58640908	A	0.974295	intron_variant,non_coding_transcript_variant	MODIFIER	CNOT1	ENSG00000125107	Transcript	ENST00000569916.1	retained_intron	-	43466	-	-	-	-	-	rs7203887	-	-1	-	HGNC	HGNC:7877	3	-	-	-	-	-	-	-	-	-	-	-
CNOT1	16:58565409_TGA_T	16	58565409	A	rs37034	16	58551360	A	0.985515	downstream_gene_variant	MODIFIER	NDRG4	ENSG00000103034	Transcript	ENST00000565981.5	retained_intron	-	-	-	-	-	-	-	rs37034	4043	1	-	HGNC	HGNC:14466	5	-	-	-	-	-	-	-	-	-	-	-
CNOT1	16:58565409_TGA_T	16	58565409	A	rs37034	16	58551360	G	0.985515	downstream_gene_variant	MODIFIER	NDRG4	ENSG00000103034	Transcript	ENST00000562999.5	protein_coding	-	-	-	-	-	-	-	rs37034	4039	1	-	HGNC	HGNC:14466	5	-	-	-	0.2843	-	-	-	-	-	-	-
CNOT1	16:58565409_TGA_T	16	58565409	A	rs37034	16	58551360	G	0.985515	downstream_gene_variant	MODIFIER	NDRG4	ENSG00000103034	Transcript	ENST00000570248.5	protein_coding	-	-	-	-	-	-	-	rs37034	3838	1	-	HGNC	HGNC:14466	1	A1	-	-	0.2843	-	-	-	-	-	-	-
CNOT1	16:58565409_TGA_T	16	58565409	A	rs37034	16	58551360	G	0.985515	intron_variant,non_coding_transcript_variant	MODIFIER	SETD6	ENSG00000103037	Transcript	ENST00000418480.1	lncRNA	-	43652	-	-	-	-	-	rs37034	-	1	-	HGNC	HGNC:26116	5	-	-	-	0.2843	-	-	-	-	-	-	-
CNOT1	16:58565409_TGA_T	16	58565409	A	rs37034	16	58551360	G	0.985515	downstream_gene_variant	MODIFIER	CNOT1	ENSG00000125107	Transcript	ENST00000569924.1	retained_intron	-	-	-	-	-	-	-	rs37034	3559	-1	-	HGNC	HGNC:7877	2	-	-	-	0.2843	-	-	-	-	-	-	-
CNOT1	16:58565409_TGA_T	16	58565409	A	rs37034	16	58551360	A	0.985515	downstream_gene_variant	MODIFIER	SETD6	ENSG00000103037	Transcript	ENST00000492050.5	retained_intron	-	-	-	-	-	-	-	rs37034	929	1	-	HGNC	HGNC:26116	3	-	-	-	-	-	-	-	-	-	-	-
CNOT1	16:58565409_TGA_T	16	58565409	A	rs37034	16	58551360	A	0.985515	intron_variant	MODIFIER	SETD6	ENSG00000103037	Transcript	ENST00000219315.8	protein_coding	-	43651	-	-	-	-	-	rs37034	-	1	-	HGNC	HGNC:26116	1	-	-	-	-	-	-	-	-	-	-	-
CNOT1	16:58565409_TGA_T	16	58565409	A	rs37034	16	58551360	G	0.985515	upstream_gene_variant	MODIFIER	SETD6	ENSG00000103037	Transcript	ENST00000491587.1	retained_intron	-	-	-	-	-	-	-	rs37034	730	1	-	HGNC	HGNC:26116	2	-	-	-	0.2843	-	-	-	-	-	-	-
CNOT1	16:58565409_TGA_T	16	58565409	A	rs7205071	16	58636871	A	0.985364	upstream_gene_variant	MODIFIER	CNOT1	ENSG00000125107	Transcript	ENST00000628857.1	protein_coding	-	-	-	-	-	-	-	rs7205071	3630	-1	-	HGNC	HGNC:7877	5	-	-	-	0.7161	-	-	-	-	-	-	-
CNOT1	16:58565409_TGA_T	16	58565409	A	rs7205071	16	58636871	A	0.985364	intron_variant	MODIFIER	CNOT1	ENSG00000125107	Transcript	ENST00000564557.1	protein_coding	-	43526	-	-	-	-	-	rs7205071	-	-1	cds_end_NF	HGNC	HGNC:7877	3	-	-	-	0.7161	-	-	-	-	-	-	-
CNOT1	16:58565409_TGA_T	16	58565409	A	rs37034	16	58551360	A	0.985515	intron_variant,non_coding_transcript_variant	MODIFIER	SETD6	ENSG00000103037	Transcript	ENST00000418480.1	lncRNA	-	43652	-	-	-	-	-	rs37034	-	1	-	HGNC	HGNC:26116	5	-	-	-	-	-	-	-	-	-	-	-
CNOT1	16:58565409_TGA_T	16	58565409	A	rs37034	16	58551360	G	0.985515	downstream_gene_variant	MODIFIER	NDRG4	ENSG00000103034	Transcript	ENST00000394282.8	protein_coding	-	-	-	-	-	-	-	rs37034	3837	1	-	HGNC	HGNC:14466	1	P3	-	-	0.2843	-	-	-	-	-	-	-
CNOT1	16:58565409_TGA_T	16	58565409	A	rs37034	16	58551360	G	0.985515	downstream_gene_variant	MODIFIER	NDRG4	ENSG00000103034	Transcript	ENST00000566265.1	retained_intron	-	-	-	-	-	-	-	rs37034	4041	1	-	HGNC	HGNC:14466	1	-	-	-	0.2843	-	-	-	-	-	-	-
CNOT1	16:58565409_TGA_T	16	58565409	A	rs37034	16	58551360	G	0.985515	downstream_gene_variant	MODIFIER	CNOT1	ENSG00000125107	Transcript	ENST00000563130.5	retained_intron	-	-	-	-	-	-	-	rs37034	3228	-1	-	HGNC	HGNC:7877	2	-	-	-	0.2843	-	-	-	-	-	-	-
CNOT1	16:58565409_TGA_T	16	58565409	A	rs37034	16	58551360	A	0.985515	downstream_gene_variant	MODIFIER	NDRG4	ENSG00000103034	Transcript	ENST00000394282.8	protein_coding	-	-	-	-	-	-	-	rs37034	3837	1	-	HGNC	HGNC:14466	1	P3	-	-	-	-	-	-	-	-	-	-
CNOT1	16:58565409_TGA_T	16	58565409	A	rs37034	16	58551360	G	0.985515	intron_variant	MODIFIER	SETD6	ENSG00000103037	Transcript	ENST00000310682.6	protein_coding	-	43683	-	-	-	-	-	rs37034	-	1	-	HGNC	HGNC:26116	2	P1	-	-	0.2843	-	-	-	-	-	-	-
CNOT1	16:58565409_TGA_T	16	58565409	A	rs37034	16	58551360	G	0.985515	downstream_gene_variant	MODIFIER	SETD6	ENSG00000103037	Transcript	ENST00000492050.5	retained_intron	-	-	-	-	-	-	-	rs37034	929	1	-	HGNC	HGNC:26116	3	-	-	-	0.2843	-	-	-	-	-	-	-
CNOT1	16:58565409_TGA_T	16	58565409	A	rs37034	16	58551360	G	0.985515	downstream_gene_variant	MODIFIER	NDRG4	ENSG00000103034	Transcript	ENST00000258187.9	protein_coding	-	-	-	-	-	-	-	rs37034	3828	1	-	HGNC	HGNC:14466	1	-	-	-	0.2843	-	-	-	-	-	-	-
CNOT1	16:58565409_TGA_T	16	58565409	A	rs37034	16	58551360	A	0.985515	intron_variant	MODIFIER	SETD6	ENSG00000103037	Transcript	ENST00000310682.6	protein_coding	-	43683	-	-	-	-	-	rs37034	-	1	-	HGNC	HGNC:26116	2	P1	-	-	-	-	-	-	-	-	-	-
CNOT1	16:58565409_TGA_T	16	58565409	A	rs37036	16	58553348	C	0.986667	downstream_gene_variant	MODIFIER	SETD6	ENSG00000103037	Transcript	ENST00000470003.5	retained_intron	-	-	-	-	-	-	-	rs37036	2950	1	-	HGNC	HGNC:26116	2	-	-	-	0.2851	-	-	2291259119305400	-	-	-	-
CNOT1	16:58565409_TGA_T	16	58565409	A	rs2405860	16	58633881	G	0.985621	intron_variant	MODIFIER	CNOT1	ENSG00000125107	Transcript	ENST00000317147.10	protein_coding	-	17533	-	-	-	-	-	rs2405860	-	-1	-	HGNC	HGNC:7877	1	P1	-	-	-	-	-	-	-	-	-	-
CNOT1	16:58565409_TGA_T	16	58565409	A	rs37036	16	58553348	C	0.986667	3_prime_UTR_variant	MODIFIER	SETD6	ENSG00000103037	Transcript	ENST00000310682.6	protein_coding	43717	-	1824	-	-	-	-	rs37036	-	1	-	HGNC	HGNC:26116	2	P1	-	-	0.2851	-	-	2291259119305400	-	-	-	-
CNOT1	16:58565409_TGA_T	16	58565409	A	rs37036	16	58553348	C	0.986667	downstream_gene_variant	MODIFIER	SETD6	ENSG00000103037	Transcript	ENST00000219315.8	protein_coding	-	-	-	-	-	-	-	rs37036	334	1	-	HGNC	HGNC:26116	1	-	-	-	0.2851	-	-	2291259119305400	-	-	-	-
CNOT1	16:58565409_TGA_T	16	58565409	A	rs2405860	16	58633881	T	0.985621	upstream_gene_variant	MODIFIER	CNOT1	ENSG00000125107	Transcript	ENST00000628857.1	protein_coding	-	-	-	-	-	-	-	rs2405860	640	-1	-	HGNC	HGNC:7877	5	-	-	-	-	-	-	-	-	-	-	-
CNOT1	16:58565409_TGA_T	16	58565409	A	rs2405860	16	58633881	G	0.985621	intron_variant,non_coding_transcript_variant	MODIFIER	CNOT1	ENSG00000125107	Transcript	ENST00000569916.1	retained_intron	-	43466	-	-	-	-	-	rs2405860	-	-1	-	HGNC	HGNC:7877	3	-	-	-	-	-	-	-	-	-	-	-
CNOT1	16:58565409_TGA_T	16	58565409	A	rs2405860	16	58633881	G	0.985621	intron_variant,NMD_transcript_variant	MODIFIER	CNOT1	ENSG00000125107	Transcript	ENST00000567188.5	nonsense_mediated_decay	-	17899	-	-	-	-	-	rs2405860	-	-1	-	HGNC	HGNC:7877	1	-	-	-	-	-	-	-	-	-	-	-
CNOT1	16:58565409_TGA_T	16	58565409	A	rs2405860	16	58633881	T	0.985621	upstream_gene_variant	MODIFIER	AC010287.1	ENSG00000260865	Transcript	ENST00000566916.1	transcribed_processed_pseudogene	-	-	-	-	-	-	-	rs2405860	2032	-1	-	Clone_based_ensembl_gene	-	-	-	-	-	-	-	-	-	-	-	-	-
CNOT1	16:58565409_TGA_T	16	58565409	A	rs2405860	16	58633881	T	0.985621	intron_variant,non_coding_transcript_variant	MODIFIER	CNOT1	ENSG00000125107	Transcript	ENST00000568158.1	lncRNA	-	43527	-	-	-	-	-	rs2405860	-	-1	-	HGNC	HGNC:7877	3	-	-	-	-	-	-	-	-	-	-	-
CNOT1	16:58565409_TGA_T	16	58565409	A	rs2405860	16	58633881	T	0.985621	intron_variant	MODIFIER	CNOT1	ENSG00000125107	Transcript	ENST00000569240.5	protein_coding	-	17533	-	-	-	-	-	rs2405860	-	-1	-	HGNC	HGNC:7877	1	-	-	-	-	-	-	-	-	-	-	-
CNOT1	16:58565409_TGA_T	16	58565409	A	rs2405860	16	58633881	G	0.985621	upstream_gene_variant	MODIFIER	CNOT1	ENSG00000125107	Transcript	ENST00000628857.1	protein_coding	-	-	-	-	-	-	-	rs2405860	640	-1	-	HGNC	HGNC:7877	5	-	-	-	-	-	-	-	-	-	-	-
CNOT1	16:58565409_TGA_T	16	58565409	A	rs37036	16	58553348	C	0.986667	3_prime_UTR_variant,NMD_transcript_variant	MODIFIER	SETD6	ENSG00000103037	Transcript	ENST00000427443.5	nonsense_mediated_decay	43717	-	1838	-	-	-	-	rs37036	-	1	-	HGNC	HGNC:26116	1	-	-	-	0.2851	-	-	2291259119305400	-	-	-	-
CNOT1	16:58565409_TGA_T	16	58565409	A	rs37036	16	58553348	C	0.986667	downstream_gene_variant	MODIFIER	SETD6	ENSG00000103037	Transcript	ENST00000418480.1	lncRNA	-	-	-	-	-	-	-	rs37036	977	1	-	HGNC	HGNC:26116	5	-	-	-	0.2851	-	-	2291259119305400	-	-	-	-
CNOT1	16:58565409_TGA_T	16	58565409	A	rs37036	16	58553348	C	0.986667	downstream_gene_variant	MODIFIER	SETD6	ENSG00000103037	Transcript	ENST00000447443.1	protein_coding	-	-	-	-	-	-	-	rs37036	572	1	cds_end_NF	HGNC	HGNC:26116	5	-	-	-	0.2851	-	-	2291259119305400	-	-	-	-
CNOT1	16:58565409_TGA_T	16	58565409	A	rs37036	16	58553348	C	0.986667	downstream_gene_variant	MODIFIER	CNOT1	ENSG00000125107	Transcript	ENST00000563130.5	retained_intron	-	-	-	-	-	-	-	rs37036	1240	-1	-	HGNC	HGNC:7877	2	-	-	-	0.2851	-	-	2291259119305400	-	-	-	-
CNOT1	16:58565409_TGA_T	16	58565409	A	rs37036	16	58553348	C	0.986667	downstream_gene_variant	MODIFIER	SETD6	ENSG00000103037	Transcript	ENST00000492050.5	retained_intron	-	-	-	-	-	-	-	rs37036	2917	1	-	HGNC	HGNC:26116	3	-	-	-	0.2851	-	-	2291259119305400	-	-	-	-
CNOT1	16:58565409_TGA_T	16	58565409	A	rs37036	16	58553348	C	0.986667	downstream_gene_variant	MODIFIER	CNOT1	ENSG00000125107	Transcript	ENST00000569240.5	protein_coding	-	-	-	-	-	-	-	rs37036	1251	-1	-	HGNC	HGNC:7877	1	-	-	-	0.2851	-	-	2291259119305400	-	-	-	-
CNOT1	16:58565409_TGA_T	16	58565409	A	rs37036	16	58553348	C	0.986667	downstream_gene_variant	MODIFIER	CNOT1	ENSG00000125107	Transcript	ENST00000569924.1	retained_intron	-	-	-	-	-	-	-	rs37036	1571	-1	-	HGNC	HGNC:7877	2	-	-	-	0.2851	-	-	2291259119305400	-	-	-	-
CNOT1	16:58565409_TGA_T	16	58565409	A	rs37036	16	58553348	C	0.986667	downstream_gene_variant	MODIFIER	CNOT1	ENSG00000125107	Transcript	ENST00000567188.5	nonsense_mediated_decay	-	-	-	-	-	-	-	rs37036	1262	-1	-	HGNC	HGNC:7877	1	-	-	-	0.2851	-	-	2291259119305400	-	-	-	-
CNOT1	16:58565409_TGA_T	16	58565409	A	rs37039	16	58578091	T	0.986073	downstream_gene_variant	MODIFIER	CNOT1	ENSG00000125107	Transcript	ENST00000567285.1	protein_coding	-	-	-	-	-	-	-	rs37039	2278	-1	cds_start_NF,cds_end_NF	HGNC	HGNC:7877	4	-	-	-	0.2841	-	-	-	-	-	-	-
CNOT1	16:58565409_TGA_T	16	58565409	A	rs37039	16	58578091	T	0.986073	intron_variant	MODIFIER	CNOT1	ENSG00000125107	Transcript	ENST00000567133.1	protein_coding	-	43527	-	-	-	-	-	rs37039	-	-1	cds_start_NF,cds_end_NF	HGNC	HGNC:7877	5	-	-	-	0.2841	-	-	-	-	-	-	-
CNOT1	16:58565409_TGA_T	16	58565409	A	rs35595725	16	58565609	AA	0.834857	upstream_gene_variant	MODIFIER	CNOT1	ENSG00000125107	Transcript	ENST00000570139.1	retained_intron	-	-	-	-	-	-	-	rs35595725	1037	-1	-	HGNC	HGNC:7877	2	-	-	-	-	-	-	-	-	-	-	-
CNOT1	16:58565409_TGA_T	16	58565409	A	rs35595725	16	58565609	A	0.834857	intron_variant,NMD_transcript_variant	MODIFIER	CNOT1	ENSG00000125107	Transcript	ENST00000567188.5	nonsense_mediated_decay	-	42/49	-	-	-	-	-	rs35595725	-	-1	-	HGNC	HGNC:7877	1	-	-	-	-	-	-	-	-	-	-	-
CNOT1	16:58565409_TGA_T	16	58565409	A	rs201858398	16	58591540	-	0.986079	intron_variant	MODIFIER	CNOT1	ENSG00000125107	Transcript	ENST00000569240.5	protein_coding	-	18/48	-	-	-	-	-	rs201858398	-	-1	-	HGNC	HGNC:7877	1	-	-	-	-	-	-	-	-	-	-	-
CNOT1	16:58565409_TGA_T	16	58565409	A	rs201858398	16	58591540	-	0.986079	intron_variant,NMD_transcript_variant	MODIFIER	CNOT1	ENSG00000125107	Transcript	ENST00000567188.5	nonsense_mediated_decay	-	18/49	-	-	-	-	-	rs201858398	-	-1	-	HGNC	HGNC:7877	1	-	-	-	-	-	-	-	-	-	-	-
CNOT1	16:58565409_TGA_T	16	58565409	A	rs201858398	16	58591540	-	0.986079	intron_variant	MODIFIER	CNOT1	ENSG00000125107	Transcript	ENST00000562046.1	protein_coding	-	43586	-	-	-	-	-	rs201858398	-	-1	cds_start_NF,cds_end_NF	HGNC	HGNC:7877	5	-	-	-	-	-	-	-	-	-	-	-
CNOT1	16:58565409_TGA_T	16	58565409	A	rs154431	16	58661456	A	0.973324	intron_variant,non_coding_transcript_variant	MODIFIER	CNOT1	ENSG00000125107	Transcript	ENST00000568158.1	lncRNA	-	43525	-	-	-	-	-	rs154431	-	-1	-	HGNC	HGNC:7877	3	-	-	-	-	-	-	-	-	-	-	-
CNOT1	16:58565409_TGA_T	16	58565409	A	rs201858398	16	58591540	-	0.986079	intron_variant	MODIFIER	CNOT1	ENSG00000125107	Transcript	ENST00000317147.10	protein_coding	-	18/48	-	-	-	-	-	rs201858398	-	-1	-	HGNC	HGNC:7877	1	P1	-	-	-	-	-	-	-	-	-	-
CNOT1	16:58565409_TGA_T	16	58565409	A	rs35595725	16	58565609	A	0.834857	downstream_gene_variant	MODIFIER	CNOT1	ENSG00000125107	Transcript	ENST00000568917.1	protein_coding	-	-	-	-	-	-	-	rs35595725	252	-1	cds_start_NF,cds_end_NF	HGNC	HGNC:7877	5	-	-	-	-	-	-	-	-	-	-	-
CNOT1	16:58565409_TGA_T	16	58565409	A	rs35595725	16	58565609	AA	0.834857	downstream_gene_variant	MODIFIER	CNOT1	ENSG00000125107	Transcript	ENST00000568917.1	protein_coding	-	-	-	-	-	-	-	rs35595725	252	-1	cds_start_NF,cds_end_NF	HGNC	HGNC:7877	5	-	-	-	-	-	-	-	-	-	-	-
CNOT1	16:58565409_TGA_T	16	58565409	A	rs35595725	16	58565609	AA	0.834857	intron_variant	MODIFIER	CNOT1	ENSG00000125107	Transcript	ENST00000569240.5	protein_coding	-	42/48	-	-	-	-	-	rs35595725	-	-1	-	HGNC	HGNC:7877	1	-	-	-	-	-	-	-	-	-	-	-
CNOT1	16:58565409_TGA_T	16	58565409	A	rs35595725	16	58565609	A	0.834857	intron_variant	MODIFIER	CNOT1	ENSG00000125107	Transcript	ENST00000569240.5	protein_coding	-	42/48	-	-	-	-	-	rs35595725	-	-1	-	HGNC	HGNC:7877	1	-	-	-	-	-	-	-	-	-	-	-
CNOT1	16:58565409_TGA_T	16	58565409	A	rs4784052	16	58644059	C	0.973733	intron_variant,non_coding_transcript_variant	MODIFIER	CNOT1	ENSG00000125107	Transcript	ENST00000569916.1	retained_intron	-	43466	-	-	-	-	-	rs4784052	-	-1	-	HGNC	HGNC:7877	3	-	-	-	-	-	-	-	-	-	-	-
CNOT1	16:58565409_TGA_T	16	58565409	A	rs4784052	16	58644059	A	0.973733	intron_variant,non_coding_transcript_variant	MODIFIER	CNOT1	ENSG00000125107	Transcript	ENST00000569916.1	retained_intron	-	43466	-	-	-	-	-	rs4784052	-	-1	-	HGNC	HGNC:7877	3	-	-	-	-	-	-	-	-	-	-	-
CNOT1	16:58565409_TGA_T	16	58565409	A	rs4784052	16	58644059	A	0.973733	intron_variant	MODIFIER	CNOT1	ENSG00000125107	Transcript	ENST00000317147.10	protein_coding	-	17533	-	-	-	-	-	rs4784052	-	-1	-	HGNC	HGNC:7877	1	P1	-	-	-	-	-	-	-	-	-	-
CNOT1	16:58565409_TGA_T	16	58565409	A	rs4784956	16	58596291	C	0.974734	upstream_gene_variant	MODIFIER	CNOT1	ENSG00000125107	Transcript	ENST00000569732.1	lncRNA	-	-	-	-	-	-	-	rs4784956	3770	-1	-	HGNC	HGNC:7877	3	-	-	-	0.7157	-	-	-	-	-	-	-
CNOT1	16:58565409_TGA_T	16	58565409	A	rs4784956	16	58596291	C	0.974734	intron_variant	MODIFIER	CNOT1	ENSG00000125107	Transcript	ENST00000569882.1	protein_coding	-	43587	-	-	-	-	-	rs4784956	-	-1	cds_start_NF,cds_end_NF	HGNC	HGNC:7877	3	-	-	-	0.7157	-	-	-	-	-	-	-
CNOT1	16:58565409_TGA_T	16	58565409	A	rs4784956	16	58596291	C	0.974734	upstream_gene_variant	MODIFIER	SNORA50A	ENSG00000281910	Transcript	ENST00000629536.1	snoRNA	-	-	-	-	-	-	-	rs4784956	2456	-1	-	HGNC	HGNC:32643	-	-	-	-	0.7157	-	-	-	-	-	-	-
CNOT1	16:58565409_TGA_T	16	58565409	A	rs4784956	16	58596291	C	0.974734	intron_variant,NMD_transcript_variant	MODIFIER	CNOT1	ENSG00000125107	Transcript	ENST00000567188.5	nonsense_mediated_decay	-	16/49	-	-	-	-	-	rs4784956	-	-1	-	HGNC	HGNC:7877	1	-	-	-	0.7157	-	-	-	-	-	-	-
CNOT1	16:58565409_TGA_T	16	58565409	A	rs11859781	16	58602589	C	0.9733	intron_variant	MODIFIER	CNOT1	ENSG00000125107	Transcript	ENST00000317147.10	protein_coding	-	16/48	-	-	-	-	-	rs11859781	-	-1	-	HGNC	HGNC:7877	1	P1	-	-	-	-	-	-	-	-	-	-
CNOT1	16:58565409_TGA_T	16	58565409	A	rs4784956	16	58596291	C	0.974734	intron_variant	MODIFIER	CNOT1	ENSG00000125107	Transcript	ENST00000441024.6	protein_coding	-	16/30	-	-	-	-	-	rs4784956	-	-1	-	HGNC	HGNC:7877	1	-	-	-	0.7157	-	-	-	-	-	-	-
CNOT1	16:58565409_TGA_T	16	58565409	A	rs154431	16	58661456	A	0.973324	intron_variant	MODIFIER	CNOT1	ENSG00000125107	Transcript	ENST00000564557.1	protein_coding	-	43525	-	-	-	-	-	rs154431	-	-1	cds_end_NF	HGNC	HGNC:7877	3	-	-	-	-	-	-	-	-	-	-	-
CNOT1	16:58565409_TGA_T	16	58565409	A	rs154431	16	58661456	A	0.973324	intron_variant,non_coding_transcript_variant	MODIFIER	CNOT1	ENSG00000125107	Transcript	ENST00000569263.1	lncRNA	-	43466	-	-	-	-	-	rs154431	-	-1	-	HGNC	HGNC:7877	2	-	-	-	-	-	-	-	-	-	-	-
CNOT1	16:58565409_TGA_T	16	58565409	A	rs154431	16	58661456	A	0.973324	intron_variant	MODIFIER	CNOT1	ENSG00000125107	Transcript	ENST00000441024.6	protein_coding	-	10959	-	-	-	-	-	rs154431	-	-1	-	HGNC	HGNC:7877	1	-	-	-	-	-	-	-	-	-	-	-
CNOT1	16:58565409_TGA_T	16	58565409	A	rs154431	16	58661456	T	0.973324	upstream_gene_variant	MODIFIER	CNOT1	ENSG00000125107	Transcript	ENST00000565697.1	protein_coding	-	-	-	-	-	-	-	rs154431	2766	-1	cds_end_NF	HGNC	HGNC:7877	3	-	-	-	-	-	-	-	-	-	-	-
CNOT1	16:58565409_TGA_T	16	58565409	A	rs154431	16	58661456	A	0.973324	intron_variant,non_coding_transcript_variant	MODIFIER	CNOT1	ENSG00000125107	Transcript	ENST00000569916.1	retained_intron	-	43466	-	-	-	-	-	rs154431	-	-1	-	HGNC	HGNC:7877	3	-	-	-	-	-	-	-	-	-	-	-
CNOT1	16:58565409_TGA_T	16	58565409	A	rs154431	16	58661456	T	0.973324	intron_variant	MODIFIER	CNOT1	ENSG00000125107	Transcript	ENST00000569240.5	protein_coding	-	17533	-	-	-	-	-	rs154431	-	-1	-	HGNC	HGNC:7877	1	-	-	-	-	-	-	-	-	-	-	-
CNOT1	16:58565409_TGA_T	16	58565409	A	rs154431	16	58661456	T	0.973324	intron_variant,non_coding_transcript_variant	MODIFIER	CNOT1	ENSG00000125107	Transcript	ENST00000569916.1	retained_intron	-	43466	-	-	-	-	-	rs154431	-	-1	-	HGNC	HGNC:7877	3	-	-	-	-	-	-	-	-	-	-	-
CNOT1	16:58565409_TGA_T	16	58565409	A	rs154431	16	58661456	A	0.973324	regulatory_region_variant	MODIFIER	-	-	RegulatoryFeature	ENSR00000086590	promoter	-	-	-	-	-	-	-	rs154431	-	-	-	-	-	-	-	-	-	-	-	-	-	-	-	-	-
CNOT1	16:58565409_TGA_T	16	58565409	A	rs154431	16	58661456	T	0.973324	regulatory_region_variant	MODIFIER	-	-	RegulatoryFeature	ENSR00000086590	promoter	-	-	-	-	-	-	-	rs154431	-	-	-	-	-	-	-	-	-	-	-	-	-	-	-	-	-
CNOT1	16:58565409_TGA_T	16	58565409	A	rs154434	16	58656422	T	0.974142	downstream_gene_variant	MODIFIER	CNOT1	ENSG00000125107	Transcript	ENST00000569263.1	lncRNA	-	-	-	-	-	-	-	rs154434	708	-1	-	HGNC	HGNC:7877	2	-	-	-	0.7153	-	-	-	-	-	-	-
CNOT1	16:58565409_TGA_T	16	58565409	A	rs11860728	16	58655356	T	0.974142	intron_variant	MODIFIER	CNOT1	ENSG00000125107	Transcript	ENST00000317147.10	protein_coding	-	17533	-	-	-	-	-	rs11860728	-	-1	-	HGNC	HGNC:7877	1	P1	-	-	0.7155	-	-	-	-	-	-	-
CNOT1	16:58565409_TGA_T	16	58565409	A	rs11860728	16	58655356	T	0.974142	intron_variant,NMD_transcript_variant	MODIFIER	CNOT1	ENSG00000125107	Transcript	ENST00000567188.5	nonsense_mediated_decay	-	17899	-	-	-	-	-	rs11860728	-	-1	-	HGNC	HGNC:7877	1	-	-	-	0.7155	-	-	-	-	-	-	-
CNOT1	16:58565409_TGA_T	16	58565409	A	rs11860728	16	58655356	T	0.974142	intron_variant	MODIFIER	CNOT1	ENSG00000125107	Transcript	ENST00000564557.1	protein_coding	-	43526	-	-	-	-	-	rs11860728	-	-1	cds_end_NF	HGNC	HGNC:7877	3	-	-	-	0.7155	-	-	-	-	-	-	-
CNOT1	16:58565409_TGA_T	16	58565409	A	rs11862156	16	58596753	T	0.97454	intron_variant	MODIFIER	CNOT1	ENSG00000125107	Transcript	ENST00000569240.5	protein_coding	-	16/48	-	-	-	-	-	rs11862156	-	-1	-	HGNC	HGNC:7877	1	-	-	-	0.7153	-	-	-	-	-	-	-
CNOT1	16:58565409_TGA_T	16	58565409	A	rs11862156	16	58596753	T	0.97454	upstream_gene_variant	MODIFIER	CNOT1	ENSG00000125107	Transcript	ENST00000562046.1	protein_coding	-	-	-	-	-	-	-	rs11862156	4359	-1	cds_start_NF,cds_end_NF	HGNC	HGNC:7877	5	-	-	-	0.7153	-	-	-	-	-	-	-
CNOT1	16:58565409_TGA_T	16	58565409	A	rs11862156	16	58596753	T	0.97454	upstream_gene_variant	MODIFIER	SNORA50A	ENSG00000206952	Transcript	ENST00000384225.3	snoRNA	-	-	-	-	-	-	-	rs11862156	2920	-1	-	HGNC	HGNC:32643	-	-	-	-	0.7153	-	-	-	-	-	-	-
CNOT1	16:58565409_TGA_T	16	58565409	A	rs11862156	16	58596753	T	0.97454	intron_variant	MODIFIER	CNOT1	ENSG00000125107	Transcript	ENST00000569882.1	protein_coding	-	43587	-	-	-	-	-	rs11862156	-	-1	cds_start_NF,cds_end_NF	HGNC	HGNC:7877	3	-	-	-	0.7153	-	-	-	-	-	-	-
CNOT1	16:58565409_TGA_T	16	58565409	A	rs11862156	16	58596753	T	0.97454	upstream_gene_variant	MODIFIER	CNOT1	ENSG00000125107	Transcript	ENST00000569732.1	lncRNA	-	-	-	-	-	-	-	rs11862156	4232	-1	-	HGNC	HGNC:7877	3	-	-	-	0.7153	-	-	-	-	-	-	-
CNOT1	16:58565409_TGA_T	16	58565409	A	rs154434	16	58656422	T	0.974142	intron_variant,NMD_transcript_variant	MODIFIER	CNOT1	ENSG00000125107	Transcript	ENST00000565605.5	nonsense_mediated_decay	-	43617	-	-	-	-	-	rs154434	-	-1	-	HGNC	HGNC:7877	4	-	-	-	0.7153	-	-	-	-	-	-	-
CNOT1	16:58565409_TGA_T	16	58565409	A	rs154434	16	58656422	T	0.974142	intron_variant	MODIFIER	CNOT1	ENSG00000125107	Transcript	ENST00000565697.1	protein_coding	-	43466	-	-	-	-	-	rs154434	-	-1	cds_end_NF	HGNC	HGNC:7877	3	-	-	-	0.7153	-	-	-	-	-	-	-
CNOT1	16:58565409_TGA_T	16	58565409	A	rs246258	16	58579274	T	0.986071	synonymous_variant	LOW	CNOT1	ENSG00000125107	Transcript	ENST00000441024.6	protein_coding	30/31	-	4413	4128	1376	L	ctG/ctA	rs246258	-	-1	-	HGNC	HGNC:7877	1	-	-	-	0.2843	-	-	-	-	-	-	-
CNOT1	16:58565409_TGA_T	16	58565409	A	rs246258	16	58579274	T	0.986071	synonymous_variant	LOW	CNOT1	ENSG00000125107	Transcript	ENST00000569240.5	protein_coding	30/49	-	4394	4113	1371	L	ctG/ctA	rs246258	-	-1	-	HGNC	HGNC:7877	1	-	-	-	0.2843	-	-	-	-	-	-	-
CNOT1	16:58565409_TGA_T	16	58565409	A	rs246258	16	58579274	T	0.986071	synonymous_variant,NMD_transcript_variant	LOW	CNOT1	ENSG00000125107	Transcript	ENST00000567188.5	nonsense_mediated_decay	30/50	-	4392	4113	1371	L	ctG/ctA	rs246258	-	-1	-	HGNC	HGNC:7877	1	-	-	-	0.2843	-	-	-	-	-	-	-
CNOT1	16:58565409_TGA_T	16	58565409	A	rs246258	16	58579274	T	0.986071	upstream_gene_variant	MODIFIER	CNOT1	ENSG00000125107	Transcript	ENST00000566240.1	nonsense_mediated_decay	-	-	-	-	-	-	-	rs246258	1568	-1	cds_start_NF	HGNC	HGNC:7877	4	-	-	-	0.2843	-	-	-	-	-	-	-
CNOT1	16:58565409_TGA_T	16	58565409	A	rs246258	16	58579274	T	0.986071	synonymous_variant	LOW	CNOT1	ENSG00000125107	Transcript	ENST00000567133.1	protein_coding	43558	-	247	249	83	L	ctG/ctA	rs246258	-	-1	cds_start_NF,cds_end_NF	HGNC	HGNC:7877	5	-	-	-	0.2843	-	-	-	-	-	-	-
CNOT1	16:58565409_TGA_T	16	58565409	A	rs246258	16	58579274	T	0.986071	downstream_gene_variant	MODIFIER	SNORA46	ENSG00000207493	Transcript	ENST00000384762.1	snoRNA	-	-	-	-	-	-	-	rs246258	3129	-1	-	HGNC	HGNC:32639	-	-	-	-	0.2843	-	-	-	-	-	-	-
CNOT1	16:58565409_TGA_T	16	58565409	A	rs246258	16	58579274	T	0.986071	downstream_gene_variant	MODIFIER	CNOT1	ENSG00000125107	Transcript	ENST00000567285.1	protein_coding	-	-	-	-	-	-	-	rs246258	1095	-1	cds_start_NF,cds_end_NF	HGNC	HGNC:7877	4	-	-	-	0.2843	-	-	-	-	-	-	-
CNOT1	16:58565409_TGA_T	16	58565409	A	rs246258	16	58579274	T	0.986071	synonymous_variant	LOW	CNOT1	ENSG00000125107	Transcript	ENST00000317147.10	protein_coding	30/49	-	4401	4128	1376	L	ctG/ctA	rs246258	-	-1	-	HGNC	HGNC:7877	1	P1	-	-	0.2843	-	-	-	-	-	-	-
CNOT1	16:58565409_TGA_T	16	58565409	A	rs27097	16	58664065	A	0.970431	TF_binding_site_variant	MODIFIER	-	-	MotifFeature	ENSM00207007433	-	-	-	-	-	-	-	-	rs27097	-	1	-	-	-	-	-	-	-	-	-	-	22912591	ENSM00207007433	1	N	0.008
CNOT1	16:58565409_TGA_T	16	58565409	A	rs27097	16	58664065	A	0.970431	TF_binding_site_variant	MODIFIER	-	-	MotifFeature	ENSM00206519402	-	-	-	-	-	-	-	-	rs27097	-	1	-	-	-	-	-	-	-	-	-	-	22912591	ENSM00206519402	1	N	0.013
CNOT1	16:58565409_TGA_T	16	58565409	A	rs1549607	16	58583975	G	0.986916	upstream_gene_variant	MODIFIER	CNOT1	ENSG00000125107	Transcript	ENST00000567133.1	protein_coding	-	-	-	-	-	-	-	rs1549607	3369	-1	cds_start_NF,cds_end_NF	HGNC	HGNC:7877	5	-	-	-	0.7157	-	-	-	-	-	-	-
CNOT1	16:58565409_TGA_T	16	58565409	A	rs27097	16	58664065	T	0.970431	regulatory_region_variant	MODIFIER	-	-	RegulatoryFeature	ENSR00000086590	promoter	-	-	-	-	-	-	-	rs27097	-	-	-	-	-	-	-	-	-	-	-	-	22912591	-	-	-	-
CNOT1	16:58565409_TGA_T	16	58565409	A	rs27097	16	58664065	A	0.970431	upstream_gene_variant	MODIFIER	CNOT1	ENSG00000125107	Transcript	ENST00000317147.10	protein_coding	-	-	-	-	-	-	-	rs27097	335	-1	-	HGNC	HGNC:7877	1	P1	-	-	-	-	-	22912591	-	-	-	-
CNOT1	16:58565409_TGA_T	16	58565409	A	rs27097	16	58664065	T	0.970431	upstream_gene_variant	MODIFIER	CNOT1	ENSG00000125107	Transcript	ENST00000441024.6	protein_coding	-	-	-	-	-	-	-	rs27097	323	-1	-	HGNC	HGNC:7877	1	-	-	-	-	-	-	22912591	-	-	-	-
CNOT1	16:58565409_TGA_T	16	58565409	A	rs27097	16	58664065	A	0.970431	upstream_gene_variant	MODIFIER	CNOT1	ENSG00000125107	Transcript	ENST00000569263.1	lncRNA	-	-	-	-	-	-	-	rs27097	314	-1	-	HGNC	HGNC:7877	2	-	-	-	-	-	-	22912591	-	-	-	-
CNOT1	16:58565409_TGA_T	16	58565409	A	rs27097	16	58664065	T	0.970431	upstream_gene_variant	MODIFIER	CNOT1	ENSG00000125107	Transcript	ENST00000317147.10	protein_coding	-	-	-	-	-	-	-	rs27097	335	-1	-	HGNC	HGNC:7877	1	P1	-	-	-	-	-	22912591	-	-	-	-
CNOT1	16:58565409_TGA_T	16	58565409	A	rs37051	16	58558102	G	0.985821	downstream_gene_variant	MODIFIER	SETD6	ENSG00000103037	Transcript	ENST00000310682.6	protein_coding	-	-	-	-	-	-	-	rs37051	4536	1	-	HGNC	HGNC:26116	2	P1	-	-	-	-	-	-	-	-	-	-
CNOT1	16:58565409_TGA_T	16	58565409	A	rs37051	16	58558102	T	0.985821	downstream_gene_variant	MODIFIER	SETD6	ENSG00000103037	Transcript	ENST00000427443.5	nonsense_mediated_decay	-	-	-	-	-	-	-	rs37051	4683	1	-	HGNC	HGNC:26116	1	-	-	-	0.2855	-	-	-	-	-	-	-
CNOT1	16:58565409_TGA_T	16	58565409	A	rs37053	16	58558707	C	0.985821	intron_variant	MODIFIER	CNOT1	ENSG00000125107	Transcript	ENST00000317147.10	protein_coding	-	46/48	-	-	-	-	-	rs37053	-	-1	-	HGNC	HGNC:7877	1	P1	-	-	0.2851	-	-	-	-	-	-	-
CNOT1	16:58565409_TGA_T	16	58565409	A	rs37053	16	58558707	C	0.985821	downstream_gene_variant	MODIFIER	AC009118.3	ENSG00000276259	Transcript	ENST00000622896.1	lncRNA	-	-	-	-	-	-	-	rs37053	961	1	-	Clone_based_ensembl_gene	-	-	-	-	-	0.2851	-	-	-	-	-	-	-
CNOT1	16:58565409_TGA_T	16	58565409	A	rs37053	16	58558707	C	0.985821	intron_variant	MODIFIER	CNOT1	ENSG00000125107	Transcript	ENST00000569240.5	protein_coding	-	46/48	-	-	-	-	-	rs37053	-	-1	-	HGNC	HGNC:7877	1	-	-	-	0.2851	-	-	-	-	-	-	-
CNOT1	16:58565409_TGA_T	16	58565409	A	rs37053	16	58558707	C	0.985821	downstream_gene_variant	MODIFIER	CNOT1	ENSG00000125107	Transcript	ENST00000570139.1	retained_intron	-	-	-	-	-	-	-	rs37053	3811	-1	-	HGNC	HGNC:7877	2	-	-	-	0.2851	-	-	-	-	-	-	-
CNOT1	16:58565409_TGA_T	16	58565409	A	rs37053	16	58558707	C	0.985821	downstream_gene_variant	MODIFIER	SETD6	ENSG00000103037	Transcript	ENST00000394266.8	protein_coding	-	-	-	-	-	-	-	rs37053	3622	1	-	HGNC	HGNC:26116	5	-	-	-	0.2851	-	-	-	-	-	-	-
CNOT1	16:58565409_TGA_T	16	58565409	A	rs27097	16	58664065	T	0.970431	TF_binding_site_variant	MODIFIER	-	-	MotifFeature	ENSM00207007433	-	-	-	-	-	-	-	-	rs27097	-	1	-	-	-	-	-	-	-	-	-	-	22912591	ENSM00207007433	1	N	-0.003
CNOT1	16:58565409_TGA_T	16	58565409	A	rs27097	16	58664065	T	0.970431	upstream_gene_variant	MODIFIER	CNOT1	ENSG00000125107	Transcript	ENST00000569916.1	retained_intron	-	-	-	-	-	-	-	rs27097	337	-1	-	HGNC	HGNC:7877	3	-	-	-	-	-	-	22912591	-	-	-	-
CNOT1	16:58565409_TGA_T	16	58565409	A	rs27097	16	58664065	T	0.970431	upstream_gene_variant	MODIFIER	CNOT1	ENSG00000125107	Transcript	ENST00000564557.1	protein_coding	-	-	-	-	-	-	-	rs27097	336	-1	cds_end_NF	HGNC	HGNC:7877	3	-	-	-	-	-	-	22912591	-	-	-	-
CNOT1	16:58565409_TGA_T	16	58565409	A	rs27097	16	58664065	T	0.970431	upstream_gene_variant	MODIFIER	CNOT1	ENSG00000125107	Transcript	ENST00000565605.5	nonsense_mediated_decay	-	-	-	-	-	-	-	rs27097	329	-1	-	HGNC	HGNC:7877	4	-	-	-	-	-	-	22912591	-	-	-	-
CNOT1	16:58565409_TGA_T	16	58565409	A	rs27097	16	58664065	T	0.970431	upstream_gene_variant	MODIFIER	CNOT1	ENSG00000125107	Transcript	ENST00000569020.5	protein_coding	-	-	-	-	-	-	-	rs27097	276	-1	cds_end_NF	HGNC	HGNC:7877	4	-	-	-	-	-	-	22912591	-	-	-	-
CNOT1	16:58565409_TGA_T	16	58565409	A	rs27097	16	58664065	A	0.970431	upstream_gene_variant	MODIFIER	CNOT1	ENSG00000125107	Transcript	ENST00000564557.1	protein_coding	-	-	-	-	-	-	-	rs27097	336	-1	cds_end_NF	HGNC	HGNC:7877	3	-	-	-	-	-	-	22912591	-	-	-	-
CNOT1	16:58565409_TGA_T	16	58565409	A	rs27097	16	58664065	T	0.970431	TF_binding_site_variant	MODIFIER	-	-	MotifFeature	ENSM00206519402	-	-	-	-	-	-	-	-	rs27097	-	1	-	-	-	-	-	-	-	-	-	-	22912591	ENSM00206519402	1	N	-0.013
CNOT1	16:58565409_TGA_T	16	58565409	A	rs27097	16	58664065	T	0.970431	upstream_gene_variant	MODIFIER	CNOT1	ENSG00000125107	Transcript	ENST00000568158.1	lncRNA	-	-	-	-	-	-	-	rs27097	346	-1	-	HGNC	HGNC:7877	3	-	-	-	-	-	-	22912591	-	-	-	-
CNOT1	16:58565409_TGA_T	16	58565409	A	rs27097	16	58664065	A	0.970431	upstream_gene_variant	MODIFIER	CNOT1	ENSG00000125107	Transcript	ENST00000568158.1	lncRNA	-	-	-	-	-	-	-	rs27097	346	-1	-	HGNC	HGNC:7877	3	-	-	-	-	-	-	22912591	-	-	-	-
CNOT1	16:58565409_TGA_T	16	58565409	A	rs27097	16	58664065	A	0.970431	upstream_gene_variant	MODIFIER	CNOT1	ENSG00000125107	Transcript	ENST00000441024.6	protein_coding	-	-	-	-	-	-	-	rs27097	323	-1	-	HGNC	HGNC:7877	1	-	-	-	-	-	-	22912591	-	-	-	-
CNOT1	16:58565409_TGA_T	16	58565409	A	rs27097	16	58664065	A	0.970431	upstream_gene_variant	MODIFIER	CNOT1	ENSG00000125107	Transcript	ENST00000569020.5	protein_coding	-	-	-	-	-	-	-	rs27097	276	-1	cds_end_NF	HGNC	HGNC:7877	4	-	-	-	-	-	-	22912591	-	-	-	-
CNOT1	16:58565409_TGA_T	16	58565409	A	rs28307	16	58577138	C	0.985818	downstream_gene_variant	MODIFIER	CNOT1	ENSG00000125107	Transcript	ENST00000441024.6	protein_coding	-	-	-	-	-	-	-	rs28307	93	-1	-	HGNC	HGNC:7877	1	-	-	-	0.2843	-	-	-	-	-	-	-
CNOT1	16:58565409_TGA_T	16	58565409	A	rs28307	16	58577138	C	0.985818	intron_variant	MODIFIER	CNOT1	ENSG00000125107	Transcript	ENST00000317147.10	protein_coding	-	31/48	-	-	-	-	-	rs28307	-	-1	-	HGNC	HGNC:7877	1	P1	-	-	0.2843	-	-	-	-	-	-	-
CNOT1	16:58565409_TGA_T	16	58565409	A	rs28307	16	58577138	C	0.985818	upstream_gene_variant	MODIFIER	CNOT1	ENSG00000125107	Transcript	ENST00000563283.1	retained_intron	-	-	-	-	-	-	-	rs28307	3168	-1	-	HGNC	HGNC:7877	3	-	-	-	0.2843	-	-	-	-	-	-	-
CNOT1	16:58565409_TGA_T	16	58565409	A	rs28307	16	58577138	C	0.985818	upstream_gene_variant	MODIFIER	CNOT1	ENSG00000125107	Transcript	ENST00000568917.1	protein_coding	-	-	-	-	-	-	-	rs28307	3356	-1	cds_start_NF,cds_end_NF	HGNC	HGNC:7877	5	-	-	-	0.2843	-	-	-	-	-	-	-
CNOT1	16:58565409_TGA_T	16	58565409	A	rs28307	16	58577138	C	0.985818	3_prime_UTR_variant,NMD_transcript_variant	MODIFIER	CNOT1	ENSG00000125107	Transcript	ENST00000566240.1	nonsense_mediated_decay	43557	-	255	-	-	-	-	rs28307	-	-1	cds_start_NF	HGNC	HGNC:7877	4	-	-	-	0.2843	-	-	-	-	-	-	-
CNOT1	16:58565409_TGA_T	16	58565409	A	rs28307	16	58577138	C	0.985818	downstream_gene_variant	MODIFIER	CNOT1	ENSG00000125107	Transcript	ENST00000567133.1	protein_coding	-	-	-	-	-	-	-	rs28307	373	-1	cds_start_NF,cds_end_NF	HGNC	HGNC:7877	5	-	-	-	0.2843	-	-	-	-	-	-	-
CNOT1	16:58565409_TGA_T	16	58565409	A	rs28307	16	58577138	C	0.985818	intron_variant	MODIFIER	CNOT1	ENSG00000125107	Transcript	ENST00000569240.5	protein_coding	-	31/48	-	-	-	-	-	rs28307	-	-1	-	HGNC	HGNC:7877	1	-	-	-	0.2843	-	-	-	-	-	-	-
CNOT1	16:58565409_TGA_T	16	58565409	A	rs28307	16	58577138	C	0.985818	downstream_gene_variant	MODIFIER	CNOT1	ENSG00000125107	Transcript	ENST00000567285.1	protein_coding	-	-	-	-	-	-	-	rs28307	3231	-1	cds_start_NF,cds_end_NF	HGNC	HGNC:7877	4	-	-	-	0.2843	-	-	-	-	-	-	-
CNOT1	16:58565409_TGA_T	16	58565409	A	rs28307	16	58577138	C	0.985818	intron_variant,NMD_transcript_variant	MODIFIER	CNOT1	ENSG00000125107	Transcript	ENST00000567188.5	nonsense_mediated_decay	-	31/49	-	-	-	-	-	rs28307	-	-1	-	HGNC	HGNC:7877	1	-	-	-	0.2843	-	-	-	-	-	-	-
CNOT1	16:58565409_TGA_T	16	58565409	A	rs1646010	16	58549204	C	0.984855	downstream_gene_variant	MODIFIER	NDRG4	ENSG00000103034	Transcript	ENST00000563209.1	retained_intron	-	-	-	-	-	-	-	rs1646010	1890	1	-	HGNC	HGNC:14466	-	-	-	-	0.2873	-	1	22912591	-	-	-	-
CNOT1	16:58565409_TGA_T	16	58565409	A	rs28667004	16	58617920	A	0.985664	downstream_gene_variant	MODIFIER	CNOT1	ENSG00000125107	Transcript	ENST00000564557.1	protein_coding	-	-	-	-	-	-	-	rs28667004	4805	-1	cds_end_NF	HGNC	HGNC:7877	3	-	-	-	-	-	-	-	-	-	-	-
CNOT1	16:58565409_TGA_T	16	58565409	A	rs28667004	16	58617920	C	0.985664	intron_variant	MODIFIER	CNOT1	ENSG00000125107	Transcript	ENST00000628857.1	protein_coding	-	43527	-	-	-	-	-	rs28667004	-	-1	-	HGNC	HGNC:7877	5	-	-	-	-	-	-	-	-	-	-	-
CNOT1	16:58565409_TGA_T	16	58565409	A	rs28667004	16	58617920	C	0.985664	intron_variant	MODIFIER	CNOT1	ENSG00000125107	Transcript	ENST00000569240.5	protein_coding	-	17746	-	-	-	-	-	rs28667004	-	-1	-	HGNC	HGNC:7877	1	-	-	-	-	-	-	-	-	-	-	-
CNOT1	16:58565409_TGA_T	16	58565409	A	rs28667004	16	58617920	A	0.985664	intron_variant,NMD_transcript_variant	MODIFIER	CNOT1	ENSG00000125107	Transcript	ENST00000565605.5	nonsense_mediated_decay	-	43620	-	-	-	-	-	rs28667004	-	-1	-	HGNC	HGNC:7877	4	-	-	-	-	-	-	-	-	-	-	-
CNOT1	16:58565409_TGA_T	16	58565409	A	rs28667004	16	58617920	A	0.985664	intron_variant	MODIFIER	CNOT1	ENSG00000125107	Transcript	ENST00000441024.6	protein_coding	-	11171	-	-	-	-	-	rs28667004	-	-1	-	HGNC	HGNC:7877	1	-	-	-	-	-	-	-	-	-	-	-
CNOT1	16:58565409_TGA_T	16	58565409	A	rs28667004	16	58617920	A	0.985664	intron_variant	MODIFIER	CNOT1	ENSG00000125107	Transcript	ENST00000628857.1	protein_coding	-	43527	-	-	-	-	-	rs28667004	-	-1	-	HGNC	HGNC:7877	5	-	-	-	-	-	-	-	-	-	-	-
CNOT1	16:58565409_TGA_T	16	58565409	A	rs28667004	16	58617920	C	0.985664	intron_variant,NMD_transcript_variant	MODIFIER	CNOT1	ENSG00000125107	Transcript	ENST00000565605.5	nonsense_mediated_decay	-	43620	-	-	-	-	-	rs28667004	-	-1	-	HGNC	HGNC:7877	4	-	-	-	-	-	-	-	-	-	-	-
CNOT1	16:58565409_TGA_T	16	58565409	A	rs28667004	16	58617920	A	0.985664	intron_variant	MODIFIER	CNOT1	ENSG00000125107	Transcript	ENST00000317147.10	protein_coding	-	17746	-	-	-	-	-	rs28667004	-	-1	-	HGNC	HGNC:7877	1	P1	-	-	-	-	-	-	-	-	-	-
CNOT1	16:58565409_TGA_T	16	58565409	A	rs28667004	16	58617920	C	0.985664	intron_variant	MODIFIER	CNOT1	ENSG00000125107	Transcript	ENST00000441024.6	protein_coding	-	11171	-	-	-	-	-	rs28667004	-	-1	-	HGNC	HGNC:7877	1	-	-	-	-	-	-	-	-	-	-	-
CNOT1	16:58565409_TGA_T	16	58565409	A	rs28667004	16	58617920	A	0.985664	intron_variant	MODIFIER	CNOT1	ENSG00000125107	Transcript	ENST00000569240.5	protein_coding	-	17746	-	-	-	-	-	rs28667004	-	-1	-	HGNC	HGNC:7877	1	-	-	-	-	-	-	-	-	-	-	-
CNOT1	16:58565409_TGA_T	16	58565409	A	rs28667004	16	58617920	C	0.985664	intron_variant	MODIFIER	CNOT1	ENSG00000125107	Transcript	ENST00000317147.10	protein_coding	-	17746	-	-	-	-	-	rs28667004	-	-1	-	HGNC	HGNC:7877	1	P1	-	-	-	-	-	-	-	-	-	-
CNOT1	16:58565409_TGA_T	16	58565409	A	rs28667004	16	58617920	A	0.985664	intron_variant,NMD_transcript_variant	MODIFIER	CNOT1	ENSG00000125107	Transcript	ENST00000567188.5	nonsense_mediated_decay	-	18111	-	-	-	-	-	rs28667004	-	-1	-	HGNC	HGNC:7877	1	-	-	-	-	-	-	-	-	-	-	-
CNOT1	16:58565409_TGA_T	16	58565409	A	rs28667004	16	58617920	C	0.985664	intron_variant,NMD_transcript_variant	MODIFIER	CNOT1	ENSG00000125107	Transcript	ENST00000567188.5	nonsense_mediated_decay	-	18111	-	-	-	-	-	rs28667004	-	-1	-	HGNC	HGNC:7877	1	-	-	-	-	-	-	-	-	-	-	-
CNOT1	16:58565409_TGA_T	16	58565409	A	rs37060	16	58566304	A	0.996739	splice_region_variant,intron_variant	LOW	CNOT1	ENSG00000125107	Transcript	ENST00000317147.10	protein_coding	-	40/48	-	-	-	-	-	rs37060	-	-1	-	HGNC	HGNC:7877	1	P1	-	-	0.2837	-	1	-	-	-	-	-
CNOT1	16:58565409_TGA_T	16	58565409	A	rs37060	16	58566304	A	0.996739	non_coding_transcript_exon_variant	MODIFIER	CNOT1	ENSG00000125107	Transcript	ENST00000563130.5	retained_intron	43709	-	766	-	-	-	-	rs37060	-	-1	-	HGNC	HGNC:7877	2	-	-	-	0.2837	-	1	-	-	-	-	-
CNOT1	16:58565409_TGA_T	16	58565409	A	rs37060	16	58566304	A	0.996739	upstream_gene_variant	MODIFIER	CNOT1	ENSG00000125107	Transcript	ENST00000570139.1	retained_intron	-	-	-	-	-	-	-	rs37060	1732	-1	-	HGNC	HGNC:7877	2	-	-	-	0.2837	-	1	-	-	-	-	-
CNOT1	16:58565409_TGA_T	16	58565409	A	rs67563986	16	58553723	AATCA	0.980779	downstream_gene_variant	MODIFIER	CNOT1	ENSG00000125107	Transcript	ENST00000569240.5	protein_coding	-	-	-	-	-	-	-	rs67563986	875	-1	-	HGNC	HGNC:7877	1	-	-	-	0.2837	-	-	-	-	-	-	-
CNOT1	16:58565409_TGA_T	16	58565409	A	rs67563986	16	58553723	AATCA	0.980779	downstream_gene_variant	MODIFIER	SETD6	ENSG00000103037	Transcript	ENST00000467320.1	retained_intron	-	-	-	-	-	-	-	rs67563986	2629	1	-	HGNC	HGNC:26116	2	-	-	-	0.2837	-	-	-	-	-	-	-
CNOT1	16:58565409_TGA_T	16	58565409	A	rs67563986	16	58553723	A	0.980779	downstream_gene_variant	MODIFIER	CNOT1	ENSG00000125107	Transcript	ENST00000563130.5	retained_intron	-	-	-	-	-	-	-	rs67563986	864	-1	-	HGNC	HGNC:7877	2	-	-	-	-	-	-	-	-	-	-	-
CNOT1	16:58565409_TGA_T	16	58565409	A	rs37061	16	58566671	G	0.997095	intron_variant	MODIFIER	CNOT1	ENSG00000125107	Transcript	ENST00000568917.1	protein_coding	-	43652	-	-	-	-	-	rs37061	-	-1	cds_start_NF,cds_end_NF	HGNC	HGNC:7877	5	-	-	-	0.2837	-	-	-	-	-	-	-
CNOT1	16:58565409_TGA_T	16	58565409	A	rs37061	16	58566671	G	0.997095	upstream_gene_variant	MODIFIER	CNOT1	ENSG00000125107	Transcript	ENST00000570139.1	retained_intron	-	-	-	-	-	-	-	rs37061	2099	-1	-	HGNC	HGNC:7877	2	-	-	-	0.2837	-	-	-	-	-	-	-
CNOT1	16:58565409_TGA_T	16	58565409	A	rs37061	16	58566671	G	0.997095	intron_variant	MODIFIER	CNOT1	ENSG00000125107	Transcript	ENST00000569240.5	protein_coding	-	40/48	-	-	-	-	-	rs37061	-	-1	-	HGNC	HGNC:7877	1	-	-	-	0.2837	-	-	-	-	-	-	-
CNOT1	16:58565409_TGA_T	16	58565409	A	rs37061	16	58566671	G	0.997095	non_coding_transcript_exon_variant	MODIFIER	CNOT1	ENSG00000125107	Transcript	ENST00000563130.5	retained_intron	43709	-	399	-	-	-	-	rs37061	-	-1	-	HGNC	HGNC:7877	2	-	-	-	0.2837	-	-	-	-	-	-	-
CNOT1	16:58565409_TGA_T	16	58565409	A	rs37061	16	58566671	G	0.997095	intron_variant	MODIFIER	CNOT1	ENSG00000125107	Transcript	ENST00000317147.10	protein_coding	-	40/48	-	-	-	-	-	rs37061	-	-1	-	HGNC	HGNC:7877	1	P1	-	-	0.2837	-	-	-	-	-	-	-
CNOT1	16:58565409_TGA_T	16	58565409	A	rs37061	16	58566671	G	0.997095	intron_variant,NMD_transcript_variant	MODIFIER	CNOT1	ENSG00000125107	Transcript	ENST00000567188.5	nonsense_mediated_decay	-	40/49	-	-	-	-	-	rs37061	-	-1	-	HGNC	HGNC:7877	1	-	-	-	0.2837	-	-	-	-	-	-	-
CNOT1	16:58565409_TGA_T	16	58565409	A	rs37062	16	58567238	G	0.987986	intron_variant	MODIFIER	CNOT1	ENSG00000125107	Transcript	ENST00000568917.1	protein_coding	-	43652	-	-	-	-	-	rs37062	-	-1	cds_start_NF,cds_end_NF	HGNC	HGNC:7877	5	-	-	-	0.2837	-	1	2.37535e+63	-	-	-	-
CNOT1	16:58565409_TGA_T	16	58565409	A	rs67563986	16	58553723	AATCAATCA	0.980779	downstream_gene_variant	MODIFIER	SETD6	ENSG00000103037	Transcript	ENST00000492050.5	retained_intron	-	-	-	-	-	-	-	rs67563986	3292	1	-	HGNC	HGNC:26116	3	-	-	-	-	-	-	-	-	-	-	-
CNOT1	16:58565409_TGA_T	16	58565409	A	rs67563986	16	58553723	AATCA	0.980779	3_prime_UTR_variant	MODIFIER	SETD6	ENSG00000103037	Transcript	ENST00000394266.8	protein_coding	43717	-	2061-2062	-	-	-	-	rs67563986	-	1	-	HGNC	HGNC:26116	5	-	-	-	0.2837	-	-	-	-	-	-	-
CNOT1	16:58565409_TGA_T	16	58565409	A	rs67563986	16	58553723	A	0.980779	downstream_gene_variant	MODIFIER	SETD6	ENSG00000103037	Transcript	ENST00000418480.1	lncRNA	-	-	-	-	-	-	-	rs67563986	1352	1	-	HGNC	HGNC:26116	5	-	-	-	-	-	-	-	-	-	-	-
CNOT1	16:58565409_TGA_T	16	58565409	A	rs67563986	16	58553723	AATCAATCA	0.980779	downstream_gene_variant	MODIFIER	CNOT1	ENSG00000125107	Transcript	ENST00000317147.10	protein_coding	-	-	-	-	-	-	-	rs67563986	131	-1	-	HGNC	HGNC:7877	1	P1	-	-	-	-	-	-	-	-	-	-
CNOT1	16:58565409_TGA_T	16	58565409	A	rs67563986	16	58553723	AATCA	0.980779	downstream_gene_variant	MODIFIER	CNOT1	ENSG00000125107	Transcript	ENST00000563130.5	retained_intron	-	-	-	-	-	-	-	rs67563986	864	-1	-	HGNC	HGNC:7877	2	-	-	-	0.2837	-	-	-	-	-	-	-
CNOT1	16:58565409_TGA_T	16	58565409	A	rs768933104	16	58629324	AAA	0.935897	downstream_gene_variant	MODIFIER	CNOT1	ENSG00000125107	Transcript	ENST00000569020.5	protein_coding	-	-	-	-	-	-	-	rs768933104	3842	-1	cds_end_NF	HGNC	HGNC:7877	4	-	-	-	-	-	-	-	-	-	-	-
CNOT1	16:58565409_TGA_T	16	58565409	A	rs768933104	16	58629324	AA	0.935897	downstream_gene_variant	MODIFIER	CNOT1	ENSG00000125107	Transcript	ENST00000565697.1	protein_coding	-	-	-	-	-	-	-	rs768933104	3840	-1	cds_end_NF	HGNC	HGNC:7877	3	-	-	-	-	-	-	-	-	-	-	-
CNOT1	16:58565409_TGA_T	16	58565409	A	rs768933104	16	58629324	AAA	0.935897	intron_variant,NMD_transcript_variant	MODIFIER	CNOT1	ENSG00000125107	Transcript	ENST00000565605.5	nonsense_mediated_decay	-	43618	-	-	-	-	-	rs768933104	-	-1	-	HGNC	HGNC:7877	4	-	-	-	-	-	-	-	-	-	-	-
CNOT1	16:58565409_TGA_T	16	58565409	A	rs768933104	16	58629324	A	0.935897	downstream_gene_variant	MODIFIER	CNOT1	ENSG00000125107	Transcript	ENST00000568158.1	lncRNA	-	-	-	-	-	-	-	rs768933104	3953	-1	-	HGNC	HGNC:7877	3	-	-	-	-	-	-	-	-	-	-	-
CNOT1	16:58565409_TGA_T	16	58565409	A	rs37063	16	58567323	G	0.997095	downstream_gene_variant	MODIFIER	CNOT1	ENSG00000125107	Transcript	ENST00000563283.1	retained_intron	-	-	-	-	-	-	-	rs37063	4739	-1	-	HGNC	HGNC:7877	3	-	-	-	0.2837	-	-	-	-	-	-	-
CNOT1	16:58565409_TGA_T	16	58565409	A	rs37063	16	58567323	G	0.997095	intron_variant,NMD_transcript_variant	MODIFIER	CNOT1	ENSG00000125107	Transcript	ENST00000567188.5	nonsense_mediated_decay	-	40/49	-	-	-	-	-	rs37063	-	-1	-	HGNC	HGNC:7877	1	-	-	-	0.2837	-	-	-	-	-	-	-
CNOT1	16:58565409_TGA_T	16	58565409	A	rs37063	16	58567323	G	0.997095	upstream_gene_variant	MODIFIER	CNOT1	ENSG00000125107	Transcript	ENST00000570139.1	retained_intron	-	-	-	-	-	-	-	rs37063	2751	-1	-	HGNC	HGNC:7877	2	-	-	-	0.2837	-	-	-	-	-	-	-
CNOT1	16:58565409_TGA_T	16	58565409	A	rs34055357	16	58642571	AT	0.881537	intron_variant	MODIFIER	CNOT1	ENSG00000125107	Transcript	ENST00000569020.5	protein_coding	-	43498	-	-	-	-	-	rs34055357	-	-1	cds_end_NF	HGNC	HGNC:7877	4	-	-	-	-	-	-	-	-	-	-	-
CNOT1	16:58565409_TGA_T	16	58565409	A	rs34055357	16	58642571	CT	0.881537	intron_variant	MODIFIER	CNOT1	ENSG00000125107	Transcript	ENST00000565697.1	protein_coding	-	43466	-	-	-	-	-	rs34055357	-	-1	cds_end_NF	HGNC	HGNC:7877	3	-	-	-	-	-	-	-	-	-	-	-
CNOT1	16:58565409_TGA_T	16	58565409	A	rs34055357	16	58642571	CT	0.881537	intron_variant	MODIFIER	CNOT1	ENSG00000125107	Transcript	ENST00000564557.1	protein_coding	-	43526	-	-	-	-	-	rs34055357	-	-1	cds_end_NF	HGNC	HGNC:7877	3	-	-	-	-	-	-	-	-	-	-	-
CNOT1	16:58565409_TGA_T	16	58565409	A	rs34055357	16	58642571	AT	0.881537	intron_variant	MODIFIER	CNOT1	ENSG00000125107	Transcript	ENST00000569240.5	protein_coding	-	17533	-	-	-	-	-	rs34055357	-	-1	-	HGNC	HGNC:7877	1	-	-	-	-	-	-	-	-	-	-	-
CNOT1	16:58565409_TGA_T	16	58565409	A	rs34055357	16	58642571	AT	0.881537	intron_variant	MODIFIER	CNOT1	ENSG00000125107	Transcript	ENST00000565697.1	protein_coding	-	43466	-	-	-	-	-	rs34055357	-	-1	cds_end_NF	HGNC	HGNC:7877	3	-	-	-	-	-	-	-	-	-	-	-
CNOT1	16:58565409_TGA_T	16	58565409	A	rs154431	16	58661456	T	0.973324	intron_variant,non_coding_transcript_variant	MODIFIER	CNOT1	ENSG00000125107	Transcript	ENST00000569263.1	lncRNA	-	43466	-	-	-	-	-	rs154431	-	-1	-	HGNC	HGNC:7877	2	-	-	-	-	-	-	-	-	-	-	-
CNOT1	16:58565409_TGA_T	16	58565409	A	rs154431	16	58661456	T	0.973324	intron_variant,non_coding_transcript_variant	MODIFIER	CNOT1	ENSG00000125107	Transcript	ENST00000568158.1	lncRNA	-	43525	-	-	-	-	-	rs154431	-	-1	-	HGNC	HGNC:7877	3	-	-	-	-	-	-	-	-	-	-	-
CNOT1	16:58565409_TGA_T	16	58565409	A	rs154431	16	58661456	A	0.973324	intron_variant,NMD_transcript_variant	MODIFIER	CNOT1	ENSG00000125107	Transcript	ENST00000565605.5	nonsense_mediated_decay	-	43617	-	-	-	-	-	rs154431	-	-1	-	HGNC	HGNC:7877	4	-	-	-	-	-	-	-	-	-	-	-
CNOT1	16:58565409_TGA_T	16	58565409	A	rs154431	16	58661456	T	0.973324	intron_variant,NMD_transcript_variant	MODIFIER	CNOT1	ENSG00000125107	Transcript	ENST00000567188.5	nonsense_mediated_decay	-	17899	-	-	-	-	-	rs154431	-	-1	-	HGNC	HGNC:7877	1	-	-	-	-	-	-	-	-	-	-	-
CNOT1	16:58565409_TGA_T	16	58565409	A	rs154431	16	58661456	T	0.973324	intron_variant,NMD_transcript_variant	MODIFIER	CNOT1	ENSG00000125107	Transcript	ENST00000565605.5	nonsense_mediated_decay	-	43617	-	-	-	-	-	rs154431	-	-1	-	HGNC	HGNC:7877	4	-	-	-	-	-	-	-	-	-	-	-
CNOT1	16:58565409_TGA_T	16	58565409	A	rs154431	16	58661456	T	0.973324	intron_variant	MODIFIER	CNOT1	ENSG00000125107	Transcript	ENST00000441024.6	protein_coding	-	10959	-	-	-	-	-	rs154431	-	-1	-	HGNC	HGNC:7877	1	-	-	-	-	-	-	-	-	-	-	-
CNOT1	16:58565409_TGA_T	16	58565409	A	rs154431	16	58661456	A	0.973324	intron_variant,NMD_transcript_variant	MODIFIER	CNOT1	ENSG00000125107	Transcript	ENST00000567188.5	nonsense_mediated_decay	-	17899	-	-	-	-	-	rs154431	-	-1	-	HGNC	HGNC:7877	1	-	-	-	-	-	-	-	-	-	-	-
CNOT1	16:58565409_TGA_T	16	58565409	A	rs154431	16	58661456	T	0.973324	intron_variant	MODIFIER	CNOT1	ENSG00000125107	Transcript	ENST00000564557.1	protein_coding	-	43525	-	-	-	-	-	rs154431	-	-1	cds_end_NF	HGNC	HGNC:7877	3	-	-	-	-	-	-	-	-	-	-	-
CNOT1	16:58565409_TGA_T	16	58565409	A	rs154431	16	58661456	A	0.973324	intron_variant	MODIFIER	CNOT1	ENSG00000125107	Transcript	ENST00000569240.5	protein_coding	-	17533	-	-	-	-	-	rs154431	-	-1	-	HGNC	HGNC:7877	1	-	-	-	-	-	-	-	-	-	-	-
CNOT1	16:58565409_TGA_T	16	58565409	A	rs154431	16	58661456	T	0.973324	intron_variant	MODIFIER	CNOT1	ENSG00000125107	Transcript	ENST00000569020.5	protein_coding	-	43497	-	-	-	-	-	rs154431	-	-1	cds_end_NF	HGNC	HGNC:7877	4	-	-	-	-	-	-	-	-	-	-	-
CNOT1	16:58565409_TGA_T	16	58565409	A	rs154431	16	58661456	A	0.973324	upstream_gene_variant	MODIFIER	CNOT1	ENSG00000125107	Transcript	ENST00000565697.1	protein_coding	-	-	-	-	-	-	-	rs154431	2766	-1	cds_end_NF	HGNC	HGNC:7877	3	-	-	-	-	-	-	-	-	-	-	-
CNOT1	16:58565409_TGA_T	16	58565409	A	rs11859781	16	58602589	C	0.9733	intron_variant	MODIFIER	CNOT1	ENSG00000125107	Transcript	ENST00000569882.1	protein_coding	-	43587	-	-	-	-	-	rs11859781	-	-1	cds_start_NF,cds_end_NF	HGNC	HGNC:7877	3	-	-	-	-	-	-	-	-	-	-	-
CNOT1	16:58565409_TGA_T	16	58565409	A	rs12232402	16	58635162	C	0.985621	intron_variant	MODIFIER	CNOT1	ENSG00000125107	Transcript	ENST00000569240.5	protein_coding	-	17533	-	-	-	-	-	rs12232402	-	-1	-	HGNC	HGNC:7877	1	-	-	-	0.7161	-	-	-	-	-	-	-
CNOT1	16:58565409_TGA_T	16	58565409	A	rs11859781	16	58602589	A	0.9733	intron_variant	MODIFIER	CNOT1	ENSG00000125107	Transcript	ENST00000441024.6	protein_coding	-	16/30	-	-	-	-	-	rs11859781	-	-1	-	HGNC	HGNC:7877	1	-	-	-	-	-	-	-	-	-	-	-
CNOT1	16:58565409_TGA_T	16	58565409	A	rs12232436	16	58635233	C	0.985621	intron_variant	MODIFIER	CNOT1	ENSG00000125107	Transcript	ENST00000564557.1	protein_coding	-	43526	-	-	-	-	-	rs12232436	-	-1	cds_end_NF	HGNC	HGNC:7877	3	-	-	-	0.7161	-	-	-	-	-	-	-
CNOT1	16:58565409_TGA_T	16	58565409	A	rs12232436	16	58635233	C	0.985621	intron_variant	MODIFIER	CNOT1	ENSG00000125107	Transcript	ENST00000569020.5	protein_coding	-	43498	-	-	-	-	-	rs12232436	-	-1	cds_end_NF	HGNC	HGNC:7877	4	-	-	-	0.7161	-	-	-	-	-	-	-
CNOT1	16:58565409_TGA_T	16	58565409	A	rs12232436	16	58635233	C	0.985621	intron_variant	MODIFIER	CNOT1	ENSG00000125107	Transcript	ENST00000317147.10	protein_coding	-	17533	-	-	-	-	-	rs12232436	-	-1	-	HGNC	HGNC:7877	1	P1	-	-	0.7161	-	-	-	-	-	-	-
CNOT1	16:58565409_TGA_T	16	58565409	A	rs12232436	16	58635233	C	0.985621	intron_variant,NMD_transcript_variant	MODIFIER	CNOT1	ENSG00000125107	Transcript	ENST00000565605.5	nonsense_mediated_decay	-	43617	-	-	-	-	-	rs12232436	-	-1	-	HGNC	HGNC:7877	4	-	-	-	0.7161	-	-	-	-	-	-	-
CNOT1	16:58565409_TGA_T	16	58565409	A	rs12232436	16	58635233	C	0.985621	intron_variant,non_coding_transcript_variant	MODIFIER	CNOT1	ENSG00000125107	Transcript	ENST00000568158.1	lncRNA	-	43527	-	-	-	-	-	rs12232436	-	-1	-	HGNC	HGNC:7877	3	-	-	-	0.7161	-	-	-	-	-	-	-
CNOT1	16:58565409_TGA_T	16	58565409	A	rs12232436	16	58635233	C	0.985621	intron_variant	MODIFIER	CNOT1	ENSG00000125107	Transcript	ENST00000441024.6	protein_coding	-	10959	-	-	-	-	-	rs12232436	-	-1	-	HGNC	HGNC:7877	1	-	-	-	0.7161	-	-	-	-	-	-	-
CNOT1	16:58565409_TGA_T	16	58565409	A	rs34487574	16	58627472	AA	0.86798	intron_variant,NMD_transcript_variant	MODIFIER	CNOT1	ENSG00000125107	Transcript	ENST00000567188.5	nonsense_mediated_decay	-	17930	-	-	-	-	-	rs34487574	-	-1	-	HGNC	HGNC:7877	1	-	-	-	-	-	-	-	-	-	-	-
CNOT1	16:58565409_TGA_T	16	58565409	A	rs34487574	16	58627472	AAA	0.86798	downstream_gene_variant	MODIFIER	AC010287.1	ENSG00000260865	Transcript	ENST00000566916.1	transcribed_processed_pseudogene	-	-	-	-	-	-	-	rs34487574	4020	-1	-	Clone_based_ensembl_gene	-	-	-	-	-	-	-	-	-	-	-	-	-
CNOT1	16:58565409_TGA_T	16	58565409	A	rs34487574	16	58627472	AA	0.86798	intron_variant	MODIFIER	CNOT1	ENSG00000125107	Transcript	ENST00000569240.5	protein_coding	-	17564	-	-	-	-	-	rs34487574	-	-1	-	HGNC	HGNC:7877	1	-	-	-	-	-	-	-	-	-	-	-
CNOT1	16:58565409_TGA_T	16	58565409	A	rs34487574	16	58627472	A	0.86798	intron_variant,NMD_transcript_variant	MODIFIER	CNOT1	ENSG00000125107	Transcript	ENST00000567188.5	nonsense_mediated_decay	-	17930	-	-	-	-	-	rs34487574	-	-1	-	HGNC	HGNC:7877	1	-	-	-	-	-	-	-	-	-	-	-
CNOT1	16:58565409_TGA_T	16	58565409	A	rs34487574	16	58627472	A	0.86798	downstream_gene_variant	MODIFIER	AC010287.1	ENSG00000260865	Transcript	ENST00000566916.1	transcribed_processed_pseudogene	-	-	-	-	-	-	-	rs34487574	4020	-1	-	Clone_based_ensembl_gene	-	-	-	-	-	-	-	-	-	-	-	-	-
CNOT1	16:58565409_TGA_T	16	58565409	A	rs34487574	16	58627472	AAA	0.86798	intron_variant,NMD_transcript_variant	MODIFIER	CNOT1	ENSG00000125107	Transcript	ENST00000565605.5	nonsense_mediated_decay	-	43618	-	-	-	-	-	rs34487574	-	-1	-	HGNC	HGNC:7877	4	-	-	-	-	-	-	-	-	-	-	-
CNOT1	16:58565409_TGA_T	16	58565409	A	rs34487574	16	58627472	AA	0.86798	intron_variant	MODIFIER	CNOT1	ENSG00000125107	Transcript	ENST00000628857.1	protein_coding	-	43525	-	-	-	-	-	rs34487574	-	-1	-	HGNC	HGNC:7877	5	-	-	-	-	-	-	-	-	-	-	-
CNOT1	16:58565409_TGA_T	16	58565409	A	rs34487574	16	58627472	AA	0.86798	intron_variant	MODIFIER	CNOT1	ENSG00000125107	Transcript	ENST00000317147.10	protein_coding	-	17564	-	-	-	-	-	rs34487574	-	-1	-	HGNC	HGNC:7877	1	P1	-	-	-	-	-	-	-	-	-	-
CNOT1	16:58565409_TGA_T	16	58565409	A	rs34487574	16	58627472	AAA	0.86798	intron_variant	MODIFIER	CNOT1	ENSG00000125107	Transcript	ENST00000628857.1	protein_coding	-	43525	-	-	-	-	-	rs34487574	-	-1	-	HGNC	HGNC:7877	5	-	-	-	-	-	-	-	-	-	-	-
CNOT1	16:58565409_TGA_T	16	58565409	A	rs34487574	16	58627472	A	0.86798	intron_variant,NMD_transcript_variant	MODIFIER	CNOT1	ENSG00000125107	Transcript	ENST00000565605.5	nonsense_mediated_decay	-	43618	-	-	-	-	-	rs34487574	-	-1	-	HGNC	HGNC:7877	4	-	-	-	-	-	-	-	-	-	-	-
CNOT1	16:58565409_TGA_T	16	58565409	A	rs34487574	16	58627472	A	0.86798	intron_variant	MODIFIER	CNOT1	ENSG00000125107	Transcript	ENST00000441024.6	protein_coding	-	10990	-	-	-	-	-	rs34487574	-	-1	-	HGNC	HGNC:7877	1	-	-	-	-	-	-	-	-	-	-	-
CNOT1	16:58565409_TGA_T	16	58565409	A	rs40188	16	58567761	A	0.997095	intron_variant	MODIFIER	CNOT1	ENSG00000125107	Transcript	ENST00000569240.5	protein_coding	-	40/48	-	-	-	-	-	rs40188	-	-1	-	HGNC	HGNC:7877	1	-	-	-	0.2837	-	-	-	-	-	-	-
CNOT1	16:58565409_TGA_T	16	58565409	A	rs40188	16	58567761	A	0.997095	upstream_gene_variant	MODIFIER	CNOT1	ENSG00000125107	Transcript	ENST00000563130.5	retained_intron	-	-	-	-	-	-	-	rs40188	692	-1	-	HGNC	HGNC:7877	2	-	-	-	0.2837	-	-	-	-	-	-	-
CNOT1	16:58565409_TGA_T	16	58565409	A	rs40188	16	58567761	A	0.997095	intron_variant	MODIFIER	CNOT1	ENSG00000125107	Transcript	ENST00000568917.1	protein_coding	-	43652	-	-	-	-	-	rs40188	-	-1	cds_start_NF,cds_end_NF	HGNC	HGNC:7877	5	-	-	-	0.2837	-	-	-	-	-	-	-
CNOT1	16:58565409_TGA_T	16	58565409	A	rs40188	16	58567761	A	0.997095	intron_variant,NMD_transcript_variant	MODIFIER	CNOT1	ENSG00000125107	Transcript	ENST00000567188.5	nonsense_mediated_decay	-	40/49	-	-	-	-	-	rs40188	-	-1	-	HGNC	HGNC:7877	1	-	-	-	0.2837	-	-	-	-	-	-	-
CNOT1	16:58565409_TGA_T	16	58565409	A	rs40188	16	58567761	A	0.997095	upstream_gene_variant	MODIFIER	CNOT1	ENSG00000125107	Transcript	ENST00000570139.1	retained_intron	-	-	-	-	-	-	-	rs40188	3189	-1	-	HGNC	HGNC:7877	2	-	-	-	0.2837	-	-	-	-	-	-	-
CNOT1	16:58565409_TGA_T	16	58565409	A	rs34909178	16	58630185	A	0.985571	downstream_gene_variant	MODIFIER	CNOT1	ENSG00000125107	Transcript	ENST00000569020.5	protein_coding	-	-	-	-	-	-	-	rs34909178	2981	-1	cds_end_NF	HGNC	HGNC:7877	4	-	-	-	-	-	-	-	-	-	-	-
CNOT1	16:58565409_TGA_T	16	58565409	A	rs34909178	16	58630185	A	0.985571	intron_variant	MODIFIER	CNOT1	ENSG00000125107	Transcript	ENST00000628857.1	protein_coding	-	43525	-	-	-	-	-	rs34909178	-	-1	-	HGNC	HGNC:7877	5	-	-	-	-	-	-	-	-	-	-	-
CNOT1	16:58565409_TGA_T	16	58565409	A	rs34909178	16	58630185	A	0.985571	intron_variant	MODIFIER	CNOT1	ENSG00000125107	Transcript	ENST00000569240.5	protein_coding	-	17564	-	-	-	-	-	rs34909178	-	-1	-	HGNC	HGNC:7877	1	-	-	-	-	-	-	-	-	-	-	-
CNOT1	16:58565409_TGA_T	16	58565409	A	rs34909178	16	58630185	A	0.985571	downstream_gene_variant	MODIFIER	AC010287.1	ENSG00000260865	Transcript	ENST00000566916.1	transcribed_processed_pseudogene	-	-	-	-	-	-	-	rs34909178	1307	-1	-	Clone_based_ensembl_gene	-	-	-	-	-	-	-	-	-	-	-	-	-
CNOT1	16:58565409_TGA_T	16	58565409	A	rs34909178	16	58630185	A	0.985571	intron_variant,NMD_transcript_variant	MODIFIER	CNOT1	ENSG00000125107	Transcript	ENST00000567188.5	nonsense_mediated_decay	-	17930	-	-	-	-	-	rs34909178	-	-1	-	HGNC	HGNC:7877	1	-	-	-	-	-	-	-	-	-	-	-
CNOT1	16:58565409_TGA_T	16	58565409	A	rs34909178	16	58630185	A	0.985571	downstream_gene_variant	MODIFIER	CNOT1	ENSG00000125107	Transcript	ENST00000569916.1	retained_intron	-	-	-	-	-	-	-	rs34909178	2728	-1	-	HGNC	HGNC:7877	3	-	-	-	-	-	-	-	-	-	-	-
CNOT1	16:58565409_TGA_T	16	58565409	A	rs71382782	16	58587428	CTAT	0.986631	downstream_gene_variant	MODIFIER	CNOT1	ENSG00000125107	Transcript	ENST00000569882.1	protein_coding	-	-	-	-	-	-	-	rs71382782	2260	-1	cds_start_NF,cds_end_NF	HGNC	HGNC:7877	3	-	-	-	-	-	-	-	-	-	-	-
CNOT1	16:58565409_TGA_T	16	58565409	A	rs71382782	16	58587428	CTAT	0.986631	intron_variant	MODIFIER	CNOT1	ENSG00000125107	Transcript	ENST00000562046.1	protein_coding	-	43590	-	-	-	-	-	rs71382782	-	-1	cds_start_NF,cds_end_NF	HGNC	HGNC:7877	5	-	-	-	-	-	-	-	-	-	-	-
CNOT1	16:58565409_TGA_T	16	58565409	A	rs34909178	16	58630185	A	0.985571	downstream_gene_variant	MODIFIER	CNOT1	ENSG00000125107	Transcript	ENST00000568158.1	lncRNA	-	-	-	-	-	-	-	rs34909178	3092	-1	-	HGNC	HGNC:7877	3	-	-	-	-	-	-	-	-	-	-	-
CNOT1	16:58565409_TGA_T	16	58565409	A	rs34909178	16	58630185	A	0.985571	intron_variant	MODIFIER	CNOT1	ENSG00000125107	Transcript	ENST00000441024.6	protein_coding	-	10990	-	-	-	-	-	rs34909178	-	-1	-	HGNC	HGNC:7877	1	-	-	-	-	-	-	-	-	-	-	-
CNOT1	16:58565409_TGA_T	16	58565409	A	rs34909178	16	58630185	A	0.985571	intron_variant	MODIFIER	CNOT1	ENSG00000125107	Transcript	ENST00000564557.1	protein_coding	-	43527	-	-	-	-	-	rs34909178	-	-1	cds_end_NF	HGNC	HGNC:7877	3	-	-	-	-	-	-	-	-	-	-	-
CNOT1	16:58565409_TGA_T	16	58565409	A	rs34909178	16	58630185	A	0.985571	intron_variant,NMD_transcript_variant	MODIFIER	CNOT1	ENSG00000125107	Transcript	ENST00000565605.5	nonsense_mediated_decay	-	43618	-	-	-	-	-	rs34909178	-	-1	-	HGNC	HGNC:7877	4	-	-	-	-	-	-	-	-	-	-	-
CNOT1	16:58565409_TGA_T	16	58565409	A	rs42947	16	58579158	C	0.985873	intron_variant	MODIFIER	CNOT1	ENSG00000125107	Transcript	ENST00000441024.6	protein_coding	-	30/30	-	-	-	-	-	rs42947	-	-1	-	HGNC	HGNC:7877	1	-	-	-	0.2841	-	-	-	-	-	-	-
CNOT1	16:58565409_TGA_T	16	58565409	A	rs42947	16	58579158	C	0.985873	intron_variant,NMD_transcript_variant	MODIFIER	CNOT1	ENSG00000125107	Transcript	ENST00000567188.5	nonsense_mediated_decay	-	30/49	-	-	-	-	-	rs42947	-	-1	-	HGNC	HGNC:7877	1	-	-	-	0.2841	-	-	-	-	-	-	-
CNOT1	16:58565409_TGA_T	16	58565409	A	rs42947	16	58579158	C	0.985873	downstream_gene_variant	MODIFIER	CNOT1	ENSG00000125107	Transcript	ENST00000567285.1	protein_coding	-	-	-	-	-	-	-	rs42947	1211	-1	cds_start_NF,cds_end_NF	HGNC	HGNC:7877	4	-	-	-	0.2841	-	-	-	-	-	-	-
CNOT1	16:58565409_TGA_T	16	58565409	A	rs42947	16	58579158	C	0.985873	upstream_gene_variant	MODIFIER	CNOT1	ENSG00000125107	Transcript	ENST00000566240.1	nonsense_mediated_decay	-	-	-	-	-	-	-	rs42947	1452	-1	cds_start_NF	HGNC	HGNC:7877	4	-	-	-	0.2841	-	-	-	-	-	-	-
CNOT1	16:58565409_TGA_T	16	58565409	A	rs42947	16	58579158	C	0.985873	intron_variant	MODIFIER	CNOT1	ENSG00000125107	Transcript	ENST00000317147.10	protein_coding	-	30/48	-	-	-	-	-	rs42947	-	-1	-	HGNC	HGNC:7877	1	P1	-	-	0.2841	-	-	-	-	-	-	-
CNOT1	16:58565409_TGA_T	16	58565409	A	rs42947	16	58579158	C	0.985873	downstream_gene_variant	MODIFIER	SNORA46	ENSG00000207493	Transcript	ENST00000384762.1	snoRNA	-	-	-	-	-	-	-	rs42947	3245	-1	-	HGNC	HGNC:32639	-	-	-	-	0.2841	-	-	-	-	-	-	-
CNOT1	16:58565409_TGA_T	16	58565409	A	rs71385173	16	58563708	CACTC	0.996374	intron_variant,non_coding_transcript_variant	MODIFIER	CNOT1	ENSG00000125107	Transcript	ENST00000570139.1	retained_intron	-	43466	-	-	-	-	-	rs71385173	-	-1	-	HGNC	HGNC:7877	2	-	-	-	0.2829	-	-	-	-	-	-	-
CNOT1	16:58565409_TGA_T	16	58565409	A	rs71385173	16	58563708	CACTC	0.996374	intron_variant,NMD_transcript_variant	MODIFIER	CNOT1	ENSG00000125107	Transcript	ENST00000567188.5	nonsense_mediated_decay	-	43/49	-	-	-	-	-	rs71385173	-	-1	-	HGNC	HGNC:7877	1	-	-	-	0.2829	-	-	-	-	-	-	-
CNOT1	16:58565409_TGA_T	16	58565409	A	rs71385173	16	58563708	CACTC	0.996374	intron_variant	MODIFIER	CNOT1	ENSG00000125107	Transcript	ENST00000569240.5	protein_coding	-	43/48	-	-	-	-	-	rs71385173	-	-1	-	HGNC	HGNC:7877	1	-	-	-	0.2829	-	-	-	-	-	-	-
CNOT1	16:58565409_TGA_T	16	58565409	A	rs71385173	16	58563708	CACTC	0.996374	intron_variant,non_coding_transcript_variant	MODIFIER	CNOT1	ENSG00000125107	Transcript	ENST00000563130.5	retained_intron	-	43680	-	-	-	-	-	rs71385173	-	-1	-	HGNC	HGNC:7877	2	-	-	-	0.2829	-	-	-	-	-	-	-
CNOT1	16:58565409_TGA_T	16	58565409	A	rs7186997	16	58603348	G	0.974688	intron_variant	MODIFIER	CNOT1	ENSG00000125107	Transcript	ENST00000569240.5	protein_coding	-	16/48	-	-	-	-	-	rs7186997	-	-1	-	HGNC	HGNC:7877	1	-	-	-	0.7155	-	-	-	-	-	-	-
CNOT1	16:58565409_TGA_T	16	58565409	A	rs7186997	16	58603348	G	0.974688	intron_variant	MODIFIER	CNOT1	ENSG00000125107	Transcript	ENST00000317147.10	protein_coding	-	16/48	-	-	-	-	-	rs7186997	-	-1	-	HGNC	HGNC:7877	1	P1	-	-	0.7155	-	-	-	-	-	-	-
CNOT1	16:58565409_TGA_T	16	58565409	A	rs7186997	16	58603348	G	0.974688	intron_variant	MODIFIER	CNOT1	ENSG00000125107	Transcript	ENST00000569882.1	protein_coding	-	43587	-	-	-	-	-	rs7186997	-	-1	cds_start_NF,cds_end_NF	HGNC	HGNC:7877	3	-	-	-	0.7155	-	-	-	-	-	-	-
CNOT1	16:58565409_TGA_T	16	58565409	A	rs7186997	16	58603348	G	0.974688	intron_variant,NMD_transcript_variant	MODIFIER	CNOT1	ENSG00000125107	Transcript	ENST00000567188.5	nonsense_mediated_decay	-	16/49	-	-	-	-	-	rs7186997	-	-1	-	HGNC	HGNC:7877	1	-	-	-	0.7155	-	-	-	-	-	-	-
CNOT1	16:58565409_TGA_T	16	58565409	A	rs7186997	16	58603348	G	0.974688	intron_variant	MODIFIER	CNOT1	ENSG00000125107	Transcript	ENST00000441024.6	protein_coding	-	16/30	-	-	-	-	-	rs7186997	-	-1	-	HGNC	HGNC:7877	1	-	-	-	0.7155	-	-	-	-	-	-	-
CNOT1	16:58565409_TGA_T	16	58565409	A	rs7187299	16	58627387	C	0.974295	intron_variant	MODIFIER	CNOT1	ENSG00000125107	Transcript	ENST00000441024.6	protein_coding	-	10990	-	-	-	-	-	rs7187299	-	-1	-	HGNC	HGNC:7877	1	-	-	-	0.7155	-	-	-	-	-	-	-
CNOT1	16:58565409_TGA_T	16	58565409	A	rs7187299	16	58627387	C	0.974295	intron_variant	MODIFIER	CNOT1	ENSG00000125107	Transcript	ENST00000564557.1	protein_coding	-	43527	-	-	-	-	-	rs7187299	-	-1	cds_end_NF	HGNC	HGNC:7877	3	-	-	-	0.7155	-	-	-	-	-	-	-
CNOT1	16:58565409_TGA_T	16	58565409	A	rs7187299	16	58627387	C	0.974295	downstream_gene_variant	MODIFIER	AC010287.1	ENSG00000260865	Transcript	ENST00000566916.1	transcribed_processed_pseudogene	-	-	-	-	-	-	-	rs7187299	4106	-1	-	Clone_based_ensembl_gene	-	-	-	-	-	0.7155	-	-	-	-	-	-	-
CNOT1	16:58565409_TGA_T	16	58565409	A	rs7187299	16	58627387	C	0.974295	intron_variant,NMD_transcript_variant	MODIFIER	CNOT1	ENSG00000125107	Transcript	ENST00000565605.5	nonsense_mediated_decay	-	43618	-	-	-	-	-	rs7187299	-	-1	-	HGNC	HGNC:7877	4	-	-	-	0.7155	-	-	-	-	-	-	-
CNOT1	16:58565409_TGA_T	16	58565409	A	rs7187299	16	58627387	C	0.974295	intron_variant	MODIFIER	CNOT1	ENSG00000125107	Transcript	ENST00000317147.10	protein_coding	-	17564	-	-	-	-	-	rs7187299	-	-1	-	HGNC	HGNC:7877	1	P1	-	-	0.7155	-	-	-	-	-	-	-
CNOT1	16:58565409_TGA_T	16	58565409	A	rs4471670	16	58601365	A	0.97454	intron_variant	MODIFIER	CNOT1	ENSG00000125107	Transcript	ENST00000569882.1	protein_coding	-	43587	-	-	-	-	-	rs4471670	-	-1	cds_start_NF,cds_end_NF	HGNC	HGNC:7877	3	-	-	-	0.7155	-	-	-	-	-	-	-
CNOT1	16:58565409_TGA_T	16	58565409	A	rs7187299	16	58627387	C	0.974295	intron_variant	MODIFIER	CNOT1	ENSG00000125107	Transcript	ENST00000569240.5	protein_coding	-	17564	-	-	-	-	-	rs7187299	-	-1	-	HGNC	HGNC:7877	1	-	-	-	0.7155	-	-	-	-	-	-	-
CNOT1	16:58565409_TGA_T	16	58565409	A	rs4471670	16	58601365	A	0.97454	intron_variant	MODIFIER	CNOT1	ENSG00000125107	Transcript	ENST00000569240.5	protein_coding	-	16/48	-	-	-	-	-	rs4471670	-	-1	-	HGNC	HGNC:7877	1	-	-	-	0.7155	-	-	-	-	-	-	-
CNOT1	16:58565409_TGA_T	16	58565409	A	rs4471670	16	58601365	A	0.97454	intron_variant	MODIFIER	CNOT1	ENSG00000125107	Transcript	ENST00000441024.6	protein_coding	-	16/30	-	-	-	-	-	rs4471670	-	-1	-	HGNC	HGNC:7877	1	-	-	-	0.7155	-	-	-	-	-	-	-
CNOT1	16:58565409_TGA_T	16	58565409	A	rs4485352	16	58601410	G	0.986073	intron_variant	MODIFIER	CNOT1	ENSG00000125107	Transcript	ENST00000441024.6	protein_coding	-	16/30	-	-	-	-	-	rs4485352	-	-1	-	HGNC	HGNC:7877	1	-	-	-	0.7161	-	-	-	-	-	-	-
CNOT1	16:58565409_TGA_T	16	58565409	A	rs4485352	16	58601410	G	0.986073	intron_variant	MODIFIER	CNOT1	ENSG00000125107	Transcript	ENST00000569882.1	protein_coding	-	43587	-	-	-	-	-	rs4485352	-	-1	cds_start_NF,cds_end_NF	HGNC	HGNC:7877	3	-	-	-	0.7161	-	-	-	-	-	-	-
CNOT1	16:58565409_TGA_T	16	58565409	A	rs4485352	16	58601410	G	0.986073	intron_variant	MODIFIER	CNOT1	ENSG00000125107	Transcript	ENST00000569240.5	protein_coding	-	16/48	-	-	-	-	-	rs4485352	-	-1	-	HGNC	HGNC:7877	1	-	-	-	0.7161	-	-	-	-	-	-	-
CNOT1	16:58565409_TGA_T	16	58565409	A	rs8047769	16	58591987	A	0.985771	intron_variant	MODIFIER	CNOT1	ENSG00000125107	Transcript	ENST00000569882.1	protein_coding	-	43589	-	-	-	-	-	rs8047769	-	-1	cds_start_NF,cds_end_NF	HGNC	HGNC:7877	3	-	-	-	0.7159	-	-	-	-	-	-	-
CNOT1	16:58565409_TGA_T	16	58565409	A	rs7188697	16	58622178	A	0.975322	downstream_gene_variant	MODIFIER	CNOT1	ENSG00000125107	Transcript	ENST00000564557.1	protein_coding	-	-	-	-	-	-	-	rs7188697	547	-1	cds_end_NF	HGNC	HGNC:7877	3	-	-	-	0.7151	-	1	2.29126e+63	-	-	-	-
CNOT1	16:58565409_TGA_T	16	58565409	A	rs7188697	16	58622178	A	0.975322	intron_variant,NMD_transcript_variant	MODIFIER	CNOT1	ENSG00000125107	Transcript	ENST00000565605.5	nonsense_mediated_decay	-	43619	-	-	-	-	-	rs7188697	-	-1	-	HGNC	HGNC:7877	4	-	-	-	0.7151	-	1	2.29126e+63	-	-	-	-
CNOT1	16:58565409_TGA_T	16	58565409	A	rs7188697	16	58622178	A	0.975322	intron_variant	MODIFIER	CNOT1	ENSG00000125107	Transcript	ENST00000441024.6	protein_coding	-	11018	-	-	-	-	-	rs7188697	-	-1	-	HGNC	HGNC:7877	1	-	-	-	0.7151	-	1	2.29126e+63	-	-	-	-
CNOT1	16:58565409_TGA_T	16	58565409	A	rs7188697	16	58622178	A	0.975322	intron_variant	MODIFIER	CNOT1	ENSG00000125107	Transcript	ENST00000569240.5	protein_coding	-	17593	-	-	-	-	-	rs7188697	-	-1	-	HGNC	HGNC:7877	1	-	-	-	0.7151	-	1	2.29126e+63	-	-	-	-
CNOT1	16:58565409_TGA_T	16	58565409	A	rs7188697	16	58622178	A	0.975322	intron_variant	MODIFIER	CNOT1	ENSG00000125107	Transcript	ENST00000317147.10	protein_coding	-	17593	-	-	-	-	-	rs7188697	-	-1	-	HGNC	HGNC:7877	1	P1	-	-	0.7151	-	1	2.29126e+63	-	-	-	-
CNOT1	16:58565409_TGA_T	16	58565409	A	rs7188697	16	58622178	A	0.975322	intron_variant,NMD_transcript_variant	MODIFIER	CNOT1	ENSG00000125107	Transcript	ENST00000567188.5	nonsense_mediated_decay	-	17958	-	-	-	-	-	rs7188697	-	-1	-	HGNC	HGNC:7877	1	-	-	-	0.7151	-	1	2.29126e+63	-	-	-	-
CNOT1	16:58565409_TGA_T	16	58565409	A	rs7188697	16	58622178	A	0.975322	intron_variant	MODIFIER	CNOT1	ENSG00000125107	Transcript	ENST00000628857.1	protein_coding	-	43526	-	-	-	-	-	rs7188697	-	-1	-	HGNC	HGNC:7877	5	-	-	-	0.7151	-	1	2.29126e+63	-	-	-	-
CNOT1	16:58565409_TGA_T	16	58565409	A	rs7189568	16	58629135	T	0.973903	downstream_gene_variant	MODIFIER	AC010287.1	ENSG00000260865	Transcript	ENST00000566916.1	transcribed_processed_pseudogene	-	-	-	-	-	-	-	rs7189568	2358	-1	-	Clone_based_ensembl_gene	-	-	-	-	-	0.7155	-	-	-	-	-	-	-
CNOT1	16:58565409_TGA_T	16	58565409	A	rs7189568	16	58629135	T	0.973903	downstream_gene_variant	MODIFIER	CNOT1	ENSG00000125107	Transcript	ENST00000565697.1	protein_coding	-	-	-	-	-	-	-	rs7189568	4030	-1	cds_end_NF	HGNC	HGNC:7877	3	-	-	-	0.7155	-	-	-	-	-	-	-
CNOT1	16:58565409_TGA_T	16	58565409	A	rs7189568	16	58629135	T	0.973903	intron_variant,NMD_transcript_variant	MODIFIER	CNOT1	ENSG00000125107	Transcript	ENST00000565605.5	nonsense_mediated_decay	-	43618	-	-	-	-	-	rs7189568	-	-1	-	HGNC	HGNC:7877	4	-	-	-	0.7155	-	-	-	-	-	-	-
CNOT1	16:58565409_TGA_T	16	58565409	A	rs7189568	16	58629135	T	0.973903	intron_variant	MODIFIER	CNOT1	ENSG00000125107	Transcript	ENST00000441024.6	protein_coding	-	10990	-	-	-	-	-	rs7189568	-	-1	-	HGNC	HGNC:7877	1	-	-	-	0.7155	-	-	-	-	-	-	-
CNOT1	16:58565409_TGA_T	16	58565409	A	rs7189568	16	58629135	T	0.973903	downstream_gene_variant	MODIFIER	CNOT1	ENSG00000125107	Transcript	ENST00000568158.1	lncRNA	-	-	-	-	-	-	-	rs7189568	4143	-1	-	HGNC	HGNC:7877	3	-	-	-	0.7155	-	-	-	-	-	-	-
CNOT1	16:58565409_TGA_T	16	58565409	A	rs4496133	16	58634751	A	0.974295	intron_variant,NMD_transcript_variant	MODIFIER	CNOT1	ENSG00000125107	Transcript	ENST00000565605.5	nonsense_mediated_decay	-	43617	-	-	-	-	-	rs4496133	-	-1	-	HGNC	HGNC:7877	4	-	-	-	0.7155	-	-	-	-	-	-	-
CNOT1	16:58565409_TGA_T	16	58565409	A	rs4496133	16	58634751	A	0.974295	upstream_gene_variant	MODIFIER	CNOT1	ENSG00000125107	Transcript	ENST00000628857.1	protein_coding	-	-	-	-	-	-	-	rs4496133	1510	-1	-	HGNC	HGNC:7877	5	-	-	-	0.7155	-	-	-	-	-	-	-
CNOT1	16:58565409_TGA_T	16	58565409	A	rs7189568	16	58629135	T	0.973903	intron_variant,NMD_transcript_variant	MODIFIER	CNOT1	ENSG00000125107	Transcript	ENST00000567188.5	nonsense_mediated_decay	-	17930	-	-	-	-	-	rs7189568	-	-1	-	HGNC	HGNC:7877	1	-	-	-	0.7155	-	-	-	-	-	-	-
CNOT1	16:58565409_TGA_T	16	58565409	A	rs7189568	16	58629135	T	0.973903	intron_variant	MODIFIER	CNOT1	ENSG00000125107	Transcript	ENST00000569240.5	protein_coding	-	17564	-	-	-	-	-	rs7189568	-	-1	-	HGNC	HGNC:7877	1	-	-	-	0.7155	-	-	-	-	-	-	-
CNOT1	16:58565409_TGA_T	16	58565409	A	rs7189568	16	58629135	T	0.973903	intron_variant	MODIFIER	CNOT1	ENSG00000125107	Transcript	ENST00000564557.1	protein_coding	-	43527	-	-	-	-	-	rs7189568	-	-1	cds_end_NF	HGNC	HGNC:7877	3	-	-	-	0.7155	-	-	-	-	-	-	-
CNOT1	16:58565409_TGA_T	16	58565409	A	rs7189568	16	58629135	T	0.973903	downstream_gene_variant	MODIFIER	CNOT1	ENSG00000125107	Transcript	ENST00000569916.1	retained_intron	-	-	-	-	-	-	-	rs7189568	3779	-1	-	HGNC	HGNC:7877	3	-	-	-	0.7155	-	-	-	-	-	-	-
CNOT1	16:58565409_TGA_T	16	58565409	A	rs7189568	16	58629135	T	0.973903	downstream_gene_variant	MODIFIER	CNOT1	ENSG00000125107	Transcript	ENST00000569020.5	protein_coding	-	-	-	-	-	-	-	rs7189568	4032	-1	cds_end_NF	HGNC	HGNC:7877	4	-	-	-	0.7155	-	-	-	-	-	-	-
CNOT1	16:58565409_TGA_T	16	58565409	A	rs7190613	16	58646004	C	0.973822	intron_variant,NMD_transcript_variant	MODIFIER	CNOT1	ENSG00000125107	Transcript	ENST00000565605.5	nonsense_mediated_decay	-	43617	-	-	-	-	-	rs7190613	-	-1	-	HGNC	HGNC:7877	4	-	-	-	0.7151	-	-	-	-	-	-	-
CNOT1	16:58565409_TGA_T	16	58565409	A	rs7190613	16	58646004	C	0.973822	intron_variant	MODIFIER	CNOT1	ENSG00000125107	Transcript	ENST00000564557.1	protein_coding	-	43526	-	-	-	-	-	rs7190613	-	-1	cds_end_NF	HGNC	HGNC:7877	3	-	-	-	0.7151	-	-	-	-	-	-	-
CNOT1	16:58565409_TGA_T	16	58565409	A	rs7190613	16	58646004	C	0.973822	intron_variant	MODIFIER	CNOT1	ENSG00000125107	Transcript	ENST00000565697.1	protein_coding	-	43466	-	-	-	-	-	rs7190613	-	-1	cds_end_NF	HGNC	HGNC:7877	3	-	-	-	0.7151	-	-	-	-	-	-	-
CNOT1	16:58565409_TGA_T	16	58565409	A	rs4784051	16	58637528	G	0.974295	intron_variant	MODIFIER	CNOT1	ENSG00000125107	Transcript	ENST00000569240.5	protein_coding	-	17533	-	-	-	-	-	rs4784051	-	-1	-	HGNC	HGNC:7877	1	-	-	-	0.7155	-	-	21637794	-	-	-	-
CNOT1	16:58565409_TGA_T	16	58565409	A	rs4784051	16	58637528	G	0.974295	intron_variant	MODIFIER	CNOT1	ENSG00000125107	Transcript	ENST00000317147.10	protein_coding	-	17533	-	-	-	-	-	rs4784051	-	-1	-	HGNC	HGNC:7877	1	P1	-	-	0.7155	-	-	21637794	-	-	-	-
CNOT1	16:58565409_TGA_T	16	58565409	A	rs4784051	16	58637528	G	0.974295	intron_variant	MODIFIER	CNOT1	ENSG00000125107	Transcript	ENST00000569020.5	protein_coding	-	43498	-	-	-	-	-	rs4784051	-	-1	cds_end_NF	HGNC	HGNC:7877	4	-	-	-	0.7155	-	-	21637794	-	-	-	-
CNOT1	16:58565409_TGA_T	16	58565409	A	rs1981961	16	58597291	T	0.97454	upstream_gene_variant	MODIFIER	CNOT1	ENSG00000125107	Transcript	ENST00000562046.1	protein_coding	-	-	-	-	-	-	-	rs1981961	4897	-1	cds_start_NF,cds_end_NF	HGNC	HGNC:7877	5	-	-	-	0.7159	-	-	-	-	-	-	-
CNOT1	16:58565409_TGA_T	16	58565409	A	rs2015185	16	58628967	A	0.974295	downstream_gene_variant	MODIFIER	AC010287.1	ENSG00000260865	Transcript	ENST00000566916.1	transcribed_processed_pseudogene	-	-	-	-	-	-	-	rs2015185	2526	-1	-	Clone_based_ensembl_gene	-	-	-	-	-	0.7155	-	-	-	-	-	-	-
CNOT1	16:58565409_TGA_T	16	58565409	A	rs2015185	16	58628967	A	0.974295	intron_variant	MODIFIER	CNOT1	ENSG00000125107	Transcript	ENST00000317147.10	protein_coding	-	17564	-	-	-	-	-	rs2015185	-	-1	-	HGNC	HGNC:7877	1	P1	-	-	0.7155	-	-	-	-	-	-	-
CNOT1	16:58565409_TGA_T	16	58565409	A	rs2015185	16	58628967	A	0.974295	downstream_gene_variant	MODIFIER	CNOT1	ENSG00000125107	Transcript	ENST00000569916.1	retained_intron	-	-	-	-	-	-	-	rs2015185	3947	-1	-	HGNC	HGNC:7877	3	-	-	-	0.7155	-	-	-	-	-	-	-
CNOT1	16:58565409_TGA_T	16	58565409	A	rs2015185	16	58628967	A	0.974295	intron_variant	MODIFIER	CNOT1	ENSG00000125107	Transcript	ENST00000441024.6	protein_coding	-	10990	-	-	-	-	-	rs2015185	-	-1	-	HGNC	HGNC:7877	1	-	-	-	0.7155	-	-	-	-	-	-	-
CNOT1	16:58565409_TGA_T	16	58565409	A	rs4784051	16	58637528	G	0.974295	intron_variant,non_coding_transcript_variant	MODIFIER	CNOT1	ENSG00000125107	Transcript	ENST00000568158.1	lncRNA	-	43527	-	-	-	-	-	rs4784051	-	-1	-	HGNC	HGNC:7877	3	-	-	-	0.7155	-	-	21637794	-	-	-	-
CNOT1	16:58565409_TGA_T	16	58565409	A	rs4784051	16	58637528	G	0.974295	regulatory_region_variant	MODIFIER	-	-	RegulatoryFeature	ENSR00000538953	promoter_flanking_region	-	-	-	-	-	-	-	rs4784051	-	-	-	-	-	-	-	-	-	0.7155	-	-	21637794	-	-	-	-
CNOT1	16:58565409_TGA_T	16	58565409	A	rs4784051	16	58637528	G	0.974295	intron_variant	MODIFIER	CNOT1	ENSG00000125107	Transcript	ENST00000565697.1	protein_coding	-	43466	-	-	-	-	-	rs4784051	-	-1	cds_end_NF	HGNC	HGNC:7877	3	-	-	-	0.7155	-	-	21637794	-	-	-	-
CNOT1	16:58565409_TGA_T	16	58565409	A	rs4784051	16	58637528	G	0.974295	intron_variant,NMD_transcript_variant	MODIFIER	CNOT1	ENSG00000125107	Transcript	ENST00000567188.5	nonsense_mediated_decay	-	17899	-	-	-	-	-	rs4784051	-	-1	-	HGNC	HGNC:7877	1	-	-	-	0.7155	-	-	21637794	-	-	-	-
CNOT1	16:58565409_TGA_T	16	58565409	A	rs4784052	16	58644059	A	0.973733	intron_variant,NMD_transcript_variant	MODIFIER	CNOT1	ENSG00000125107	Transcript	ENST00000567188.5	nonsense_mediated_decay	-	17899	-	-	-	-	-	rs4784052	-	-1	-	HGNC	HGNC:7877	1	-	-	-	-	-	-	-	-	-	-	-
CNOT1	16:58565409_TGA_T	16	58565409	A	rs7196236	16	58640623	A	0.974295	intron_variant,non_coding_transcript_variant	MODIFIER	CNOT1	ENSG00000125107	Transcript	ENST00000568158.1	lncRNA	-	43527	-	-	-	-	-	rs7196236	-	-1	-	HGNC	HGNC:7877	3	-	-	-	-	-	-	-	-	-	-	-
CNOT1	16:58565409_TGA_T	16	58565409	A	rs7196236	16	58640623	A	0.974295	intron_variant	MODIFIER	CNOT1	ENSG00000125107	Transcript	ENST00000441024.6	protein_coding	-	10959	-	-	-	-	-	rs7196236	-	-1	-	HGNC	HGNC:7877	1	-	-	-	-	-	-	-	-	-	-	-
CNOT1	16:58565409_TGA_T	16	58565409	A	rs7196236	16	58640623	A	0.974295	intron_variant	MODIFIER	CNOT1	ENSG00000125107	Transcript	ENST00000569240.5	protein_coding	-	17533	-	-	-	-	-	rs7196236	-	-1	-	HGNC	HGNC:7877	1	-	-	-	-	-	-	-	-	-	-	-
CNOT1	16:58565409_TGA_T	16	58565409	A	rs7196236	16	58640623	A	0.974295	intron_variant,NMD_transcript_variant	MODIFIER	CNOT1	ENSG00000125107	Transcript	ENST00000565605.5	nonsense_mediated_decay	-	43617	-	-	-	-	-	rs7196236	-	-1	-	HGNC	HGNC:7877	4	-	-	-	-	-	-	-	-	-	-	-
CNOT1	16:58565409_TGA_T	16	58565409	A	rs4784052	16	58644059	A	0.973733	intron_variant	MODIFIER	CNOT1	ENSG00000125107	Transcript	ENST00000564557.1	protein_coding	-	43526	-	-	-	-	-	rs4784052	-	-1	cds_end_NF	HGNC	HGNC:7877	3	-	-	-	-	-	-	-	-	-	-	-
CNOT1	16:58565409_TGA_T	16	58565409	A	rs4784052	16	58644059	C	0.973733	intron_variant,NMD_transcript_variant	MODIFIER	CNOT1	ENSG00000125107	Transcript	ENST00000567188.5	nonsense_mediated_decay	-	17899	-	-	-	-	-	rs4784052	-	-1	-	HGNC	HGNC:7877	1	-	-	-	-	-	-	-	-	-	-	-
CNOT1	16:58565409_TGA_T	16	58565409	A	rs4784052	16	58644059	A	0.973733	intron_variant	MODIFIER	CNOT1	ENSG00000125107	Transcript	ENST00000565697.1	protein_coding	-	43466	-	-	-	-	-	rs4784052	-	-1	cds_end_NF	HGNC	HGNC:7877	3	-	-	-	-	-	-	-	-	-	-	-
CNOT1	16:58565409_TGA_T	16	58565409	A	rs35595725	16	58565609	AA	0.834857	intron_variant	MODIFIER	CNOT1	ENSG00000125107	Transcript	ENST00000317147.10	protein_coding	-	42/48	-	-	-	-	-	rs35595725	-	-1	-	HGNC	HGNC:7877	1	P1	-	-	-	-	-	-	-	-	-	-
CNOT1	16:58565409_TGA_T	16	58565409	A	rs35595725	16	58565609	AA	0.834857	intron_variant,non_coding_transcript_variant	MODIFIER	CNOT1	ENSG00000125107	Transcript	ENST00000563130.5	retained_intron	-	43679	-	-	-	-	-	rs35595725	-	-1	-	HGNC	HGNC:7877	2	-	-	-	-	-	-	-	-	-	-	-
CNOT1	16:58565409_TGA_T	16	58565409	A	rs35595725	16	58565609	A	0.834857	upstream_gene_variant	MODIFIER	CNOT1	ENSG00000125107	Transcript	ENST00000570139.1	retained_intron	-	-	-	-	-	-	-	rs35595725	1037	-1	-	HGNC	HGNC:7877	2	-	-	-	-	-	-	-	-	-	-	-
CNOT1	16:58565409_TGA_T	16	58565409	A	rs35595725	16	58565609	A	0.834857	intron_variant,non_coding_transcript_variant	MODIFIER	CNOT1	ENSG00000125107	Transcript	ENST00000563130.5	retained_intron	-	43679	-	-	-	-	-	rs35595725	-	-1	-	HGNC	HGNC:7877	2	-	-	-	-	-	-	-	-	-	-	-
CNOT1	16:58565409_TGA_T	16	58565409	A	rs35595725	16	58565609	A	0.834857	intron_variant	MODIFIER	CNOT1	ENSG00000125107	Transcript	ENST00000317147.10	protein_coding	-	42/48	-	-	-	-	-	rs35595725	-	-1	-	HGNC	HGNC:7877	1	P1	-	-	-	-	-	-	-	-	-	-
CNOT1	16:58565409_TGA_T	16	58565409	A	rs4784052	16	58644059	C	0.973733	intron_variant	MODIFIER	CNOT1	ENSG00000125107	Transcript	ENST00000564557.1	protein_coding	-	43526	-	-	-	-	-	rs4784052	-	-1	cds_end_NF	HGNC	HGNC:7877	3	-	-	-	-	-	-	-	-	-	-	-
CNOT1	16:58565409_TGA_T	16	58565409	A	rs4784052	16	58644059	C	0.973733	intron_variant	MODIFIER	CNOT1	ENSG00000125107	Transcript	ENST00000569240.5	protein_coding	-	17533	-	-	-	-	-	rs4784052	-	-1	-	HGNC	HGNC:7877	1	-	-	-	-	-	-	-	-	-	-	-
CNOT1	16:58565409_TGA_T	16	58565409	A	rs4784052	16	58644059	C	0.973733	intron_variant	MODIFIER	CNOT1	ENSG00000125107	Transcript	ENST00000317147.10	protein_coding	-	17533	-	-	-	-	-	rs4784052	-	-1	-	HGNC	HGNC:7877	1	P1	-	-	-	-	-	-	-	-	-	-
CNOT1	16:58565409_TGA_T	16	58565409	A	rs4784052	16	58644059	A	0.973733	intron_variant	MODIFIER	CNOT1	ENSG00000125107	Transcript	ENST00000441024.6	protein_coding	-	10959	-	-	-	-	-	rs4784052	-	-1	-	HGNC	HGNC:7877	1	-	-	-	-	-	-	-	-	-	-	-
CNOT1	16:58565409_TGA_T	16	58565409	A	rs7196236	16	58640623	A	0.974295	intron_variant	MODIFIER	CNOT1	ENSG00000125107	Transcript	ENST00000564557.1	protein_coding	-	43526	-	-	-	-	-	rs7196236	-	-1	cds_end_NF	HGNC	HGNC:7877	3	-	-	-	-	-	-	-	-	-	-	-
CNOT1	16:58565409_TGA_T	16	58565409	A	rs7196236	16	58640623	T	0.974295	intron_variant	MODIFIER	CNOT1	ENSG00000125107	Transcript	ENST00000569020.5	protein_coding	-	43498	-	-	-	-	-	rs7196236	-	-1	cds_end_NF	HGNC	HGNC:7877	4	-	-	-	-	-	-	-	-	-	-	-
CNOT1	16:58565409_TGA_T	16	58565409	A	rs7197786	16	58655865	A	0.974142	intron_variant,non_coding_transcript_variant	MODIFIER	CNOT1	ENSG00000125107	Transcript	ENST00000568158.1	lncRNA	-	43527	-	-	-	-	-	rs7197786	-	-1	-	HGNC	HGNC:7877	3	-	-	-	0.7153	-	-	-	-	-	-	-
CNOT1	16:58565409_TGA_T	16	58565409	A	rs7197786	16	58655865	A	0.974142	downstream_gene_variant	MODIFIER	CNOT1	ENSG00000125107	Transcript	ENST00000569263.1	lncRNA	-	-	-	-	-	-	-	rs7197786	1265	-1	-	HGNC	HGNC:7877	2	-	-	-	0.7153	-	-	-	-	-	-	-
CNOT1	16:58565409_TGA_T	16	58565409	A	rs7197786	16	58655865	A	0.974142	intron_variant,NMD_transcript_variant	MODIFIER	CNOT1	ENSG00000125107	Transcript	ENST00000567188.5	nonsense_mediated_decay	-	17899	-	-	-	-	-	rs7197786	-	-1	-	HGNC	HGNC:7877	1	-	-	-	0.7153	-	-	-	-	-	-	-
CNOT1	16:58565409_TGA_T	16	58565409	A	rs7197786	16	58655865	A	0.974142	intron_variant	MODIFIER	CNOT1	ENSG00000125107	Transcript	ENST00000317147.10	protein_coding	-	17533	-	-	-	-	-	rs7197786	-	-1	-	HGNC	HGNC:7877	1	P1	-	-	0.7153	-	-	-	-	-	-	-
CNOT1	16:58565409_TGA_T	16	58565409	A	rs7197786	16	58655865	A	0.974142	intron_variant	MODIFIER	CNOT1	ENSG00000125107	Transcript	ENST00000564557.1	protein_coding	-	43526	-	-	-	-	-	rs7197786	-	-1	cds_end_NF	HGNC	HGNC:7877	3	-	-	-	0.7153	-	-	-	-	-	-	-
CNOT1	16:58565409_TGA_T	16	58565409	A	rs7197786	16	58655865	A	0.974142	intron_variant	MODIFIER	CNOT1	ENSG00000125107	Transcript	ENST00000441024.6	protein_coding	-	10959	-	-	-	-	-	rs7197786	-	-1	-	HGNC	HGNC:7877	1	-	-	-	0.7153	-	-	-	-	-	-	-
CNOT1	16:58565409_TGA_T	16	58565409	A	rs7197786	16	58655865	A	0.974142	intron_variant	MODIFIER	CNOT1	ENSG00000125107	Transcript	ENST00000569020.5	protein_coding	-	43498	-	-	-	-	-	rs7197786	-	-1	cds_end_NF	HGNC	HGNC:7877	4	-	-	-	0.7153	-	-	-	-	-	-	-
CNOT1	16:58565409_TGA_T	16	58565409	A	rs7197786	16	58655865	A	0.974142	intron_variant,non_coding_transcript_variant	MODIFIER	CNOT1	ENSG00000125107	Transcript	ENST00000569916.1	retained_intron	-	43466	-	-	-	-	-	rs7197786	-	-1	-	HGNC	HGNC:7877	3	-	-	-	0.7153	-	-	-	-	-	-	-
CNOT1	16:58565409_TGA_T	16	58565409	A	rs7197786	16	58655865	A	0.974142	intron_variant	MODIFIER	CNOT1	ENSG00000125107	Transcript	ENST00000569240.5	protein_coding	-	17533	-	-	-	-	-	rs7197786	-	-1	-	HGNC	HGNC:7877	1	-	-	-	0.7153	-	-	-	-	-	-	-
CNOT1	16:58565409_TGA_T	16	58565409	A	rs7197786	16	58655865	A	0.974142	intron_variant,NMD_transcript_variant	MODIFIER	CNOT1	ENSG00000125107	Transcript	ENST00000565605.5	nonsense_mediated_decay	-	43617	-	-	-	-	-	rs7197786	-	-1	-	HGNC	HGNC:7877	4	-	-	-	0.7153	-	-	-	-	-	-	-
CNOT1	16:58565409_TGA_T	16	58565409	A	rs7197786	16	58655865	A	0.974142	intron_variant	MODIFIER	CNOT1	ENSG00000125107	Transcript	ENST00000565697.1	protein_coding	-	43466	-	-	-	-	-	rs7197786	-	-1	cds_end_NF	HGNC	HGNC:7877	3	-	-	-	0.7153	-	-	-	-	-	-	-
CNOT1	16:58565409_TGA_T	16	58565409	A	rs7198329	16	58656146	G	0.973996	intron_variant	MODIFIER	CNOT1	ENSG00000125107	Transcript	ENST00000565697.1	protein_coding	-	43466	-	-	-	-	-	rs7198329	-	-1	cds_end_NF	HGNC	HGNC:7877	3	-	-	-	-	-	-	-	-	-	-	-
CNOT1	16:58565409_TGA_T	16	58565409	A	rs7198329	16	58656146	C	0.973996	intron_variant	MODIFIER	CNOT1	ENSG00000125107	Transcript	ENST00000565697.1	protein_coding	-	43466	-	-	-	-	-	rs7198329	-	-1	cds_end_NF	HGNC	HGNC:7877	3	-	-	-	-	-	-	-	-	-	-	-
CNOT1	16:58565409_TGA_T	16	58565409	A	rs7198329	16	58656146	G	0.973996	intron_variant	MODIFIER	CNOT1	ENSG00000125107	Transcript	ENST00000564557.1	protein_coding	-	43526	-	-	-	-	-	rs7198329	-	-1	cds_end_NF	HGNC	HGNC:7877	3	-	-	-	-	-	-	-	-	-	-	-
CNOT1	16:58565409_TGA_T	16	58565409	A	rs4784960	16	58627111	T	0.974295	intron_variant	MODIFIER	CNOT1	ENSG00000125107	Transcript	ENST00000317147.10	protein_coding	-	17564	-	-	-	-	-	rs4784960	-	-1	-	HGNC	HGNC:7877	1	P1	-	-	0.7155	-	-	-	-	-	-	-
CNOT1	16:58565409_TGA_T	16	58565409	A	rs4784960	16	58627111	T	0.974295	intron_variant,NMD_transcript_variant	MODIFIER	CNOT1	ENSG00000125107	Transcript	ENST00000567188.5	nonsense_mediated_decay	-	17930	-	-	-	-	-	rs4784960	-	-1	-	HGNC	HGNC:7877	1	-	-	-	0.7155	-	-	-	-	-	-	-
CNOT1	16:58565409_TGA_T	16	58565409	A	rs4784960	16	58627111	T	0.974295	downstream_gene_variant	MODIFIER	AC010287.1	ENSG00000260865	Transcript	ENST00000566916.1	transcribed_processed_pseudogene	-	-	-	-	-	-	-	rs4784960	4382	-1	-	Clone_based_ensembl_gene	-	-	-	-	-	0.7155	-	-	-	-	-	-	-
CNOT1	16:58565409_TGA_T	16	58565409	A	rs4784960	16	58627111	T	0.974295	intron_variant	MODIFIER	CNOT1	ENSG00000125107	Transcript	ENST00000569240.5	protein_coding	-	17564	-	-	-	-	-	rs4784960	-	-1	-	HGNC	HGNC:7877	1	-	-	-	0.7155	-	-	-	-	-	-	-
CNOT1	16:58565409_TGA_T	16	58565409	A	rs7198329	16	58656146	A	0.973996	intron_variant	MODIFIER	CNOT1	ENSG00000125107	Transcript	ENST00000569240.5	protein_coding	-	17533	-	-	-	-	-	rs7198329	-	-1	-	HGNC	HGNC:7877	1	-	-	-	-	-	-	-	-	-	-	-
CNOT1	16:58565409_TGA_T	16	58565409	A	rs7198329	16	58656146	A	0.973996	intron_variant	MODIFIER	CNOT1	ENSG00000125107	Transcript	ENST00000565697.1	protein_coding	-	43466	-	-	-	-	-	rs7198329	-	-1	cds_end_NF	HGNC	HGNC:7877	3	-	-	-	-	-	-	-	-	-	-	-
CNOT1	16:58565409_TGA_T	16	58565409	A	rs7198329	16	58656146	G	0.973996	intron_variant	MODIFIER	CNOT1	ENSG00000125107	Transcript	ENST00000569240.5	protein_coding	-	17533	-	-	-	-	-	rs7198329	-	-1	-	HGNC	HGNC:7877	1	-	-	-	-	-	-	-	-	-	-	-
CNOT1	16:58565409_TGA_T	16	58565409	A	rs7198329	16	58656146	C	0.973996	intron_variant	MODIFIER	CNOT1	ENSG00000125107	Transcript	ENST00000317147.10	protein_coding	-	17533	-	-	-	-	-	rs7198329	-	-1	-	HGNC	HGNC:7877	1	P1	-	-	-	-	-	-	-	-	-	-
CNOT1	16:58565409_TGA_T	16	58565409	A	rs7198329	16	58656146	G	0.973996	intron_variant	MODIFIER	CNOT1	ENSG00000125107	Transcript	ENST00000317147.10	protein_coding	-	17533	-	-	-	-	-	rs7198329	-	-1	-	HGNC	HGNC:7877	1	P1	-	-	-	-	-	-	-	-	-	-
CNOT1	16:58565409_TGA_T	16	58565409	A	rs8062272	16	58641545	G	0.974295	intron_variant,non_coding_transcript_variant	MODIFIER	CNOT1	ENSG00000125107	Transcript	ENST00000568158.1	lncRNA	-	43527	-	-	-	-	-	rs8062272	-	-1	-	HGNC	HGNC:7877	3	-	-	-	0.7155	-	-	-	-	-	-	-
CNOT1	16:58565409_TGA_T	16	58565409	A	rs8062272	16	58641545	G	0.974295	intron_variant,non_coding_transcript_variant	MODIFIER	CNOT1	ENSG00000125107	Transcript	ENST00000569916.1	retained_intron	-	43466	-	-	-	-	-	rs8062272	-	-1	-	HGNC	HGNC:7877	3	-	-	-	0.7155	-	-	-	-	-	-	-
CNOT1	16:58565409_TGA_T	16	58565409	A	rs7198329	16	58656146	C	0.973996	intron_variant	MODIFIER	CNOT1	ENSG00000125107	Transcript	ENST00000569020.5	protein_coding	-	43498	-	-	-	-	-	rs7198329	-	-1	cds_end_NF	HGNC	HGNC:7877	4	-	-	-	-	-	-	-	-	-	-	-
CNOT1	16:58565409_TGA_T	16	58565409	A	rs7198329	16	58656146	A	0.973996	downstream_gene_variant	MODIFIER	CNOT1	ENSG00000125107	Transcript	ENST00000569263.1	lncRNA	-	-	-	-	-	-	-	rs7198329	984	-1	-	HGNC	HGNC:7877	2	-	-	-	-	-	-	-	-	-	-	-
CNOT1	16:58565409_TGA_T	16	58565409	A	rs7198329	16	58656146	C	0.973996	intron_variant,NMD_transcript_variant	MODIFIER	CNOT1	ENSG00000125107	Transcript	ENST00000565605.5	nonsense_mediated_decay	-	43617	-	-	-	-	-	rs7198329	-	-1	-	HGNC	HGNC:7877	4	-	-	-	-	-	-	-	-	-	-	-
CNOT1	16:58565409_TGA_T	16	58565409	A	rs35857214	16	58599843	A	0.947794	intron_variant	MODIFIER	CNOT1	ENSG00000125107	Transcript	ENST00000317147.10	protein_coding	-	16/48	-	-	-	-	-	rs35857214	-	-1	-	HGNC	HGNC:7877	1	P1	-	-	-	-	-	-	-	-	-	-
CNOT1	16:58565409_TGA_T	16	58565409	A	rs37034	16	58551360	A	0.985515	downstream_gene_variant	MODIFIER	NDRG4	ENSG00000103034	Transcript	ENST00000394279.6	protein_coding	-	-	-	-	-	-	-	rs37034	3838	1	-	HGNC	HGNC:14466	5	-	-	-	-	-	-	-	-	-	-	-
CNOT1	16:58565409_TGA_T	16	58565409	A	rs37034	16	58551360	A	0.985515	upstream_gene_variant	MODIFIER	SETD6	ENSG00000103037	Transcript	ENST00000491587.1	retained_intron	-	-	-	-	-	-	-	rs37034	730	1	-	HGNC	HGNC:26116	2	-	-	-	-	-	-	-	-	-	-	-
CNOT1	16:58565409_TGA_T	16	58565409	A	rs37034	16	58551360	A	0.985515	downstream_gene_variant	MODIFIER	CNOT1	ENSG00000125107	Transcript	ENST00000569924.1	retained_intron	-	-	-	-	-	-	-	rs37034	3559	-1	-	HGNC	HGNC:7877	2	-	-	-	-	-	-	-	-	-	-	-
CNOT1	16:58565409_TGA_T	16	58565409	A	rs37034	16	58551360	A	0.985515	intron_variant	MODIFIER	SETD6	ENSG00000103037	Transcript	ENST00000447443.1	protein_coding	-	43558	-	-	-	-	-	rs37034	-	1	cds_end_NF	HGNC	HGNC:26116	5	-	-	-	-	-	-	-	-	-	-	-
CNOT1	16:58565409_TGA_T	16	58565409	A	rs37034	16	58551360	G	0.985515	downstream_gene_variant	MODIFIER	NDRG4	ENSG00000103034	Transcript	ENST00000566192.5	protein_coding	-	-	-	-	-	-	-	rs37034	3837	1	-	HGNC	HGNC:14466	1	A1	-	-	0.2843	-	-	-	-	-	-	-
CNOT1	16:58565409_TGA_T	16	58565409	A	rs37034	16	58551360	G	0.985515	intron_variant,NMD_transcript_variant	MODIFIER	SETD6	ENSG00000103037	Transcript	ENST00000427443.5	nonsense_mediated_decay	-	43683	-	-	-	-	-	rs37034	-	1	-	HGNC	HGNC:26116	1	-	-	-	0.2843	-	-	-	-	-	-	-
CNOT1	16:58565409_TGA_T	16	58565409	A	rs37034	16	58551360	A	0.985515	downstream_gene_variant	MODIFIER	CNOT1	ENSG00000125107	Transcript	ENST00000569240.5	protein_coding	-	-	-	-	-	-	-	rs37034	3239	-1	-	HGNC	HGNC:7877	1	-	-	-	-	-	-	-	-	-	-	-
CNOT1	16:58565409_TGA_T	16	58565409	A	rs37034	16	58551360	G	0.985515	downstream_gene_variant	MODIFIER	SETD6	ENSG00000103037	Transcript	ENST00000470003.5	retained_intron	-	-	-	-	-	-	-	rs37034	962	1	-	HGNC	HGNC:26116	2	-	-	-	0.2843	-	-	-	-	-	-	-
CNOT1	16:58565409_TGA_T	16	58565409	A	rs37034	16	58551360	A	0.985515	downstream_gene_variant	MODIFIER	NDRG4	ENSG00000103034	Transcript	ENST00000563209.1	retained_intron	-	-	-	-	-	-	-	rs37034	4046	1	-	HGNC	HGNC:14466	-	-	-	-	-	-	-	-	-	-	-	-
CNOT1	16:58565409_TGA_T	16	58565409	A	rs37034	16	58551360	A	0.985515	intron_variant,NMD_transcript_variant	MODIFIER	SETD6	ENSG00000103037	Transcript	ENST00000422445.5	nonsense_mediated_decay	-	43620	-	-	-	-	-	rs37034	-	1	cds_start_NF	HGNC	HGNC:26116	5	-	-	-	-	-	-	-	-	-	-	-
CNOT1	16:58565409_TGA_T	16	58565409	A	rs37034	16	58551360	A	0.985515	downstream_gene_variant	MODIFIER	SETD6	ENSG00000103037	Transcript	ENST00000467320.1	retained_intron	-	-	-	-	-	-	-	rs37034	266	1	-	HGNC	HGNC:26116	2	-	-	-	-	-	-	-	-	-	-	-
CNOT1	16:58565409_TGA_T	16	58565409	A	rs37034	16	58551360	G	0.985515	downstream_gene_variant	MODIFIER	NDRG4	ENSG00000103034	Transcript	ENST00000565981.5	retained_intron	-	-	-	-	-	-	-	rs37034	4043	1	-	HGNC	HGNC:14466	5	-	-	-	0.2843	-	-	-	-	-	-	-
CNOT1	16:58565409_TGA_T	16	58565409	A	rs575005438	16	58561270	AA	0.986472	downstream_gene_variant	MODIFIER	CNOT1	ENSG00000125107	Transcript	ENST00000570139.1	retained_intron	-	-	-	-	-	-	-	rs575005438	1247	-1	-	HGNC	HGNC:7877	2	-	-	-	0.2843	-	-	-	-	-	-	-
CNOT1	16:58565409_TGA_T	16	58565409	A	rs575005438	16	58561270	AA	0.986472	downstream_gene_variant	MODIFIER	CNOT1	ENSG00000125107	Transcript	ENST00000568917.1	protein_coding	-	-	-	-	-	-	-	rs575005438	4591	-1	cds_start_NF,cds_end_NF	HGNC	HGNC:7877	5	-	-	-	0.2843	-	-	-	-	-	-	-
CNOT1	16:58565409_TGA_T	16	58565409	A	rs575005438	16	58561270	AAA	0.986472	downstream_gene_variant	MODIFIER	CNOT1	ENSG00000125107	Transcript	ENST00000570139.1	retained_intron	-	-	-	-	-	-	-	rs575005438	1247	-1	-	HGNC	HGNC:7877	2	-	-	-	-	-	-	-	-	-	-	-
CNOT1	16:58565409_TGA_T	16	58565409	A	rs7199856	16	58584772	T	0.987174	intron_variant	MODIFIER	CNOT1	ENSG00000125107	Transcript	ENST00000569240.5	protein_coding	-	24/48	-	-	-	-	-	rs7199856	-	-1	-	HGNC	HGNC:7877	1	-	-	-	0.7161	-	-	-	-	-	-	-
CNOT1	16:58565409_TGA_T	16	58565409	A	rs7199856	16	58584772	T	0.987174	intron_variant	MODIFIER	CNOT1	ENSG00000125107	Transcript	ENST00000317147.10	protein_coding	-	24/48	-	-	-	-	-	rs7199856	-	-1	-	HGNC	HGNC:7877	1	P1	-	-	0.7161	-	-	-	-	-	-	-
CNOT1	16:58565409_TGA_T	16	58565409	A	rs7199856	16	58584772	T	0.987174	downstream_gene_variant	MODIFIER	CNOT1	ENSG00000125107	Transcript	ENST00000569732.1	lncRNA	-	-	-	-	-	-	-	rs7199856	735	-1	-	HGNC	HGNC:7877	3	-	-	-	0.7161	-	-	-	-	-	-	-
CNOT1	16:58565409_TGA_T	16	58565409	A	rs7199856	16	58584772	T	0.987174	intron_variant	MODIFIER	CNOT1	ENSG00000125107	Transcript	ENST00000567285.1	protein_coding	-	43587	-	-	-	-	-	rs7199856	-	-1	cds_start_NF,cds_end_NF	HGNC	HGNC:7877	4	-	-	-	0.7161	-	-	-	-	-	-	-
CNOT1	16:58565409_TGA_T	16	58565409	A	rs7199856	16	58584772	T	0.987174	upstream_gene_variant	MODIFIER	SNORA46	ENSG00000207493	Transcript	ENST00000384762.1	snoRNA	-	-	-	-	-	-	-	rs7199856	2235	-1	-	HGNC	HGNC:32639	-	-	-	-	0.7161	-	-	-	-	-	-	-
CNOT1	16:58565409_TGA_T	16	58565409	A	rs7199856	16	58584772	T	0.987174	intron_variant	MODIFIER	CNOT1	ENSG00000125107	Transcript	ENST00000441024.6	protein_coding	-	24/30	-	-	-	-	-	rs7199856	-	-1	-	HGNC	HGNC:7877	1	-	-	-	0.7161	-	-	-	-	-	-	-
CNOT1	16:58565409_TGA_T	16	58565409	A	rs7199856	16	58584772	T	0.987174	intron_variant,NMD_transcript_variant	MODIFIER	CNOT1	ENSG00000125107	Transcript	ENST00000567188.5	nonsense_mediated_decay	-	24/49	-	-	-	-	-	rs7199856	-	-1	-	HGNC	HGNC:7877	1	-	-	-	0.7161	-	-	-	-	-	-	-
CNOT1	16:58565409_TGA_T	16	58565409	A	rs7199856	16	58584772	T	0.987174	downstream_gene_variant	MODIFIER	CNOT1	ENSG00000125107	Transcript	ENST00000562046.1	protein_coding	-	-	-	-	-	-	-	rs7199856	922	-1	cds_start_NF,cds_end_NF	HGNC	HGNC:7877	5	-	-	-	0.7161	-	-	-	-	-	-	-
CNOT1	16:58565409_TGA_T	16	58565409	A	rs7199856	16	58584772	T	0.987174	upstream_gene_variant	MODIFIER	CNOT1	ENSG00000125107	Transcript	ENST00000567133.1	protein_coding	-	-	-	-	-	-	-	rs7199856	4166	-1	cds_start_NF,cds_end_NF	HGNC	HGNC:7877	5	-	-	-	0.7161	-	-	-	-	-	-	-
CNOT1	16:58565409_TGA_T	16	58565409	A	rs7199856	16	58584772	T	0.987174	downstream_gene_variant	MODIFIER	CNOT1	ENSG00000125107	Transcript	ENST00000569882.1	protein_coding	-	-	-	-	-	-	-	rs7199856	4916	-1	cds_start_NF,cds_end_NF	HGNC	HGNC:7877	3	-	-	-	0.7161	-	-	-	-	-	-	-
CNOT1	16:58565409_TGA_T	16	58565409	A	rs7203887	16	58640908	A	0.974295	intron_variant	MODIFIER	CNOT1	ENSG00000125107	Transcript	ENST00000569240.5	protein_coding	-	17533	-	-	-	-	-	rs7203887	-	-1	-	HGNC	HGNC:7877	1	-	-	-	-	-	-	-	-	-	-	-
CNOT1	16:58565409_TGA_T	16	58565409	A	rs7203887	16	58640908	C	0.974295	intron_variant,non_coding_transcript_variant	MODIFIER	CNOT1	ENSG00000125107	Transcript	ENST00000568158.1	lncRNA	-	43527	-	-	-	-	-	rs7203887	-	-1	-	HGNC	HGNC:7877	3	-	-	-	-	-	-	-	-	-	-	-
CNOT1	16:58565409_TGA_T	16	58565409	A	rs7203887	16	58640908	C	0.974295	intron_variant	MODIFIER	CNOT1	ENSG00000125107	Transcript	ENST00000569020.5	protein_coding	-	43498	-	-	-	-	-	rs7203887	-	-1	cds_end_NF	HGNC	HGNC:7877	4	-	-	-	-	-	-	-	-	-	-	-
CNOT1	16:58565409_TGA_T	16	58565409	A	rs7203887	16	58640908	A	0.974295	intron_variant,NMD_transcript_variant	MODIFIER	CNOT1	ENSG00000125107	Transcript	ENST00000565605.5	nonsense_mediated_decay	-	43617	-	-	-	-	-	rs7203887	-	-1	-	HGNC	HGNC:7877	4	-	-	-	-	-	-	-	-	-	-	-
CNOT1	16:58565409_TGA_T	16	58565409	A	rs7203887	16	58640908	C	0.974295	intron_variant	MODIFIER	CNOT1	ENSG00000125107	Transcript	ENST00000317147.10	protein_coding	-	17533	-	-	-	-	-	rs7203887	-	-1	-	HGNC	HGNC:7877	1	P1	-	-	-	-	-	-	-	-	-	-
CNOT1	16:58565409_TGA_T	16	58565409	A	rs7203887	16	58640908	A	0.974295	intron_variant	MODIFIER	CNOT1	ENSG00000125107	Transcript	ENST00000317147.10	protein_coding	-	17533	-	-	-	-	-	rs7203887	-	-1	-	HGNC	HGNC:7877	1	P1	-	-	-	-	-	-	-	-	-	-
CNOT1	16:58565409_TGA_T	16	58565409	A	rs7203887	16	58640908	A	0.974295	intron_variant,non_coding_transcript_variant	MODIFIER	CNOT1	ENSG00000125107	Transcript	ENST00000568158.1	lncRNA	-	43527	-	-	-	-	-	rs7203887	-	-1	-	HGNC	HGNC:7877	3	-	-	-	-	-	-	-	-	-	-	-
CNOT1	16:58565409_TGA_T	16	58565409	A	rs7203887	16	58640908	C	0.974295	intron_variant	MODIFIER	CNOT1	ENSG00000125107	Transcript	ENST00000564557.1	protein_coding	-	43526	-	-	-	-	-	rs7203887	-	-1	cds_end_NF	HGNC	HGNC:7877	3	-	-	-	-	-	-	-	-	-	-	-
CNOT1	16:58565409_TGA_T	16	58565409	A	rs9302701	16	58651004	C	0.974286	intron_variant	MODIFIER	CNOT1	ENSG00000125107	Transcript	ENST00000569240.5	protein_coding	-	17533	-	-	-	-	-	rs9302701	-	-1	-	HGNC	HGNC:7877	1	-	-	-	0.7153	-	-	-	-	-	-	-
CNOT1	16:58565409_TGA_T	16	58565409	A	rs9302701	16	58651004	C	0.974286	intron_variant	MODIFIER	CNOT1	ENSG00000125107	Transcript	ENST00000565697.1	protein_coding	-	43466	-	-	-	-	-	rs9302701	-	-1	cds_end_NF	HGNC	HGNC:7877	3	-	-	-	0.7153	-	-	-	-	-	-	-
CNOT1	16:58565409_TGA_T	16	58565409	A	rs9302701	16	58651004	C	0.974286	intron_variant,NMD_transcript_variant	MODIFIER	CNOT1	ENSG00000125107	Transcript	ENST00000567188.5	nonsense_mediated_decay	-	17899	-	-	-	-	-	rs9302701	-	-1	-	HGNC	HGNC:7877	1	-	-	-	0.7153	-	-	-	-	-	-	-
CNOT1	16:58565409_TGA_T	16	58565409	A	rs9302701	16	58651004	C	0.974286	intron_variant,non_coding_transcript_variant	MODIFIER	CNOT1	ENSG00000125107	Transcript	ENST00000568158.1	lncRNA	-	43527	-	-	-	-	-	rs9302701	-	-1	-	HGNC	HGNC:7877	3	-	-	-	0.7153	-	-	-	-	-	-	-
CNOT1	16:58565409_TGA_T	16	58565409	A	rs9302701	16	58651004	C	0.974286	intron_variant	MODIFIER	CNOT1	ENSG00000125107	Transcript	ENST00000441024.6	protein_coding	-	10959	-	-	-	-	-	rs9302701	-	-1	-	HGNC	HGNC:7877	1	-	-	-	0.7153	-	-	-	-	-	-	-
CNOT1	16:58565409_TGA_T	16	58565409	A	rs9302701	16	58651004	C	0.974286	intron_variant	MODIFIER	CNOT1	ENSG00000125107	Transcript	ENST00000564557.1	protein_coding	-	43526	-	-	-	-	-	rs9302701	-	-1	cds_end_NF	HGNC	HGNC:7877	3	-	-	-	0.7153	-	-	-	-	-	-	-
CNOT1	16:58565409_TGA_T	16	58565409	A	rs7203887	16	58640908	C	0.974295	intron_variant,NMD_transcript_variant	MODIFIER	CNOT1	ENSG00000125107	Transcript	ENST00000567188.5	nonsense_mediated_decay	-	17899	-	-	-	-	-	rs7203887	-	-1	-	HGNC	HGNC:7877	1	-	-	-	-	-	-	-	-	-	-	-
CNOT1	16:58565409_TGA_T	16	58565409	A	rs7203887	16	58640908	A	0.974295	intron_variant	MODIFIER	CNOT1	ENSG00000125107	Transcript	ENST00000564557.1	protein_coding	-	43526	-	-	-	-	-	rs7203887	-	-1	cds_end_NF	HGNC	HGNC:7877	3	-	-	-	-	-	-	-	-	-	-	-
CNOT1	16:58565409_TGA_T	16	58565409	A	rs7203887	16	58640908	C	0.974295	intron_variant	MODIFIER	CNOT1	ENSG00000125107	Transcript	ENST00000565697.1	protein_coding	-	43466	-	-	-	-	-	rs7203887	-	-1	cds_end_NF	HGNC	HGNC:7877	3	-	-	-	-	-	-	-	-	-	-	-
CNOT1	16:58565409_TGA_T	16	58565409	A	rs7203887	16	58640908	C	0.974295	intron_variant,non_coding_transcript_variant	MODIFIER	CNOT1	ENSG00000125107	Transcript	ENST00000569916.1	retained_intron	-	43466	-	-	-	-	-	rs7203887	-	-1	-	HGNC	HGNC:7877	3	-	-	-	-	-	-	-	-	-	-	-
CNOT1	16:58565409_TGA_T	16	58565409	A	rs7203887	16	58640908	C	0.974295	intron_variant	MODIFIER	CNOT1	ENSG00000125107	Transcript	ENST00000441024.6	protein_coding	-	10959	-	-	-	-	-	rs7203887	-	-1	-	HGNC	HGNC:7877	1	-	-	-	-	-	-	-	-	-	-	-
CNOT1	16:58565409_TGA_T	16	58565409	A	rs7203887	16	58640908	A	0.974295	intron_variant	MODIFIER	CNOT1	ENSG00000125107	Transcript	ENST00000441024.6	protein_coding	-	10959	-	-	-	-	-	rs7203887	-	-1	-	HGNC	HGNC:7877	1	-	-	-	-	-	-	-	-	-	-	-
CNOT1	16:58565409_TGA_T	16	58565409	A	rs7205071	16	58636871	A	0.985364	intron_variant	MODIFIER	CNOT1	ENSG00000125107	Transcript	ENST00000569240.5	protein_coding	-	17533	-	-	-	-	-	rs7205071	-	-1	-	HGNC	HGNC:7877	1	-	-	-	0.7161	-	-	-	-	-	-	-
CNOT1	16:58565409_TGA_T	16	58565409	A	rs7205071	16	58636871	A	0.985364	intron_variant	MODIFIER	CNOT1	ENSG00000125107	Transcript	ENST00000441024.6	protein_coding	-	10959	-	-	-	-	-	rs7205071	-	-1	-	HGNC	HGNC:7877	1	-	-	-	0.7161	-	-	-	-	-	-	-
CNOT1	16:58565409_TGA_T	16	58565409	A	rs37057	16	58561954	C	0.997095	intron_variant	MODIFIER	CNOT1	ENSG00000125107	Transcript	ENST00000317147.10	protein_coding	-	44/48	-	-	-	-	-	rs37057	-	-1	-	HGNC	HGNC:7877	1	P1	-	-	0.2835	-	-	-	-	-	-	-
CNOT1	16:58565409_TGA_T	16	58565409	A	rs37057	16	58561954	C	0.997095	intron_variant	MODIFIER	CNOT1	ENSG00000125107	Transcript	ENST00000569240.5	protein_coding	-	44/48	-	-	-	-	-	rs37057	-	-1	-	HGNC	HGNC:7877	1	-	-	-	0.2835	-	-	-	-	-	-	-
CNOT1	16:58565409_TGA_T	16	58565409	A	rs7205071	16	58636871	A	0.985364	intron_variant	MODIFIER	CNOT1	ENSG00000125107	Transcript	ENST00000565697.1	protein_coding	-	43466	-	-	-	-	-	rs7205071	-	-1	cds_end_NF	HGNC	HGNC:7877	3	-	-	-	0.7161	-	-	-	-	-	-	-
CNOT1	16:58565409_TGA_T	16	58565409	A	rs7205071	16	58636871	A	0.985364	intron_variant,non_coding_transcript_variant	MODIFIER	CNOT1	ENSG00000125107	Transcript	ENST00000569916.1	retained_intron	-	43466	-	-	-	-	-	rs7205071	-	-1	-	HGNC	HGNC:7877	3	-	-	-	0.7161	-	-	-	-	-	-	-
CNOT1	16:58565409_TGA_T	16	58565409	A	rs7205071	16	58636871	A	0.985364	intron_variant,NMD_transcript_variant	MODIFIER	CNOT1	ENSG00000125107	Transcript	ENST00000565605.5	nonsense_mediated_decay	-	43617	-	-	-	-	-	rs7205071	-	-1	-	HGNC	HGNC:7877	4	-	-	-	0.7161	-	-	-	-	-	-	-
CNOT1	16:58565409_TGA_T	16	58565409	A	rs7205071	16	58636871	A	0.985364	intron_variant,NMD_transcript_variant	MODIFIER	CNOT1	ENSG00000125107	Transcript	ENST00000567188.5	nonsense_mediated_decay	-	17899	-	-	-	-	-	rs7205071	-	-1	-	HGNC	HGNC:7877	1	-	-	-	0.7161	-	-	-	-	-	-	-
CNOT1	16:58565409_TGA_T	16	58565409	A	rs7205071	16	58636871	A	0.985364	intron_variant,non_coding_transcript_variant	MODIFIER	CNOT1	ENSG00000125107	Transcript	ENST00000568158.1	lncRNA	-	43527	-	-	-	-	-	rs7205071	-	-1	-	HGNC	HGNC:7877	3	-	-	-	0.7161	-	-	-	-	-	-	-
CNOT1	16:58565409_TGA_T	16	58565409	A	rs7205071	16	58636871	A	0.985364	intron_variant	MODIFIER	CNOT1	ENSG00000125107	Transcript	ENST00000569020.5	protein_coding	-	43498	-	-	-	-	-	rs7205071	-	-1	cds_end_NF	HGNC	HGNC:7877	4	-	-	-	0.7161	-	-	-	-	-	-	-
CNOT1	16:58565409_TGA_T	16	58565409	A	rs7205071	16	58636871	A	0.985364	intron_variant	MODIFIER	CNOT1	ENSG00000125107	Transcript	ENST00000317147.10	protein_coding	-	17533	-	-	-	-	-	rs7205071	-	-1	-	HGNC	HGNC:7877	1	P1	-	-	0.7161	-	-	-	-	-	-	-
CNOT1	16:58565409_TGA_T	16	58565409	A	rs7205071	16	58636871	A	0.985364	regulatory_region_variant	MODIFIER	-	-	RegulatoryFeature	ENSR00000538953	promoter_flanking_region	-	-	-	-	-	-	-	rs7205071	-	-	-	-	-	-	-	-	-	0.7161	-	-	-	-	-	-	-
CNOT1	16:58565409_TGA_T	16	58565409	A	rs950843	16	58620885	T	0.985571	downstream_gene_variant	MODIFIER	CNOT1	ENSG00000125107	Transcript	ENST00000564557.1	protein_coding	-	-	-	-	-	-	-	rs950843	1840	-1	cds_end_NF	HGNC	HGNC:7877	3	-	-	-	0.7161	-	1	-	-	-	-	-
CNOT1	16:58565409_TGA_T	16	58565409	A	rs950843	16	58620885	T	0.985571	intron_variant	MODIFIER	CNOT1	ENSG00000125107	Transcript	ENST00000628857.1	protein_coding	-	43527	-	-	-	-	-	rs950843	-	-1	-	HGNC	HGNC:7877	5	-	-	-	0.7161	-	1	-	-	-	-	-
CNOT1	16:58565409_TGA_T	16	58565409	A	rs37036	16	58553348	C	0.986667	downstream_gene_variant	MODIFIER	SETD6	ENSG00000103037	Transcript	ENST00000468223.1	retained_intron	-	-	-	-	-	-	-	rs37036	3227	1	-	HGNC	HGNC:26116	4	-	-	-	0.2851	-	-	2291259119305400	-	-	-	-
CNOT1	16:58565409_TGA_T	16	58565409	A	rs768933104	16	58629324	AA	0.935897	intron_variant	MODIFIER	CNOT1	ENSG00000125107	Transcript	ENST00000564557.1	protein_coding	-	43527	-	-	-	-	-	rs768933104	-	-1	cds_end_NF	HGNC	HGNC:7877	3	-	-	-	-	-	-	-	-	-	-	-
CNOT1	16:58565409_TGA_T	16	58565409	A	rs67563986	16	58553723	AATCA	0.980779	downstream_gene_variant	MODIFIER	SETD6	ENSG00000103037	Transcript	ENST00000468223.1	retained_intron	-	-	-	-	-	-	-	rs67563986	3602	1	-	HGNC	HGNC:26116	4	-	-	-	0.2837	-	-	-	-	-	-	-
CNOT1	16:58565409_TGA_T	16	58565409	A	rs37036	16	58553348	C	0.986667	3_prime_UTR_variant,NMD_transcript_variant	MODIFIER	SETD6	ENSG00000103037	Transcript	ENST00000422445.5	nonsense_mediated_decay	43653	-	1680	-	-	-	-	rs37036	-	1	cds_start_NF	HGNC	HGNC:26116	5	-	-	-	0.2851	-	-	2291259119305400	-	-	-	-
CNOT1	16:58565409_TGA_T	16	58565409	A	rs37036	16	58553348	C	0.986667	downstream_gene_variant	MODIFIER	SETD6	ENSG00000103037	Transcript	ENST00000463954.1	retained_intron	-	-	-	-	-	-	-	rs37036	368	1	-	HGNC	HGNC:26116	2	-	-	-	0.2851	-	-	2291259119305400	-	-	-	-
CNOT1	16:58565409_TGA_T	16	58565409	A	rs37036	16	58553348	C	0.986667	3_prime_UTR_variant	MODIFIER	SETD6	ENSG00000103037	Transcript	ENST00000394266.8	protein_coding	43717	-	1686	-	-	-	-	rs37036	-	1	-	HGNC	HGNC:26116	5	-	-	-	0.2851	-	-	2291259119305400	-	-	-	-
CNOT1	16:58565409_TGA_T	16	58565409	A	rs37036	16	58553348	C	0.986667	downstream_gene_variant	MODIFIER	SETD6	ENSG00000103037	Transcript	ENST00000491587.1	retained_intron	-	-	-	-	-	-	-	rs37036	546	1	-	HGNC	HGNC:26116	2	-	-	-	0.2851	-	-	2291259119305400	-	-	-	-
CNOT1	16:58565409_TGA_T	16	58565409	A	rs37036	16	58553348	C	0.986667	downstream_gene_variant	MODIFIER	SETD6	ENSG00000103037	Transcript	ENST00000467320.1	retained_intron	-	-	-	-	-	-	-	rs37036	2254	1	-	HGNC	HGNC:26116	2	-	-	-	0.2851	-	-	2291259119305400	-	-	-	-
CNOT1	16:58565409_TGA_T	16	58565409	A	rs37036	16	58553348	C	0.986667	downstream_gene_variant	MODIFIER	CNOT1	ENSG00000125107	Transcript	ENST00000317147.10	protein_coding	-	-	-	-	-	-	-	rs37036	507	-1	-	HGNC	HGNC:7877	1	P1	-	-	0.2851	-	-	2291259119305400	-	-	-	-
CNOT1	16:58565409_TGA_T	16	58565409	A	rs37036	16	58553348	C	0.986667	upstream_gene_variant	MODIFIER	AC009118.3	ENSG00000276259	Transcript	ENST00000622896.1	lncRNA	-	-	-	-	-	-	-	rs37036	3526	1	-	Clone_based_ensembl_gene	-	-	-	-	-	0.2851	-	-	2291259119305400	-	-	-	-
CNOT1	16:58565409_TGA_T	16	58565409	A	rs9746428	16	58667021	C	0.933037	upstream_gene_variant	MODIFIER	CNOT1	ENSG00000125107	Transcript	ENST00000568158.1	lncRNA	-	-	-	-	-	-	-	rs9746428	3302	-1	-	HGNC	HGNC:7877	3	-	-	-	0.7183	-	-	-	-	-	-	-
CNOT1	16:58565409_TGA_T	16	58565409	A	rs9746428	16	58667021	C	0.933037	upstream_gene_variant	MODIFIER	CNOT1	ENSG00000125107	Transcript	ENST00000569240.5	protein_coding	-	-	-	-	-	-	-	rs9746428	3283	-1	-	HGNC	HGNC:7877	1	-	-	-	0.7183	-	-	-	-	-	-	-
CNOT1	16:58565409_TGA_T	16	58565409	A	rs9746428	16	58667021	C	0.933037	upstream_gene_variant	MODIFIER	CNOT1	ENSG00000125107	Transcript	ENST00000567188.5	nonsense_mediated_decay	-	-	-	-	-	-	-	rs9746428	3285	-1	-	HGNC	HGNC:7877	1	-	-	-	0.7183	-	-	-	-	-	-	-
CNOT1	16:58565409_TGA_T	16	58565409	A	rs9746428	16	58667021	C	0.933037	upstream_gene_variant	MODIFIER	CNOT1	ENSG00000125107	Transcript	ENST00000564557.1	protein_coding	-	-	-	-	-	-	-	rs9746428	3292	-1	cds_end_NF	HGNC	HGNC:7877	3	-	-	-	0.7183	-	-	-	-	-	-	-
CNOT1	16:58565409_TGA_T	16	58565409	A	rs9746428	16	58667021	C	0.933037	upstream_gene_variant	MODIFIER	CNOT1	ENSG00000125107	Transcript	ENST00000317147.10	protein_coding	-	-	-	-	-	-	-	rs9746428	3291	-1	-	HGNC	HGNC:7877	1	P1	-	-	0.7183	-	-	-	-	-	-	-
CNOT1	16:58565409_TGA_T	16	58565409	A	rs9746428	16	58667021	C	0.933037	upstream_gene_variant	MODIFIER	CNOT1	ENSG00000125107	Transcript	ENST00000565605.5	nonsense_mediated_decay	-	-	-	-	-	-	-	rs9746428	3285	-1	-	HGNC	HGNC:7877	4	-	-	-	0.7183	-	-	-	-	-	-	-
CNOT1	16:58565409_TGA_T	16	58565409	A	rs6499962	16	58610750	C	0.985974	intron_variant,NMD_transcript_variant	MODIFIER	CNOT1	ENSG00000125107	Transcript	ENST00000567188.5	nonsense_mediated_decay	-	13/49	-	-	-	-	-	rs6499962	-	-1	-	HGNC	HGNC:7877	1	-	-	-	0.7163	-	-	-	-	-	-	-
CNOT1	16:58565409_TGA_T	16	58565409	A	rs6499962	16	58610750	C	0.985974	intron_variant	MODIFIER	CNOT1	ENSG00000125107	Transcript	ENST00000441024.6	protein_coding	-	13/30	-	-	-	-	-	rs6499962	-	-1	-	HGNC	HGNC:7877	1	-	-	-	0.7163	-	-	-	-	-	-	-
CNOT1	16:58565409_TGA_T	16	58565409	A	rs6499962	16	58610750	C	0.985974	upstream_gene_variant	MODIFIER	CNOT1	ENSG00000125107	Transcript	ENST00000569882.1	protein_coding	-	-	-	-	-	-	-	rs6499962	1783	-1	cds_start_NF,cds_end_NF	HGNC	HGNC:7877	3	-	-	-	0.7163	-	-	-	-	-	-	-
CNOT1	16:58565409_TGA_T	16	58565409	A	rs6499962	16	58610750	C	0.985974	intron_variant,NMD_transcript_variant	MODIFIER	CNOT1	ENSG00000125107	Transcript	ENST00000565605.5	nonsense_mediated_decay	-	43620	-	-	-	-	-	rs6499962	-	-1	-	HGNC	HGNC:7877	4	-	-	-	0.7163	-	-	-	-	-	-	-
CNOT1	16:58565409_TGA_T	16	58565409	A	rs244915	16	58667633	T	0.932545	upstream_gene_variant	MODIFIER	CNOT1	ENSG00000125107	Transcript	ENST00000567188.5	nonsense_mediated_decay	-	-	-	-	-	-	-	rs244915	3897	-1	-	HGNC	HGNC:7877	1	-	-	-	-	-	-	-	-	-	-	-
CNOT1	16:58565409_TGA_T	16	58565409	A	rs244915	16	58667633	G	0.932545	upstream_gene_variant	MODIFIER	CNOT1	ENSG00000125107	Transcript	ENST00000567188.5	nonsense_mediated_decay	-	-	-	-	-	-	-	rs244915	3897	-1	-	HGNC	HGNC:7877	1	-	-	-	-	-	-	-	-	-	-	-
CNOT1	16:58565409_TGA_T	16	58565409	A	rs244915	16	58667633	G	0.932545	upstream_gene_variant	MODIFIER	CNOT1	ENSG00000125107	Transcript	ENST00000568158.1	lncRNA	-	-	-	-	-	-	-	rs244915	3914	-1	-	HGNC	HGNC:7877	3	-	-	-	-	-	-	-	-	-	-	-
CNOT1	16:58565409_TGA_T	16	58565409	A	rs244915	16	58667633	A	0.932545	upstream_gene_variant	MODIFIER	CNOT1	ENSG00000125107	Transcript	ENST00000567188.5	nonsense_mediated_decay	-	-	-	-	-	-	-	rs244915	3897	-1	-	HGNC	HGNC:7877	1	-	-	-	-	-	-	-	-	-	-	-
CNOT1	16:58565409_TGA_T	16	58565409	A	rs244915	16	58667633	G	0.932545	upstream_gene_variant	MODIFIER	CNOT1	ENSG00000125107	Transcript	ENST00000441024.6	protein_coding	-	-	-	-	-	-	-	rs244915	3891	-1	-	HGNC	HGNC:7877	1	-	-	-	-	-	-	-	-	-	-	-
CNOT1	16:58565409_TGA_T	16	58565409	A	rs244915	16	58667633	G	0.932545	upstream_gene_variant	MODIFIER	CNOT1	ENSG00000125107	Transcript	ENST00000569916.1	retained_intron	-	-	-	-	-	-	-	rs244915	3905	-1	-	HGNC	HGNC:7877	3	-	-	-	-	-	-	-	-	-	-	-
CNOT1	16:58565409_TGA_T	16	58565409	A	rs244915	16	58667633	T	0.932545	upstream_gene_variant	MODIFIER	CNOT1	ENSG00000125107	Transcript	ENST00000569916.1	retained_intron	-	-	-	-	-	-	-	rs244915	3905	-1	-	HGNC	HGNC:7877	3	-	-	-	-	-	-	-	-	-	-	-
CNOT1	16:58565409_TGA_T	16	58565409	A	rs244915	16	58667633	A	0.932545	upstream_gene_variant	MODIFIER	CNOT1	ENSG00000125107	Transcript	ENST00000565605.5	nonsense_mediated_decay	-	-	-	-	-	-	-	rs244915	3897	-1	-	HGNC	HGNC:7877	4	-	-	-	-	-	-	-	-	-	-	-
CNOT1	16:58565409_TGA_T	16	58565409	A	rs244915	16	58667633	T	0.932545	upstream_gene_variant	MODIFIER	CNOT1	ENSG00000125107	Transcript	ENST00000565605.5	nonsense_mediated_decay	-	-	-	-	-	-	-	rs244915	3897	-1	-	HGNC	HGNC:7877	4	-	-	-	-	-	-	-	-	-	-	-
CNOT1	16:58565409_TGA_T	16	58565409	A	rs244915	16	58667633	T	0.932545	upstream_gene_variant	MODIFIER	CNOT1	ENSG00000125107	Transcript	ENST00000317147.10	protein_coding	-	-	-	-	-	-	-	rs244915	3903	-1	-	HGNC	HGNC:7877	1	P1	-	-	-	-	-	-	-	-	-	-
CNOT1	16:58565409_TGA_T	16	58565409	A	rs244915	16	58667633	G	0.932545	upstream_gene_variant	MODIFIER	CNOT1	ENSG00000125107	Transcript	ENST00000565605.5	nonsense_mediated_decay	-	-	-	-	-	-	-	rs244915	3897	-1	-	HGNC	HGNC:7877	4	-	-	-	-	-	-	-	-	-	-	-
CNOT1	16:58565409_TGA_T	16	58565409	A	rs244915	16	58667633	A	0.932545	upstream_gene_variant	MODIFIER	CNOT1	ENSG00000125107	Transcript	ENST00000569240.5	protein_coding	-	-	-	-	-	-	-	rs244915	3895	-1	-	HGNC	HGNC:7877	1	-	-	-	-	-	-	-	-	-	-	-
CNOT1	16:58565409_TGA_T	16	58565409	A	rs244915	16	58667633	A	0.932545	upstream_gene_variant	MODIFIER	CNOT1	ENSG00000125107	Transcript	ENST00000317147.10	protein_coding	-	-	-	-	-	-	-	rs244915	3903	-1	-	HGNC	HGNC:7877	1	P1	-	-	-	-	-	-	-	-	-	-
CNOT1	16:58565409_TGA_T	16	58565409	A	rs244915	16	58667633	T	0.932545	upstream_gene_variant	MODIFIER	CNOT1	ENSG00000125107	Transcript	ENST00000569263.1	lncRNA	-	-	-	-	-	-	-	rs244915	3882	-1	-	HGNC	HGNC:7877	2	-	-	-	-	-	-	-	-	-	-	-
CNOT1	16:58565409_TGA_T	16	58565409	A	rs244915	16	58667633	A	0.932545	upstream_gene_variant	MODIFIER	CNOT1	ENSG00000125107	Transcript	ENST00000569916.1	retained_intron	-	-	-	-	-	-	-	rs244915	3905	-1	-	HGNC	HGNC:7877	3	-	-	-	-	-	-	-	-	-	-	-
CNOT1	16:58565409_TGA_T	16	58565409	A	rs244915	16	58667633	T	0.932545	upstream_gene_variant	MODIFIER	CNOT1	ENSG00000125107	Transcript	ENST00000569240.5	protein_coding	-	-	-	-	-	-	-	rs244915	3895	-1	-	HGNC	HGNC:7877	1	-	-	-	-	-	-	-	-	-	-	-
CNOT1	16:58565409_TGA_T	16	58565409	A	rs244915	16	58667633	A	0.932545	upstream_gene_variant	MODIFIER	CNOT1	ENSG00000125107	Transcript	ENST00000441024.6	protein_coding	-	-	-	-	-	-	-	rs244915	3891	-1	-	HGNC	HGNC:7877	1	-	-	-	-	-	-	-	-	-	-	-
CNOT1	16:58565409_TGA_T	16	58565409	A	rs154431	16	58661456	A	0.973324	intron_variant	MODIFIER	CNOT1	ENSG00000125107	Transcript	ENST00000569020.5	protein_coding	-	43497	-	-	-	-	-	rs154431	-	-1	cds_end_NF	HGNC	HGNC:7877	4	-	-	-	-	-	-	-	-	-	-	-
CNOT1	16:58565409_TGA_T	16	58565409	A	rs154431	16	58661456	T	0.973324	intron_variant	MODIFIER	CNOT1	ENSG00000125107	Transcript	ENST00000317147.10	protein_coding	-	17533	-	-	-	-	-	rs154431	-	-1	-	HGNC	HGNC:7877	1	P1	-	-	-	-	-	-	-	-	-	-
CNOT1	16:58565409_TGA_T	16	58565409	A	rs154431	16	58661456	A	0.973324	intron_variant	MODIFIER	CNOT1	ENSG00000125107	Transcript	ENST00000317147.10	protein_coding	-	17533	-	-	-	-	-	rs154431	-	-1	-	HGNC	HGNC:7877	1	P1	-	-	-	-	-	-	-	-	-	-
CNOT1	16:58565409_TGA_T	16	58565409	A	rs244915	16	58667633	G	0.932545	upstream_gene_variant	MODIFIER	CNOT1	ENSG00000125107	Transcript	ENST00000569263.1	lncRNA	-	-	-	-	-	-	-	rs244915	3882	-1	-	HGNC	HGNC:7877	2	-	-	-	-	-	-	-	-	-	-	-
CNOT1	16:58565409_TGA_T	16	58565409	A	rs244915	16	58667633	T	0.932545	upstream_gene_variant	MODIFIER	CNOT1	ENSG00000125107	Transcript	ENST00000564557.1	protein_coding	-	-	-	-	-	-	-	rs244915	3904	-1	cds_end_NF	HGNC	HGNC:7877	3	-	-	-	-	-	-	-	-	-	-	-
CNOT1	16:58565409_TGA_T	16	58565409	A	rs244915	16	58667633	G	0.932545	upstream_gene_variant	MODIFIER	CNOT1	ENSG00000125107	Transcript	ENST00000317147.10	protein_coding	-	-	-	-	-	-	-	rs244915	3903	-1	-	HGNC	HGNC:7877	1	P1	-	-	-	-	-	-	-	-	-	-
CNOT1	16:58565409_TGA_T	16	58565409	A	rs244915	16	58667633	A	0.932545	upstream_gene_variant	MODIFIER	CNOT1	ENSG00000125107	Transcript	ENST00000564557.1	protein_coding	-	-	-	-	-	-	-	rs244915	3904	-1	cds_end_NF	HGNC	HGNC:7877	3	-	-	-	-	-	-	-	-	-	-	-
CNOT1	16:58565409_TGA_T	16	58565409	A	rs246194	16	58573901	A	0.985873	downstream_gene_variant	MODIFIER	CNOT1	ENSG00000125107	Transcript	ENST00000441024.6	protein_coding	-	-	-	-	-	-	-	rs246194	3330	-1	-	HGNC	HGNC:7877	1	-	-	-	0.2843	-	-	-	-	-	-	-
CNOT1	16:58565409_TGA_T	16	58565409	A	rs246194	16	58573901	A	0.985873	intron_variant,NMD_transcript_variant	MODIFIER	CNOT1	ENSG00000125107	Transcript	ENST00000567188.5	nonsense_mediated_decay	-	34/49	-	-	-	-	-	rs246194	-	-1	-	HGNC	HGNC:7877	1	-	-	-	0.2843	-	-	-	-	-	-	-
CNOT1	16:58565409_TGA_T	16	58565409	A	rs246194	16	58573901	A	0.985873	downstream_gene_variant	MODIFIER	CNOT1	ENSG00000125107	Transcript	ENST00000566240.1	nonsense_mediated_decay	-	-	-	-	-	-	-	rs246194	2233	-1	cds_start_NF	HGNC	HGNC:7877	4	-	-	-	0.2843	-	-	-	-	-	-	-
CNOT1	16:58565409_TGA_T	16	58565409	A	rs246194	16	58573901	A	0.985873	upstream_gene_variant	MODIFIER	CNOT1	ENSG00000125107	Transcript	ENST00000568917.1	protein_coding	-	-	-	-	-	-	-	rs246194	119	-1	cds_start_NF,cds_end_NF	HGNC	HGNC:7877	5	-	-	-	0.2843	-	-	-	-	-	-	-
CNOT1	16:58565409_TGA_T	16	58565409	A	rs246194	16	58573901	A	0.985873	intron_variant	MODIFIER	CNOT1	ENSG00000125107	Transcript	ENST00000317147.10	protein_coding	-	34/48	-	-	-	-	-	rs246194	-	-1	-	HGNC	HGNC:7877	1	P1	-	-	0.2843	-	-	-	-	-	-	-
CNOT1	16:58565409_TGA_T	16	58565409	A	rs246194	16	58573901	A	0.985873	downstream_gene_variant	MODIFIER	CNOT1	ENSG00000125107	Transcript	ENST00000567133.1	protein_coding	-	-	-	-	-	-	-	rs246194	3610	-1	cds_start_NF,cds_end_NF	HGNC	HGNC:7877	5	-	-	-	0.2843	-	-	-	-	-	-	-
CNOT1	16:58565409_TGA_T	16	58565409	A	rs154434	16	58656422	T	0.974142	intron_variant,non_coding_transcript_variant	MODIFIER	CNOT1	ENSG00000125107	Transcript	ENST00000569916.1	retained_intron	-	43466	-	-	-	-	-	rs154434	-	-1	-	HGNC	HGNC:7877	3	-	-	-	0.7153	-	-	-	-	-	-	-
CNOT1	16:58565409_TGA_T	16	58565409	A	rs154434	16	58656422	T	0.974142	intron_variant	MODIFIER	CNOT1	ENSG00000125107	Transcript	ENST00000569020.5	protein_coding	-	43498	-	-	-	-	-	rs154434	-	-1	cds_end_NF	HGNC	HGNC:7877	4	-	-	-	0.7153	-	-	-	-	-	-	-
CNOT1	16:58565409_TGA_T	16	58565409	A	rs154434	16	58656422	T	0.974142	intron_variant	MODIFIER	CNOT1	ENSG00000125107	Transcript	ENST00000569240.5	protein_coding	-	17533	-	-	-	-	-	rs154434	-	-1	-	HGNC	HGNC:7877	1	-	-	-	0.7153	-	-	-	-	-	-	-
CNOT1	16:58565409_TGA_T	16	58565409	A	rs154434	16	58656422	T	0.974142	intron_variant	MODIFIER	CNOT1	ENSG00000125107	Transcript	ENST00000564557.1	protein_coding	-	43526	-	-	-	-	-	rs154434	-	-1	cds_end_NF	HGNC	HGNC:7877	3	-	-	-	0.7153	-	-	-	-	-	-	-
CNOT1	16:58565409_TGA_T	16	58565409	A	rs154434	16	58656422	T	0.974142	intron_variant	MODIFIER	CNOT1	ENSG00000125107	Transcript	ENST00000317147.10	protein_coding	-	17533	-	-	-	-	-	rs154434	-	-1	-	HGNC	HGNC:7877	1	P1	-	-	0.7153	-	-	-	-	-	-	-
CNOT1	16:58565409_TGA_T	16	58565409	A	rs154434	16	58656422	T	0.974142	intron_variant,NMD_transcript_variant	MODIFIER	CNOT1	ENSG00000125107	Transcript	ENST00000567188.5	nonsense_mediated_decay	-	17899	-	-	-	-	-	rs154434	-	-1	-	HGNC	HGNC:7877	1	-	-	-	0.7153	-	-	-	-	-	-	-
CNOT1	16:58565409_TGA_T	16	58565409	A	rs154434	16	58656422	T	0.974142	intron_variant,non_coding_transcript_variant	MODIFIER	CNOT1	ENSG00000125107	Transcript	ENST00000568158.1	lncRNA	-	43527	-	-	-	-	-	rs154434	-	-1	-	HGNC	HGNC:7877	3	-	-	-	0.7153	-	-	-	-	-	-	-
CNOT1	16:58565409_TGA_T	16	58565409	A	rs154434	16	58656422	T	0.974142	intron_variant	MODIFIER	CNOT1	ENSG00000125107	Transcript	ENST00000441024.6	protein_coding	-	10959	-	-	-	-	-	rs154434	-	-1	-	HGNC	HGNC:7877	1	-	-	-	0.7153	-	-	-	-	-	-	-
CNOT1	16:58565409_TGA_T	16	58565409	A	rs246196	16	58574253	C	0.985871	intron_variant	MODIFIER	CNOT1	ENSG00000125107	Transcript	ENST00000317147.10	protein_coding	-	34/48	-	-	-	-	-	rs246196	-	-1	-	HGNC	HGNC:7877	1	P1	-	-	0.2843	-	1	-	-	-	-	-
CNOT1	16:58565409_TGA_T	16	58565409	A	rs246196	16	58574253	C	0.985871	downstream_gene_variant	MODIFIER	CNOT1	ENSG00000125107	Transcript	ENST00000441024.6	protein_coding	-	-	-	-	-	-	-	rs246196	2978	-1	-	HGNC	HGNC:7877	1	-	-	-	0.2843	-	1	-	-	-	-	-
CNOT1	16:58565409_TGA_T	16	58565409	A	rs37051	16	58558102	G	0.985821	downstream_gene_variant	MODIFIER	AC009118.3	ENSG00000276259	Transcript	ENST00000622896.1	lncRNA	-	-	-	-	-	-	-	rs37051	356	1	-	Clone_based_ensembl_gene	-	-	-	-	-	-	-	-	-	-	-	-	-
CNOT1	16:58565409_TGA_T	16	58565409	A	rs37051	16	58558102	T	0.985821	downstream_gene_variant	MODIFIER	SETD6	ENSG00000103037	Transcript	ENST00000310682.6	protein_coding	-	-	-	-	-	-	-	rs37051	4536	1	-	HGNC	HGNC:26116	2	P1	-	-	0.2855	-	-	-	-	-	-	-
CNOT1	16:58565409_TGA_T	16	58565409	A	rs37051	16	58558102	G	0.985821	downstream_gene_variant	MODIFIER	SETD6	ENSG00000103037	Transcript	ENST00000394266.8	protein_coding	-	-	-	-	-	-	-	rs37051	3017	1	-	HGNC	HGNC:26116	5	-	-	-	-	-	-	-	-	-	-	-
CNOT1	16:58565409_TGA_T	16	58565409	A	rs37051	16	58558102	T	0.985821	intron_variant,non_coding_transcript_variant	MODIFIER	CNOT1	ENSG00000125107	Transcript	ENST00000563130.5	retained_intron	-	43683	-	-	-	-	-	rs37051	-	-1	-	HGNC	HGNC:7877	2	-	-	-	0.2855	-	-	-	-	-	-	-
CNOT1	16:58565409_TGA_T	16	58565409	A	rs37051	16	58558102	T	0.985821	intron_variant	MODIFIER	CNOT1	ENSG00000125107	Transcript	ENST00000569240.5	protein_coding	-	46/48	-	-	-	-	-	rs37051	-	-1	-	HGNC	HGNC:7877	1	-	-	-	0.2855	-	-	-	-	-	-	-
CNOT1	16:58565409_TGA_T	16	58565409	A	rs37051	16	58558102	G	0.985821	intron_variant	MODIFIER	CNOT1	ENSG00000125107	Transcript	ENST00000317147.10	protein_coding	-	46/48	-	-	-	-	-	rs37051	-	-1	-	HGNC	HGNC:7877	1	P1	-	-	-	-	-	-	-	-	-	-
CNOT1	16:58565409_TGA_T	16	58565409	A	rs37051	16	58558102	T	0.985821	downstream_gene_variant	MODIFIER	AC009118.3	ENSG00000276259	Transcript	ENST00000622896.1	lncRNA	-	-	-	-	-	-	-	rs37051	356	1	-	Clone_based_ensembl_gene	-	-	-	-	-	0.2855	-	-	-	-	-	-	-
CNOT1	16:58565409_TGA_T	16	58565409	A	rs37051	16	58558102	G	0.985821	intron_variant,non_coding_transcript_variant	MODIFIER	CNOT1	ENSG00000125107	Transcript	ENST00000569924.1	retained_intron	-	43525	-	-	-	-	-	rs37051	-	-1	-	HGNC	HGNC:7877	2	-	-	-	-	-	-	-	-	-	-	-
CNOT1	16:58565409_TGA_T	16	58565409	A	rs37051	16	58558102	G	0.985821	intron_variant,non_coding_transcript_variant	MODIFIER	CNOT1	ENSG00000125107	Transcript	ENST00000563130.5	retained_intron	-	43683	-	-	-	-	-	rs37051	-	-1	-	HGNC	HGNC:7877	2	-	-	-	-	-	-	-	-	-	-	-
CNOT1	16:58565409_TGA_T	16	58565409	A	rs37051	16	58558102	G	0.985821	downstream_gene_variant	MODIFIER	SETD6	ENSG00000103037	Transcript	ENST00000422445.5	nonsense_mediated_decay	-	-	-	-	-	-	-	rs37051	4695	1	cds_start_NF	HGNC	HGNC:26116	5	-	-	-	-	-	-	-	-	-	-	-
CNOT1	16:58565409_TGA_T	16	58565409	A	rs27097	16	58664065	T	0.970431	upstream_gene_variant	MODIFIER	CNOT1	ENSG00000125107	Transcript	ENST00000567188.5	nonsense_mediated_decay	-	-	-	-	-	-	-	rs27097	329	-1	-	HGNC	HGNC:7877	1	-	-	-	-	-	-	22912591	-	-	-	-
CNOT1	16:58565409_TGA_T	16	58565409	A	rs37051	16	58558102	G	0.985821	downstream_gene_variant	MODIFIER	SETD6	ENSG00000103037	Transcript	ENST00000427443.5	nonsense_mediated_decay	-	-	-	-	-	-	-	rs37051	4683	1	-	HGNC	HGNC:26116	1	-	-	-	-	-	-	-	-	-	-	-
CNOT1	16:58565409_TGA_T	16	58565409	A	rs37051	16	58558102	G	0.985821	intron_variant,NMD_transcript_variant	MODIFIER	CNOT1	ENSG00000125107	Transcript	ENST00000567188.5	nonsense_mediated_decay	-	47/49	-	-	-	-	-	rs37051	-	-1	-	HGNC	HGNC:7877	1	-	-	-	-	-	-	-	-	-	-	-
CNOT1	16:58565409_TGA_T	16	58565409	A	rs37051	16	58558102	G	0.985821	intron_variant	MODIFIER	CNOT1	ENSG00000125107	Transcript	ENST00000569240.5	protein_coding	-	46/48	-	-	-	-	-	rs37051	-	-1	-	HGNC	HGNC:7877	1	-	-	-	-	-	-	-	-	-	-	-
CNOT1	16:58565409_TGA_T	16	58565409	A	rs37051	16	58558102	T	0.985821	intron_variant,NMD_transcript_variant	MODIFIER	CNOT1	ENSG00000125107	Transcript	ENST00000567188.5	nonsense_mediated_decay	-	47/49	-	-	-	-	-	rs37051	-	-1	-	HGNC	HGNC:7877	1	-	-	-	0.2855	-	-	-	-	-	-	-
CNOT1	16:58565409_TGA_T	16	58565409	A	rs37051	16	58558102	T	0.985821	downstream_gene_variant	MODIFIER	SETD6	ENSG00000103037	Transcript	ENST00000422445.5	nonsense_mediated_decay	-	-	-	-	-	-	-	rs37051	4695	1	cds_start_NF	HGNC	HGNC:26116	5	-	-	-	0.2855	-	-	-	-	-	-	-
CNOT1	16:58565409_TGA_T	16	58565409	A	rs71382782	16	58587428	CTAT	0.986631	intron_variant	MODIFIER	CNOT1	ENSG00000125107	Transcript	ENST00000317147.10	protein_coding	-	22/48	-	-	-	-	-	rs71382782	-	-1	-	HGNC	HGNC:7877	1	P1	-	-	-	-	-	-	-	-	-	-
CNOT1	16:58565409_TGA_T	16	58565409	A	rs71385173	16	58563708	CACTC	0.996374	upstream_gene_variant	MODIFIER	CNOT1	ENSG00000125107	Transcript	ENST00000569924.1	retained_intron	-	-	-	-	-	-	-	rs71385173	4423	-1	-	HGNC	HGNC:7877	2	-	-	-	0.2829	-	-	-	-	-	-	-
CNOT1	16:58565409_TGA_T	16	58565409	A	rs67563986	16	58553723	A	0.980779	downstream_gene_variant	MODIFIER	SETD6	ENSG00000103037	Transcript	ENST00000463954.1	retained_intron	-	-	-	-	-	-	-	rs67563986	743	1	-	HGNC	HGNC:26116	2	-	-	-	-	-	-	-	-	-	-	-
CNOT1	16:58565409_TGA_T	16	58565409	A	rs67563986	16	58553723	AATCAATCA	0.980779	downstream_gene_variant	MODIFIER	SETD6	ENSG00000103037	Transcript	ENST00000219315.8	protein_coding	-	-	-	-	-	-	-	rs67563986	709	1	-	HGNC	HGNC:26116	1	-	-	-	-	-	-	-	-	-	-	-
CNOT1	16:58565409_TGA_T	16	58565409	A	rs67563986	16	58553723	AATCA	0.980779	downstream_gene_variant	MODIFIER	SETD6	ENSG00000103037	Transcript	ENST00000463954.1	retained_intron	-	-	-	-	-	-	-	rs67563986	743	1	-	HGNC	HGNC:26116	2	-	-	-	0.2837	-	-	-	-	-	-	-
CNOT1	16:58565409_TGA_T	16	58565409	A	rs67563986	16	58553723	AATCA	0.980779	downstream_gene_variant	MODIFIER	SETD6	ENSG00000103037	Transcript	ENST00000491587.1	retained_intron	-	-	-	-	-	-	-	rs67563986	921	1	-	HGNC	HGNC:26116	2	-	-	-	0.2837	-	-	-	-	-	-	-
CNOT1	16:58565409_TGA_T	16	58565409	A	rs67563986	16	58553723	A	0.980779	downstream_gene_variant	MODIFIER	SETD6	ENSG00000103037	Transcript	ENST00000491587.1	retained_intron	-	-	-	-	-	-	-	rs67563986	921	1	-	HGNC	HGNC:26116	2	-	-	-	-	-	-	-	-	-	-	-
CNOT1	16:58565409_TGA_T	16	58565409	A	rs37053	16	58558707	C	0.985821	intron_variant,NMD_transcript_variant	MODIFIER	CNOT1	ENSG00000125107	Transcript	ENST00000567188.5	nonsense_mediated_decay	-	47/49	-	-	-	-	-	rs37053	-	-1	-	HGNC	HGNC:7877	1	-	-	-	0.2851	-	-	-	-	-	-	-
CNOT1	16:58565409_TGA_T	16	58565409	A	rs37053	16	58558707	C	0.985821	intron_variant,non_coding_transcript_variant	MODIFIER	CNOT1	ENSG00000125107	Transcript	ENST00000569924.1	retained_intron	-	43525	-	-	-	-	-	rs37053	-	-1	-	HGNC	HGNC:7877	2	-	-	-	0.2851	-	-	-	-	-	-	-
CNOT1	16:58565409_TGA_T	16	58565409	A	rs37053	16	58558707	C	0.985821	intron_variant,non_coding_transcript_variant	MODIFIER	CNOT1	ENSG00000125107	Transcript	ENST00000563130.5	retained_intron	-	43683	-	-	-	-	-	rs37053	-	-1	-	HGNC	HGNC:7877	2	-	-	-	0.2851	-	-	-	-	-	-	-
CNOT1	16:58565409_TGA_T	16	58565409	A	rs37054	16	58558989	T	0.986021	intron_variant,NMD_transcript_variant	MODIFIER	CNOT1	ENSG00000125107	Transcript	ENST00000567188.5	nonsense_mediated_decay	-	47/49	-	-	-	-	-	rs37054	-	-1	-	HGNC	HGNC:7877	1	-	-	-	0.2845	-	-	-	-	-	-	-
CNOT1	16:58565409_TGA_T	16	58565409	A	rs37054	16	58558989	T	0.986021	intron_variant	MODIFIER	CNOT1	ENSG00000125107	Transcript	ENST00000317147.10	protein_coding	-	46/48	-	-	-	-	-	rs37054	-	-1	-	HGNC	HGNC:7877	1	P1	-	-	0.2845	-	-	-	-	-	-	-
CNOT1	16:58565409_TGA_T	16	58565409	A	rs37054	16	58558989	T	0.986021	downstream_gene_variant	MODIFIER	CNOT1	ENSG00000125107	Transcript	ENST00000570139.1	retained_intron	-	-	-	-	-	-	-	rs37054	3529	-1	-	HGNC	HGNC:7877	2	-	-	-	0.2845	-	-	-	-	-	-	-
CNOT1	16:58565409_TGA_T	16	58565409	A	rs37054	16	58558989	T	0.986021	intron_variant,non_coding_transcript_variant	MODIFIER	CNOT1	ENSG00000125107	Transcript	ENST00000569924.1	retained_intron	-	43525	-	-	-	-	-	rs37054	-	-1	-	HGNC	HGNC:7877	2	-	-	-	0.2845	-	-	-	-	-	-	-
CNOT1	16:58565409_TGA_T	16	58565409	A	rs37054	16	58558989	T	0.986021	downstream_gene_variant	MODIFIER	AC009118.3	ENSG00000276259	Transcript	ENST00000622896.1	lncRNA	-	-	-	-	-	-	-	rs37054	1243	1	-	Clone_based_ensembl_gene	-	-	-	-	-	0.2845	-	-	-	-	-	-	-
CNOT1	16:58565409_TGA_T	16	58565409	A	rs37054	16	58558989	T	0.986021	intron_variant	MODIFIER	CNOT1	ENSG00000125107	Transcript	ENST00000569240.5	protein_coding	-	46/48	-	-	-	-	-	rs37054	-	-1	-	HGNC	HGNC:7877	1	-	-	-	0.2845	-	-	-	-	-	-	-
CNOT1	16:58565409_TGA_T	16	58565409	A	rs37054	16	58558989	T	0.986021	downstream_gene_variant	MODIFIER	SETD6	ENSG00000103037	Transcript	ENST00000394266.8	protein_coding	-	-	-	-	-	-	-	rs37054	3904	1	-	HGNC	HGNC:26116	5	-	-	-	0.2845	-	-	-	-	-	-	-
CNOT1	16:58565409_TGA_T	16	58565409	A	rs37054	16	58558989	T	0.986021	intron_variant,non_coding_transcript_variant	MODIFIER	CNOT1	ENSG00000125107	Transcript	ENST00000563130.5	retained_intron	-	43683	-	-	-	-	-	rs37054	-	-1	-	HGNC	HGNC:7877	2	-	-	-	0.2845	-	-	-	-	-	-	-
CNOT1	16:58565409_TGA_T	16	58565409	A	rs37055	16	58560775	T	0.986023	intron_variant,NMD_transcript_variant	MODIFIER	CNOT1	ENSG00000125107	Transcript	ENST00000567188.5	nonsense_mediated_decay	-	45/49	-	-	-	-	-	rs37055	-	-1	-	HGNC	HGNC:7877	1	-	-	-	0.2855	-	-	-	-	-	-	-
CNOT1	16:58565409_TGA_T	16	58565409	A	rs37055	16	58560775	T	0.986023	intron_variant	MODIFIER	CNOT1	ENSG00000125107	Transcript	ENST00000317147.10	protein_coding	-	44/48	-	-	-	-	-	rs37055	-	-1	-	HGNC	HGNC:7877	1	P1	-	-	0.2855	-	-	-	-	-	-	-
CNOT1	16:58565409_TGA_T	16	58565409	A	rs37055	16	58560775	T	0.986023	downstream_gene_variant	MODIFIER	CNOT1	ENSG00000125107	Transcript	ENST00000570139.1	retained_intron	-	-	-	-	-	-	-	rs37055	1743	-1	-	HGNC	HGNC:7877	2	-	-	-	0.2855	-	-	-	-	-	-	-
CNOT1	16:58565409_TGA_T	16	58565409	A	rs37055	16	58560775	T	0.986023	intron_variant,non_coding_transcript_variant	MODIFIER	CNOT1	ENSG00000125107	Transcript	ENST00000563130.5	retained_intron	-	43681	-	-	-	-	-	rs37055	-	-1	-	HGNC	HGNC:7877	2	-	-	-	0.2855	-	-	-	-	-	-	-
CNOT1	16:58565409_TGA_T	16	58565409	A	rs37055	16	58560775	T	0.986023	downstream_gene_variant	MODIFIER	AC009118.3	ENSG00000276259	Transcript	ENST00000622896.1	lncRNA	-	-	-	-	-	-	-	rs37055	3029	1	-	Clone_based_ensembl_gene	-	-	-	-	-	0.2855	-	-	-	-	-	-	-
CNOT1	16:58565409_TGA_T	16	58565409	A	rs37055	16	58560775	T	0.986023	upstream_gene_variant	MODIFIER	CNOT1	ENSG00000125107	Transcript	ENST00000569924.1	retained_intron	-	-	-	-	-	-	-	rs37055	1490	-1	-	HGNC	HGNC:7877	2	-	-	-	0.2855	-	-	-	-	-	-	-
CNOT1	16:58565409_TGA_T	16	58565409	A	rs37055	16	58560775	T	0.986023	intron_variant	MODIFIER	CNOT1	ENSG00000125107	Transcript	ENST00000569240.5	protein_coding	-	44/48	-	-	-	-	-	rs37055	-	-1	-	HGNC	HGNC:7877	1	-	-	-	0.2855	-	-	-	-	-	-	-
CNOT1	16:58565409_TGA_T	16	58565409	A	rs37056	16	58560877	A	0.995973	downstream_gene_variant	MODIFIER	AC009118.3	ENSG00000276259	Transcript	ENST00000622896.1	lncRNA	-	-	-	-	-	-	-	rs37056	3131	1	-	Clone_based_ensembl_gene	-	-	-	-	-	0.2837	-	-	-	-	-	-	-
CNOT1	16:58565409_TGA_T	16	58565409	A	rs37056	16	58560877	A	0.995973	intron_variant,non_coding_transcript_variant	MODIFIER	CNOT1	ENSG00000125107	Transcript	ENST00000563130.5	retained_intron	-	43681	-	-	-	-	-	rs37056	-	-1	-	HGNC	HGNC:7877	2	-	-	-	0.2837	-	-	-	-	-	-	-
CNOT1	16:58565409_TGA_T	16	58565409	A	rs37056	16	58560877	A	0.995973	intron_variant,NMD_transcript_variant	MODIFIER	CNOT1	ENSG00000125107	Transcript	ENST00000567188.5	nonsense_mediated_decay	-	45/49	-	-	-	-	-	rs37056	-	-1	-	HGNC	HGNC:7877	1	-	-	-	0.2837	-	-	-	-	-	-	-
CNOT1	16:58565409_TGA_T	16	58565409	A	rs37056	16	58560877	A	0.995973	downstream_gene_variant	MODIFIER	CNOT1	ENSG00000125107	Transcript	ENST00000568917.1	protein_coding	-	-	-	-	-	-	-	rs37056	4985	-1	cds_start_NF,cds_end_NF	HGNC	HGNC:7877	5	-	-	-	0.2837	-	-	-	-	-	-	-
CNOT1	16:58565409_TGA_T	16	58565409	A	rs37056	16	58560877	A	0.995973	intron_variant	MODIFIER	CNOT1	ENSG00000125107	Transcript	ENST00000569240.5	protein_coding	-	44/48	-	-	-	-	-	rs37056	-	-1	-	HGNC	HGNC:7877	1	-	-	-	0.2837	-	-	-	-	-	-	-
CNOT1	16:58565409_TGA_T	16	58565409	A	rs37056	16	58560877	A	0.995973	upstream_gene_variant	MODIFIER	CNOT1	ENSG00000125107	Transcript	ENST00000569924.1	retained_intron	-	-	-	-	-	-	-	rs37056	1592	-1	-	HGNC	HGNC:7877	2	-	-	-	0.2837	-	-	-	-	-	-	-
CNOT1	16:58565409_TGA_T	16	58565409	A	rs37056	16	58560877	A	0.995973	downstream_gene_variant	MODIFIER	CNOT1	ENSG00000125107	Transcript	ENST00000570139.1	retained_intron	-	-	-	-	-	-	-	rs37056	1641	-1	-	HGNC	HGNC:7877	2	-	-	-	0.2837	-	-	-	-	-	-	-
CNOT1	16:58565409_TGA_T	16	58565409	A	rs37056	16	58560877	A	0.995973	intron_variant	MODIFIER	CNOT1	ENSG00000125107	Transcript	ENST00000317147.10	protein_coding	-	44/48	-	-	-	-	-	rs37056	-	-1	-	HGNC	HGNC:7877	1	P1	-	-	0.2837	-	-	-	-	-	-	-
CNOT1	16:58565409_TGA_T	16	58565409	A	rs8049393	16	58630414	T	0.985621	intron_variant	MODIFIER	CNOT1	ENSG00000125107	Transcript	ENST00000569240.5	protein_coding	-	17564	-	-	-	-	-	rs8049393	-	-1	-	HGNC	HGNC:7877	1	-	-	-	-	-	-	-	-	-	-	-
CNOT1	16:58565409_TGA_T	16	58565409	A	rs8049393	16	58630414	T	0.985621	intron_variant	MODIFIER	CNOT1	ENSG00000125107	Transcript	ENST00000564557.1	protein_coding	-	43527	-	-	-	-	-	rs8049393	-	-1	cds_end_NF	HGNC	HGNC:7877	3	-	-	-	-	-	-	-	-	-	-	-
CNOT1	16:58565409_TGA_T	16	58565409	A	rs37057	16	58561954	C	0.997095	downstream_gene_variant	MODIFIER	AC009118.3	ENSG00000276259	Transcript	ENST00000622896.1	lncRNA	-	-	-	-	-	-	-	rs37057	4208	1	-	Clone_based_ensembl_gene	-	-	-	-	-	0.2835	-	-	-	-	-	-	-
CNOT1	16:58565409_TGA_T	16	58565409	A	rs37057	16	58561954	C	0.997095	intron_variant,non_coding_transcript_variant	MODIFIER	CNOT1	ENSG00000125107	Transcript	ENST00000563130.5	retained_intron	-	43681	-	-	-	-	-	rs37057	-	-1	-	HGNC	HGNC:7877	2	-	-	-	0.2835	-	-	-	-	-	-	-
CNOT1	16:58565409_TGA_T	16	58565409	A	rs37057	16	58561954	C	0.997095	downstream_gene_variant	MODIFIER	CNOT1	ENSG00000125107	Transcript	ENST00000568917.1	protein_coding	-	-	-	-	-	-	-	rs37057	3908	-1	cds_start_NF,cds_end_NF	HGNC	HGNC:7877	5	-	-	-	0.2835	-	-	-	-	-	-	-
CNOT1	16:58565409_TGA_T	16	58565409	A	rs37057	16	58561954	C	0.997095	3_prime_UTR_variant,NMD_transcript_variant	MODIFIER	CNOT1	ENSG00000125107	Transcript	ENST00000567188.5	nonsense_mediated_decay	45/50	-	6773	-	-	-	-	rs37057	-	-1	-	HGNC	HGNC:7877	1	-	-	-	0.2835	-	-	-	-	-	-	-
CNOT1	16:58565409_TGA_T	16	58565409	A	rs37057	16	58561954	C	0.997095	downstream_gene_variant	MODIFIER	CNOT1	ENSG00000125107	Transcript	ENST00000570139.1	retained_intron	-	-	-	-	-	-	-	rs37057	564	-1	-	HGNC	HGNC:7877	2	-	-	-	0.2835	-	-	-	-	-	-	-
CNOT1	16:58565409_TGA_T	16	58565409	A	rs37057	16	58561954	C	0.997095	upstream_gene_variant	MODIFIER	CNOT1	ENSG00000125107	Transcript	ENST00000569924.1	retained_intron	-	-	-	-	-	-	-	rs37057	2669	-1	-	HGNC	HGNC:7877	2	-	-	-	0.2835	-	-	-	-	-	-	-
CNOT1	16:58565409_TGA_T	16	58565409	A	rs67563986	16	58553723	AATCAATCA	0.980779	downstream_gene_variant	MODIFIER	SETD6	ENSG00000103037	Transcript	ENST00000468223.1	retained_intron	-	-	-	-	-	-	-	rs67563986	3602	1	-	HGNC	HGNC:26116	4	-	-	-	-	-	-	-	-	-	-	-
CNOT1	16:58565409_TGA_T	16	58565409	A	rs67563986	16	58553723	A	0.980779	downstream_gene_variant	MODIFIER	SETD6	ENSG00000103037	Transcript	ENST00000447443.1	protein_coding	-	-	-	-	-	-	-	rs67563986	947	1	cds_end_NF	HGNC	HGNC:26116	5	-	-	-	-	-	-	-	-	-	-	-
CNOT1	16:58565409_TGA_T	16	58565409	A	rs67563986	16	58553723	AATCA	0.980779	downstream_gene_variant	MODIFIER	SETD6	ENSG00000103037	Transcript	ENST00000422445.5	nonsense_mediated_decay	-	-	-	-	-	-	-	rs67563986	316	1	cds_start_NF	HGNC	HGNC:26116	5	-	-	-	0.2837	-	-	-	-	-	-	-
CNOT1	16:58565409_TGA_T	16	58565409	A	rs768933104	16	58629324	A	0.935897	intron_variant	MODIFIER	CNOT1	ENSG00000125107	Transcript	ENST00000569240.5	protein_coding	-	17564	-	-	-	-	-	rs768933104	-	-1	-	HGNC	HGNC:7877	1	-	-	-	-	-	-	-	-	-	-	-
CNOT1	16:58565409_TGA_T	16	58565409	A	rs768933104	16	58629324	AAA	0.935897	downstream_gene_variant	MODIFIER	CNOT1	ENSG00000125107	Transcript	ENST00000569916.1	retained_intron	-	-	-	-	-	-	-	rs768933104	3589	-1	-	HGNC	HGNC:7877	3	-	-	-	-	-	-	-	-	-	-	-
CNOT1	16:58565409_TGA_T	16	58565409	A	rs8049393	16	58630414	G	0.985621	downstream_gene_variant	MODIFIER	CNOT1	ENSG00000125107	Transcript	ENST00000568158.1	lncRNA	-	-	-	-	-	-	-	rs8049393	2864	-1	-	HGNC	HGNC:7877	3	-	-	-	-	-	-	-	-	-	-	-
CNOT1	16:58565409_TGA_T	16	58565409	A	rs8049393	16	58630414	T	0.985621	downstream_gene_variant	MODIFIER	CNOT1	ENSG00000125107	Transcript	ENST00000568158.1	lncRNA	-	-	-	-	-	-	-	rs8049393	2864	-1	-	HGNC	HGNC:7877	3	-	-	-	-	-	-	-	-	-	-	-
CNOT1	16:58565409_TGA_T	16	58565409	A	rs67563986	16	58553723	A	0.980779	downstream_gene_variant	MODIFIER	SETD6	ENSG00000103037	Transcript	ENST00000422445.5	nonsense_mediated_decay	-	-	-	-	-	-	-	rs67563986	316	1	cds_start_NF	HGNC	HGNC:26116	5	-	-	-	-	-	-	-	-	-	-	-
CNOT1	16:58565409_TGA_T	16	58565409	A	rs67563986	16	58553723	AATCAATCA	0.980779	downstream_gene_variant	MODIFIER	CNOT1	ENSG00000125107	Transcript	ENST00000563130.5	retained_intron	-	-	-	-	-	-	-	rs67563986	864	-1	-	HGNC	HGNC:7877	2	-	-	-	-	-	-	-	-	-	-	-
CNOT1	16:58565409_TGA_T	16	58565409	A	rs67563986	16	58553723	AATCA	0.980779	downstream_gene_variant	MODIFIER	SETD6	ENSG00000103037	Transcript	ENST00000492050.5	retained_intron	-	-	-	-	-	-	-	rs67563986	3292	1	-	HGNC	HGNC:26116	3	-	-	-	0.2837	-	-	-	-	-	-	-
CNOT1	16:58565409_TGA_T	16	58565409	A	rs67563986	16	58553723	AATCA	0.980779	downstream_gene_variant	MODIFIER	SETD6	ENSG00000103037	Transcript	ENST00000418480.1	lncRNA	-	-	-	-	-	-	-	rs67563986	1352	1	-	HGNC	HGNC:26116	5	-	-	-	0.2837	-	-	-	-	-	-	-
CNOT1	16:58565409_TGA_T	16	58565409	A	rs67563986	16	58553723	AATCA	0.980779	downstream_gene_variant	MODIFIER	CNOT1	ENSG00000125107	Transcript	ENST00000317147.10	protein_coding	-	-	-	-	-	-	-	rs67563986	131	-1	-	HGNC	HGNC:7877	1	P1	-	-	0.2837	-	-	-	-	-	-	-
CNOT1	16:58565409_TGA_T	16	58565409	A	rs67563986	16	58553723	AATCAATCA	0.980779	3_prime_UTR_variant	MODIFIER	SETD6	ENSG00000103037	Transcript	ENST00000394266.8	protein_coding	43717	-	2061-2062	-	-	-	-	rs67563986	-	1	-	HGNC	HGNC:26116	5	-	-	-	-	-	-	-	-	-	-	-
CNOT1	16:58565409_TGA_T	16	58565409	A	rs768933104	16	58629324	A	0.935897	downstream_gene_variant	MODIFIER	AC010287.1	ENSG00000260865	Transcript	ENST00000566916.1	transcribed_processed_pseudogene	-	-	-	-	-	-	-	rs768933104	2168	-1	-	Clone_based_ensembl_gene	-	-	-	-	-	-	-	-	-	-	-	-	-
CNOT1	16:58565409_TGA_T	16	58565409	A	rs768933104	16	58629324	A	0.935897	downstream_gene_variant	MODIFIER	CNOT1	ENSG00000125107	Transcript	ENST00000565697.1	protein_coding	-	-	-	-	-	-	-	rs768933104	3840	-1	cds_end_NF	HGNC	HGNC:7877	3	-	-	-	-	-	-	-	-	-	-	-
CNOT1	16:58565409_TGA_T	16	58565409	A	rs768933104	16	58629324	A	0.935897	intron_variant,NMD_transcript_variant	MODIFIER	CNOT1	ENSG00000125107	Transcript	ENST00000565605.5	nonsense_mediated_decay	-	43618	-	-	-	-	-	rs768933104	-	-1	-	HGNC	HGNC:7877	4	-	-	-	-	-	-	-	-	-	-	-
CNOT1	16:58565409_TGA_T	16	58565409	A	rs768933104	16	58629324	AA	0.935897	downstream_gene_variant	MODIFIER	CNOT1	ENSG00000125107	Transcript	ENST00000568158.1	lncRNA	-	-	-	-	-	-	-	rs768933104	3953	-1	-	HGNC	HGNC:7877	3	-	-	-	-	-	-	-	-	-	-	-
CNOT1	16:58565409_TGA_T	16	58565409	A	rs768933104	16	58629324	AAA	0.935897	intron_variant	MODIFIER	CNOT1	ENSG00000125107	Transcript	ENST00000564557.1	protein_coding	-	43527	-	-	-	-	-	rs768933104	-	-1	cds_end_NF	HGNC	HGNC:7877	3	-	-	-	-	-	-	-	-	-	-	-
CNOT1	16:58565409_TGA_T	16	58565409	A	rs9926577	16	58613431	T	0.985723	intron_variant,NMD_transcript_variant	MODIFIER	CNOT1	ENSG00000125107	Transcript	ENST00000565605.5	nonsense_mediated_decay	-	43620	-	-	-	-	-	rs9926577	-	-1	-	HGNC	HGNC:7877	4	-	-	-	0.7157	-	-	23889843	-	-	-	-
CNOT1	16:58565409_TGA_T	16	58565409	A	rs9926577	16	58613431	T	0.985723	upstream_gene_variant	MODIFIER	CNOT1	ENSG00000125107	Transcript	ENST00000569882.1	protein_coding	-	-	-	-	-	-	-	rs9926577	4464	-1	cds_start_NF,cds_end_NF	HGNC	HGNC:7877	3	-	-	-	0.7157	-	-	23889843	-	-	-	-
CNOT1	16:58565409_TGA_T	16	58565409	A	rs9926577	16	58613431	T	0.985723	intron_variant	MODIFIER	CNOT1	ENSG00000125107	Transcript	ENST00000569240.5	protein_coding	-	17868	-	-	-	-	-	rs9926577	-	-1	-	HGNC	HGNC:7877	1	-	-	-	0.7157	-	-	23889843	-	-	-	-
CNOT1	16:58565409_TGA_T	16	58565409	A	rs9926577	16	58613431	T	0.985723	intron_variant,NMD_transcript_variant	MODIFIER	CNOT1	ENSG00000125107	Transcript	ENST00000567188.5	nonsense_mediated_decay	-	18233	-	-	-	-	-	rs9926577	-	-1	-	HGNC	HGNC:7877	1	-	-	-	0.7157	-	-	23889843	-	-	-	-
CNOT1	16:58565409_TGA_T	16	58565409	A	rs769305825	16	58566742	ACTG	0.997042	non_coding_transcript_exon_variant	MODIFIER	CNOT1	ENSG00000125107	Transcript	ENST00000563130.5	retained_intron	43709	-	327-328	-	-	-	-	rs769305825	-	-1	-	HGNC	HGNC:7877	2	-	-	-	-	-	-	-	-	-	-	-
CNOT1	16:58565409_TGA_T	16	58565409	A	rs769305825	16	58566742	ACTG	0.997042	intron_variant	MODIFIER	CNOT1	ENSG00000125107	Transcript	ENST00000317147.10	protein_coding	-	40/48	-	-	-	-	-	rs769305825	-	-1	-	HGNC	HGNC:7877	1	P1	-	-	-	-	-	-	-	-	-	-
CNOT1	16:58565409_TGA_T	16	58565409	A	rs769305825	16	58566742	ACTG	0.997042	intron_variant,NMD_transcript_variant	MODIFIER	CNOT1	ENSG00000125107	Transcript	ENST00000567188.5	nonsense_mediated_decay	-	40/49	-	-	-	-	-	rs769305825	-	-1	-	HGNC	HGNC:7877	1	-	-	-	-	-	-	-	-	-	-	-
CNOT1	16:58565409_TGA_T	16	58565409	A	rs37063	16	58567323	G	0.997095	intron_variant	MODIFIER	CNOT1	ENSG00000125107	Transcript	ENST00000317147.10	protein_coding	-	40/48	-	-	-	-	-	rs37063	-	-1	-	HGNC	HGNC:7877	1	P1	-	-	0.2837	-	-	-	-	-	-	-
CNOT1	16:58565409_TGA_T	16	58565409	A	rs37064	16	58569907	T	0.997095	intron_variant,NMD_transcript_variant	MODIFIER	CNOT1	ENSG00000125107	Transcript	ENST00000567188.5	nonsense_mediated_decay	-	39/49	-	-	-	-	-	rs37064	-	-1	-	HGNC	HGNC:7877	1	-	-	-	-	-	-	-	-	-	-	-
CNOT1	16:58565409_TGA_T	16	58565409	A	rs37064	16	58569907	T	0.997095	downstream_gene_variant	MODIFIER	CNOT1	ENSG00000125107	Transcript	ENST00000563283.1	retained_intron	-	-	-	-	-	-	-	rs37064	2155	-1	-	HGNC	HGNC:7877	3	-	-	-	-	-	-	-	-	-	-	-
CNOT1	16:58565409_TGA_T	16	58565409	A	rs37064	16	58569907	C	0.997095	intron_variant	MODIFIER	CNOT1	ENSG00000125107	Transcript	ENST00000569240.5	protein_coding	-	39/48	-	-	-	-	-	rs37064	-	-1	-	HGNC	HGNC:7877	1	-	-	-	0.2837	-	-	-	-	-	-	-
CNOT1	16:58565409_TGA_T	16	58565409	A	rs37064	16	58569907	A	0.997095	intron_variant	MODIFIER	CNOT1	ENSG00000125107	Transcript	ENST00000568917.1	protein_coding	-	43651	-	-	-	-	-	rs37064	-	-1	cds_start_NF,cds_end_NF	HGNC	HGNC:7877	5	-	-	-	-	-	-	-	-	-	-	-
CNOT1	16:58565409_TGA_T	16	58565409	A	rs34055357	16	58642571	AT	0.881537	intron_variant,non_coding_transcript_variant	MODIFIER	CNOT1	ENSG00000125107	Transcript	ENST00000568158.1	lncRNA	-	43527	-	-	-	-	-	rs34055357	-	-1	-	HGNC	HGNC:7877	3	-	-	-	-	-	-	-	-	-	-	-
CNOT1	16:58565409_TGA_T	16	58565409	A	rs34055357	16	58642571	CT	0.881537	intron_variant,NMD_transcript_variant	MODIFIER	CNOT1	ENSG00000125107	Transcript	ENST00000567188.5	nonsense_mediated_decay	-	17899	-	-	-	-	-	rs34055357	-	-1	-	HGNC	HGNC:7877	1	-	-	-	-	-	-	-	-	-	-	-
CNOT1	16:58565409_TGA_T	16	58565409	A	rs12232402	16	58635162	C	0.985621	intron_variant,NMD_transcript_variant	MODIFIER	CNOT1	ENSG00000125107	Transcript	ENST00000565605.5	nonsense_mediated_decay	-	43617	-	-	-	-	-	rs12232402	-	-1	-	HGNC	HGNC:7877	4	-	-	-	0.7161	-	-	-	-	-	-	-
CNOT1	16:58565409_TGA_T	16	58565409	A	rs12232402	16	58635162	C	0.985621	upstream_gene_variant	MODIFIER	AC010287.1	ENSG00000260865	Transcript	ENST00000566916.1	transcribed_processed_pseudogene	-	-	-	-	-	-	-	rs12232402	3313	-1	-	Clone_based_ensembl_gene	-	-	-	-	-	0.7161	-	-	-	-	-	-	-
CNOT1	16:58565409_TGA_T	16	58565409	A	rs12232402	16	58635162	C	0.985621	intron_variant	MODIFIER	CNOT1	ENSG00000125107	Transcript	ENST00000564557.1	protein_coding	-	43526	-	-	-	-	-	rs12232402	-	-1	cds_end_NF	HGNC	HGNC:7877	3	-	-	-	0.7161	-	-	-	-	-	-	-
CNOT1	16:58565409_TGA_T	16	58565409	A	rs12232402	16	58635162	C	0.985621	intron_variant	MODIFIER	CNOT1	ENSG00000125107	Transcript	ENST00000569020.5	protein_coding	-	43498	-	-	-	-	-	rs12232402	-	-1	cds_end_NF	HGNC	HGNC:7877	4	-	-	-	0.7161	-	-	-	-	-	-	-
CNOT1	16:58565409_TGA_T	16	58565409	A	rs12232402	16	58635162	C	0.985621	intron_variant	MODIFIER	CNOT1	ENSG00000125107	Transcript	ENST00000441024.6	protein_coding	-	10959	-	-	-	-	-	rs12232402	-	-1	-	HGNC	HGNC:7877	1	-	-	-	0.7161	-	-	-	-	-	-	-
CNOT1	16:58565409_TGA_T	16	58565409	A	rs12232402	16	58635162	C	0.985621	intron_variant	MODIFIER	CNOT1	ENSG00000125107	Transcript	ENST00000317147.10	protein_coding	-	17533	-	-	-	-	-	rs12232402	-	-1	-	HGNC	HGNC:7877	1	P1	-	-	0.7161	-	-	-	-	-	-	-
CNOT1	16:58565409_TGA_T	16	58565409	A	rs12232402	16	58635162	C	0.985621	intron_variant,non_coding_transcript_variant	MODIFIER	CNOT1	ENSG00000125107	Transcript	ENST00000568158.1	lncRNA	-	43527	-	-	-	-	-	rs12232402	-	-1	-	HGNC	HGNC:7877	3	-	-	-	0.7161	-	-	-	-	-	-	-
CNOT1	16:58565409_TGA_T	16	58565409	A	rs12232402	16	58635162	C	0.985621	intron_variant	MODIFIER	CNOT1	ENSG00000125107	Transcript	ENST00000565697.1	protein_coding	-	43466	-	-	-	-	-	rs12232402	-	-1	cds_end_NF	HGNC	HGNC:7877	3	-	-	-	0.7161	-	-	-	-	-	-	-
CNOT1	16:58565409_TGA_T	16	58565409	A	rs12232402	16	58635162	C	0.985621	upstream_gene_variant	MODIFIER	CNOT1	ENSG00000125107	Transcript	ENST00000628857.1	protein_coding	-	-	-	-	-	-	-	rs12232402	1921	-1	-	HGNC	HGNC:7877	5	-	-	-	0.7161	-	-	-	-	-	-	-
CNOT1	16:58565409_TGA_T	16	58565409	A	rs12232402	16	58635162	C	0.985621	intron_variant,NMD_transcript_variant	MODIFIER	CNOT1	ENSG00000125107	Transcript	ENST00000567188.5	nonsense_mediated_decay	-	17899	-	-	-	-	-	rs12232402	-	-1	-	HGNC	HGNC:7877	1	-	-	-	0.7161	-	-	-	-	-	-	-
CNOT1	16:58565409_TGA_T	16	58565409	A	rs34487574	16	58627472	A	0.86798	intron_variant	MODIFIER	CNOT1	ENSG00000125107	Transcript	ENST00000569240.5	protein_coding	-	17564	-	-	-	-	-	rs34487574	-	-1	-	HGNC	HGNC:7877	1	-	-	-	-	-	-	-	-	-	-	-
CNOT1	16:58565409_TGA_T	16	58565409	A	rs12232402	16	58635162	C	0.985621	intron_variant,non_coding_transcript_variant	MODIFIER	CNOT1	ENSG00000125107	Transcript	ENST00000569916.1	retained_intron	-	43466	-	-	-	-	-	rs12232402	-	-1	-	HGNC	HGNC:7877	3	-	-	-	0.7161	-	-	-	-	-	-	-
CNOT1	16:58565409_TGA_T	16	58565409	A	rs34487574	16	58627472	A	0.86798	intron_variant	MODIFIER	CNOT1	ENSG00000125107	Transcript	ENST00000628857.1	protein_coding	-	43525	-	-	-	-	-	rs34487574	-	-1	-	HGNC	HGNC:7877	5	-	-	-	-	-	-	-	-	-	-	-
CNOT1	16:58565409_TGA_T	16	58565409	A	rs34487574	16	58627472	A	0.86798	intron_variant	MODIFIER	CNOT1	ENSG00000125107	Transcript	ENST00000317147.10	protein_coding	-	17564	-	-	-	-	-	rs34487574	-	-1	-	HGNC	HGNC:7877	1	P1	-	-	-	-	-	-	-	-	-	-
CNOT1	16:58565409_TGA_T	16	58565409	A	rs34487574	16	58627472	AAA	0.86798	intron_variant,NMD_transcript_variant	MODIFIER	CNOT1	ENSG00000125107	Transcript	ENST00000567188.5	nonsense_mediated_decay	-	17930	-	-	-	-	-	rs34487574	-	-1	-	HGNC	HGNC:7877	1	-	-	-	-	-	-	-	-	-	-	-
CNOT1	16:58565409_TGA_T	16	58565409	A	rs34487574	16	58627472	AAA	0.86798	intron_variant	MODIFIER	CNOT1	ENSG00000125107	Transcript	ENST00000441024.6	protein_coding	-	10990	-	-	-	-	-	rs34487574	-	-1	-	HGNC	HGNC:7877	1	-	-	-	-	-	-	-	-	-	-	-
CNOT1	16:58565409_TGA_T	16	58565409	A	rs34487574	16	58627472	AA	0.86798	intron_variant	MODIFIER	CNOT1	ENSG00000125107	Transcript	ENST00000441024.6	protein_coding	-	10990	-	-	-	-	-	rs34487574	-	-1	-	HGNC	HGNC:7877	1	-	-	-	-	-	-	-	-	-	-	-
CNOT1	16:58565409_TGA_T	16	58565409	A	rs34487574	16	58627472	AAA	0.86798	intron_variant	MODIFIER	CNOT1	ENSG00000125107	Transcript	ENST00000569240.5	protein_coding	-	17564	-	-	-	-	-	rs34487574	-	-1	-	HGNC	HGNC:7877	1	-	-	-	-	-	-	-	-	-	-	-
CNOT1	16:58565409_TGA_T	16	58565409	A	rs40187	16	58556566	C	0.985821	intron_variant,non_coding_transcript_variant	MODIFIER	CNOT1	ENSG00000125107	Transcript	ENST00000563130.5	retained_intron	-	43684	-	-	-	-	-	rs40187	-	-1	-	HGNC	HGNC:7877	2	-	-	-	0.2851	-	-	-	-	-	-	-
CNOT1	16:58565409_TGA_T	16	58565409	A	rs40187	16	58556566	C	0.985821	downstream_gene_variant	MODIFIER	SETD6	ENSG00000103037	Transcript	ENST00000491587.1	retained_intron	-	-	-	-	-	-	-	rs40187	3764	1	-	HGNC	HGNC:26116	2	-	-	-	0.2851	-	-	-	-	-	-	-
CNOT1	16:58565409_TGA_T	16	58565409	A	rs40187	16	58556566	C	0.985821	downstream_gene_variant	MODIFIER	SETD6	ENSG00000103037	Transcript	ENST00000219315.8	protein_coding	-	-	-	-	-	-	-	rs40187	3552	1	-	HGNC	HGNC:26116	1	-	-	-	0.2851	-	-	-	-	-	-	-
CNOT1	16:58565409_TGA_T	16	58565409	A	rs40187	16	58556566	C	0.985821	downstream_gene_variant	MODIFIER	SETD6	ENSG00000103037	Transcript	ENST00000310682.6	protein_coding	-	-	-	-	-	-	-	rs40187	3000	1	-	HGNC	HGNC:26116	2	P1	-	-	0.2851	-	-	-	-	-	-	-
CNOT1	16:58565409_TGA_T	16	58565409	A	rs40187	16	58556566	C	0.985821	downstream_gene_variant	MODIFIER	SETD6	ENSG00000103037	Transcript	ENST00000422445.5	nonsense_mediated_decay	-	-	-	-	-	-	-	rs40187	3159	1	cds_start_NF	HGNC	HGNC:26116	5	-	-	-	0.2851	-	-	-	-	-	-	-
CNOT1	16:58565409_TGA_T	16	58565409	A	rs40187	16	58556566	C	0.985821	intron_variant,NMD_transcript_variant	MODIFIER	CNOT1	ENSG00000125107	Transcript	ENST00000567188.5	nonsense_mediated_decay	-	48/49	-	-	-	-	-	rs40187	-	-1	-	HGNC	HGNC:7877	1	-	-	-	0.2851	-	-	-	-	-	-	-
CNOT1	16:58565409_TGA_T	16	58565409	A	rs40187	16	58556566	C	0.985821	intron_variant,non_coding_transcript_variant	MODIFIER	CNOT1	ENSG00000125107	Transcript	ENST00000569924.1	retained_intron	-	43526	-	-	-	-	-	rs40187	-	-1	-	HGNC	HGNC:7877	2	-	-	-	0.2851	-	-	-	-	-	-	-
CNOT1	16:58565409_TGA_T	16	58565409	A	rs40187	16	58556566	C	0.985821	upstream_gene_variant	MODIFIER	AC009118.3	ENSG00000276259	Transcript	ENST00000622896.1	lncRNA	-	-	-	-	-	-	-	rs40187	308	1	-	Clone_based_ensembl_gene	-	-	-	-	-	0.2851	-	-	-	-	-	-	-
CNOT1	16:58565409_TGA_T	16	58565409	A	rs40187	16	58556566	C	0.985821	intron_variant	MODIFIER	CNOT1	ENSG00000125107	Transcript	ENST00000569240.5	protein_coding	-	47/48	-	-	-	-	-	rs40187	-	-1	-	HGNC	HGNC:7877	1	-	-	-	0.2851	-	-	-	-	-	-	-
CNOT1	16:58565409_TGA_T	16	58565409	A	rs40188	16	58567761	A	0.997095	intron_variant	MODIFIER	CNOT1	ENSG00000125107	Transcript	ENST00000317147.10	protein_coding	-	40/48	-	-	-	-	-	rs40188	-	-1	-	HGNC	HGNC:7877	1	P1	-	-	0.2837	-	-	-	-	-	-	-
CNOT1	16:58565409_TGA_T	16	58565409	A	rs40188	16	58567761	A	0.997095	downstream_gene_variant	MODIFIER	CNOT1	ENSG00000125107	Transcript	ENST00000563283.1	retained_intron	-	-	-	-	-	-	-	rs40188	4301	-1	-	HGNC	HGNC:7877	3	-	-	-	0.2837	-	-	-	-	-	-	-
CNOT1	16:58565409_TGA_T	16	58565409	A	rs78143441	16	58666864	G	0.933995	upstream_gene_variant	MODIFIER	CNOT1	ENSG00000125107	Transcript	ENST00000569240.5	protein_coding	-	-	-	-	-	-	-	rs78143441	3126	-1	-	HGNC	HGNC:7877	1	-	-	-	-	-	-	-	-	-	-	-
CNOT1	16:58565409_TGA_T	16	58565409	A	rs78143441	16	58666864	G	0.933995	upstream_gene_variant	MODIFIER	CNOT1	ENSG00000125107	Transcript	ENST00000569263.1	lncRNA	-	-	-	-	-	-	-	rs78143441	3113	-1	-	HGNC	HGNC:7877	2	-	-	-	-	-	-	-	-	-	-	-
CNOT1	16:58565409_TGA_T	16	58565409	A	rs78143441	16	58666864	T	0.933995	upstream_gene_variant	MODIFIER	CNOT1	ENSG00000125107	Transcript	ENST00000569240.5	protein_coding	-	-	-	-	-	-	-	rs78143441	3126	-1	-	HGNC	HGNC:7877	1	-	-	-	-	-	-	-	-	-	-	-
CNOT1	16:58565409_TGA_T	16	58565409	A	rs78143441	16	58666864	T	0.933995	upstream_gene_variant	MODIFIER	CNOT1	ENSG00000125107	Transcript	ENST00000569020.5	protein_coding	-	-	-	-	-	-	-	rs78143441	3075	-1	cds_end_NF	HGNC	HGNC:7877	4	-	-	-	-	-	-	-	-	-	-	-
CNOT1	16:58565409_TGA_T	16	58565409	A	rs9941290	16	58666389	A	0.973839	upstream_gene_variant	MODIFIER	CNOT1	ENSG00000125107	Transcript	ENST00000569263.1	lncRNA	-	-	-	-	-	-	-	rs9941290	2638	-1	-	HGNC	HGNC:7877	2	-	-	-	0.7157	-	-	-	-	-	-	-
CNOT1	16:58565409_TGA_T	16	58565409	A	rs9941290	16	58666389	A	0.973839	upstream_gene_variant	MODIFIER	CNOT1	ENSG00000125107	Transcript	ENST00000569916.1	retained_intron	-	-	-	-	-	-	-	rs9941290	2661	-1	-	HGNC	HGNC:7877	3	-	-	-	0.7157	-	-	-	-	-	-	-
CNOT1	16:58565409_TGA_T	16	58565409	A	rs9941290	16	58666389	A	0.973839	upstream_gene_variant	MODIFIER	CNOT1	ENSG00000125107	Transcript	ENST00000569020.5	protein_coding	-	-	-	-	-	-	-	rs9941290	2600	-1	cds_end_NF	HGNC	HGNC:7877	4	-	-	-	0.7157	-	-	-	-	-	-	-
CNOT1	16:58565409_TGA_T	16	58565409	A	rs9941290	16	58666389	A	0.973839	upstream_gene_variant	MODIFIER	CNOT1	ENSG00000125107	Transcript	ENST00000317147.10	protein_coding	-	-	-	-	-	-	-	rs9941290	2659	-1	-	HGNC	HGNC:7877	1	P1	-	-	0.7157	-	-	-	-	-	-	-
CNOT1	16:58565409_TGA_T	16	58565409	A	rs8043716	16	58645058	A	0.973823	intron_variant	MODIFIER	CNOT1	ENSG00000125107	Transcript	ENST00000569020.5	protein_coding	-	43498	-	-	-	-	-	rs8043716	-	-1	cds_end_NF	HGNC	HGNC:7877	4	-	-	-	-	-	-	-	-	-	-	-
CNOT1	16:58565409_TGA_T	16	58565409	A	rs8043716	16	58645058	C	0.973823	intron_variant,NMD_transcript_variant	MODIFIER	CNOT1	ENSG00000125107	Transcript	ENST00000567188.5	nonsense_mediated_decay	-	17899	-	-	-	-	-	rs8043716	-	-1	-	HGNC	HGNC:7877	1	-	-	-	-	-	-	-	-	-	-	-
CNOT1	16:58565409_TGA_T	16	58565409	A	rs8043716	16	58645058	C	0.973823	intron_variant	MODIFIER	CNOT1	ENSG00000125107	Transcript	ENST00000565697.1	protein_coding	-	43466	-	-	-	-	-	rs8043716	-	-1	cds_end_NF	HGNC	HGNC:7877	3	-	-	-	-	-	-	-	-	-	-	-
CNOT1	16:58565409_TGA_T	16	58565409	A	rs8043716	16	58645058	A	0.973823	intron_variant	MODIFIER	CNOT1	ENSG00000125107	Transcript	ENST00000565697.1	protein_coding	-	43466	-	-	-	-	-	rs8043716	-	-1	cds_end_NF	HGNC	HGNC:7877	3	-	-	-	-	-	-	-	-	-	-	-
CNOT1	16:58565409_TGA_T	16	58565409	A	rs8043716	16	58645058	A	0.973823	intron_variant,NMD_transcript_variant	MODIFIER	CNOT1	ENSG00000125107	Transcript	ENST00000567188.5	nonsense_mediated_decay	-	17899	-	-	-	-	-	rs8043716	-	-1	-	HGNC	HGNC:7877	1	-	-	-	-	-	-	-	-	-	-	-
CNOT1	16:58565409_TGA_T	16	58565409	A	rs71382782	16	58587428	CTAT	0.986631	intron_variant,NMD_transcript_variant	MODIFIER	CNOT1	ENSG00000125107	Transcript	ENST00000567188.5	nonsense_mediated_decay	-	22/49	-	-	-	-	-	rs71382782	-	-1	-	HGNC	HGNC:7877	1	-	-	-	-	-	-	-	-	-	-	-
CNOT1	16:58565409_TGA_T	16	58565409	A	rs71382782	16	58587428	CTAT	0.986631	upstream_gene_variant	MODIFIER	SNORA46	ENSG00000207493	Transcript	ENST00000384762.1	snoRNA	-	-	-	-	-	-	-	rs71382782	4889	-1	-	HGNC	HGNC:32639	-	-	-	-	-	-	-	-	-	-	-	-
CNOT1	16:58565409_TGA_T	16	58565409	A	rs42947	16	58579158	C	0.985873	intron_variant	MODIFIER	CNOT1	ENSG00000125107	Transcript	ENST00000567133.1	protein_coding	-	43527	-	-	-	-	-	rs42947	-	-1	cds_start_NF,cds_end_NF	HGNC	HGNC:7877	5	-	-	-	0.2841	-	-	-	-	-	-	-
CNOT1	16:58565409_TGA_T	16	58565409	A	rs42947	16	58579158	C	0.985873	intron_variant	MODIFIER	CNOT1	ENSG00000125107	Transcript	ENST00000569240.5	protein_coding	-	30/48	-	-	-	-	-	rs42947	-	-1	-	HGNC	HGNC:7877	1	-	-	-	0.2841	-	-	-	-	-	-	-
CNOT1	16:58565409_TGA_T	16	58565409	A	rs71382782	16	58587428	CTAT	0.986631	intron_variant,non_coding_transcript_variant	MODIFIER	CNOT1	ENSG00000125107	Transcript	ENST00000569732.1	lncRNA	-	43559	-	-	-	-	-	rs71382782	-	-1	-	HGNC	HGNC:7877	3	-	-	-	-	-	-	-	-	-	-	-
CNOT1	16:58565409_TGA_T	16	58565409	A	rs71382782	16	58587428	CTAT	0.986631	intron_variant	MODIFIER	CNOT1	ENSG00000125107	Transcript	ENST00000569240.5	protein_coding	-	22/48	-	-	-	-	-	rs71382782	-	-1	-	HGNC	HGNC:7877	1	-	-	-	-	-	-	-	-	-	-	-
CNOT1	16:58565409_TGA_T	16	58565409	A	rs7198329	16	58656146	A	0.973996	intron_variant	MODIFIER	CNOT1	ENSG00000125107	Transcript	ENST00000564557.1	protein_coding	-	43526	-	-	-	-	-	rs7198329	-	-1	cds_end_NF	HGNC	HGNC:7877	3	-	-	-	-	-	-	-	-	-	-	-
CNOT1	16:58565409_TGA_T	16	58565409	A	rs7198329	16	58656146	A	0.973996	intron_variant,non_coding_transcript_variant	MODIFIER	CNOT1	ENSG00000125107	Transcript	ENST00000568158.1	lncRNA	-	43527	-	-	-	-	-	rs7198329	-	-1	-	HGNC	HGNC:7877	3	-	-	-	-	-	-	-	-	-	-	-
CNOT1	16:58565409_TGA_T	16	58565409	A	rs71385173	16	58563708	CACTC	0.996374	intron_variant	MODIFIER	CNOT1	ENSG00000125107	Transcript	ENST00000317147.10	protein_coding	-	43/48	-	-	-	-	-	rs71385173	-	-1	-	HGNC	HGNC:7877	1	P1	-	-	0.2829	-	-	-	-	-	-	-
CNOT1	16:58565409_TGA_T	16	58565409	A	rs71385173	16	58563708	CACTC	0.996374	downstream_gene_variant	MODIFIER	CNOT1	ENSG00000125107	Transcript	ENST00000568917.1	protein_coding	-	-	-	-	-	-	-	rs71385173	2153	-1	cds_start_NF,cds_end_NF	HGNC	HGNC:7877	5	-	-	-	0.2829	-	-	-	-	-	-	-
CNOT1	16:58565409_TGA_T	16	58565409	A	rs8043716	16	58645058	C	0.973823	intron_variant	MODIFIER	CNOT1	ENSG00000125107	Transcript	ENST00000317147.10	protein_coding	-	17533	-	-	-	-	-	rs8043716	-	-1	-	HGNC	HGNC:7877	1	P1	-	-	-	-	-	-	-	-	-	-
CNOT1	16:58565409_TGA_T	16	58565409	A	rs8043716	16	58645058	A	0.973823	intron_variant	MODIFIER	CNOT1	ENSG00000125107	Transcript	ENST00000317147.10	protein_coding	-	17533	-	-	-	-	-	rs8043716	-	-1	-	HGNC	HGNC:7877	1	P1	-	-	-	-	-	-	-	-	-	-
CNOT1	16:58565409_TGA_T	16	58565409	A	rs8043716	16	58645058	A	0.973823	intron_variant	MODIFIER	CNOT1	ENSG00000125107	Transcript	ENST00000569240.5	protein_coding	-	17533	-	-	-	-	-	rs8043716	-	-1	-	HGNC	HGNC:7877	1	-	-	-	-	-	-	-	-	-	-	-
CNOT1	16:58565409_TGA_T	16	58565409	A	rs8043716	16	58645058	C	0.973823	intron_variant,non_coding_transcript_variant	MODIFIER	CNOT1	ENSG00000125107	Transcript	ENST00000569916.1	retained_intron	-	43466	-	-	-	-	-	rs8043716	-	-1	-	HGNC	HGNC:7877	3	-	-	-	-	-	-	-	-	-	-	-
CNOT1	16:58565409_TGA_T	16	58565409	A	rs8043716	16	58645058	A	0.973823	intron_variant,non_coding_transcript_variant	MODIFIER	CNOT1	ENSG00000125107	Transcript	ENST00000569916.1	retained_intron	-	43466	-	-	-	-	-	rs8043716	-	-1	-	HGNC	HGNC:7877	3	-	-	-	-	-	-	-	-	-	-	-
CNOT1	16:58565409_TGA_T	16	58565409	A	rs8043726	16	58645070	C	0.973842	intron_variant	MODIFIER	CNOT1	ENSG00000125107	Transcript	ENST00000569020.5	protein_coding	-	43498	-	-	-	-	-	rs8043726	-	-1	cds_end_NF	HGNC	HGNC:7877	4	-	-	-	0.7149	-	-	-	-	-	-	-
CNOT1	16:58565409_TGA_T	16	58565409	A	rs8043726	16	58645070	C	0.973842	intron_variant,non_coding_transcript_variant	MODIFIER	CNOT1	ENSG00000125107	Transcript	ENST00000568158.1	lncRNA	-	43527	-	-	-	-	-	rs8043726	-	-1	-	HGNC	HGNC:7877	3	-	-	-	0.7149	-	-	-	-	-	-	-
CNOT1	16:58565409_TGA_T	16	58565409	A	rs8043726	16	58645070	C	0.973842	intron_variant,NMD_transcript_variant	MODIFIER	CNOT1	ENSG00000125107	Transcript	ENST00000565605.5	nonsense_mediated_decay	-	43617	-	-	-	-	-	rs8043726	-	-1	-	HGNC	HGNC:7877	4	-	-	-	0.7149	-	-	-	-	-	-	-
CNOT1	16:58565409_TGA_T	16	58565409	A	rs8043726	16	58645070	C	0.973842	intron_variant	MODIFIER	CNOT1	ENSG00000125107	Transcript	ENST00000317147.10	protein_coding	-	17533	-	-	-	-	-	rs8043726	-	-1	-	HGNC	HGNC:7877	1	P1	-	-	0.7149	-	-	-	-	-	-	-
CNOT1	16:58565409_TGA_T	16	58565409	A	rs8043726	16	58645070	C	0.973842	intron_variant	MODIFIER	CNOT1	ENSG00000125107	Transcript	ENST00000565697.1	protein_coding	-	43466	-	-	-	-	-	rs8043726	-	-1	cds_end_NF	HGNC	HGNC:7877	3	-	-	-	0.7149	-	-	-	-	-	-	-
CNOT1	16:58565409_TGA_T	16	58565409	A	rs8043726	16	58645070	C	0.973842	intron_variant,NMD_transcript_variant	MODIFIER	CNOT1	ENSG00000125107	Transcript	ENST00000567188.5	nonsense_mediated_decay	-	17899	-	-	-	-	-	rs8043726	-	-1	-	HGNC	HGNC:7877	1	-	-	-	0.7149	-	-	-	-	-	-	-
CNOT1	16:58565409_TGA_T	16	58565409	A	rs8043726	16	58645070	C	0.973842	intron_variant	MODIFIER	CNOT1	ENSG00000125107	Transcript	ENST00000564557.1	protein_coding	-	43526	-	-	-	-	-	rs8043726	-	-1	cds_end_NF	HGNC	HGNC:7877	3	-	-	-	0.7149	-	-	-	-	-	-	-
CNOT1	16:58565409_TGA_T	16	58565409	A	rs8043726	16	58645070	C	0.973842	intron_variant,non_coding_transcript_variant	MODIFIER	CNOT1	ENSG00000125107	Transcript	ENST00000569916.1	retained_intron	-	43466	-	-	-	-	-	rs8043726	-	-1	-	HGNC	HGNC:7877	3	-	-	-	0.7149	-	-	-	-	-	-	-
CNOT1	16:58565409_TGA_T	16	58565409	A	rs8043726	16	58645070	C	0.973842	intron_variant	MODIFIER	CNOT1	ENSG00000125107	Transcript	ENST00000569240.5	protein_coding	-	17533	-	-	-	-	-	rs8043726	-	-1	-	HGNC	HGNC:7877	1	-	-	-	0.7149	-	-	-	-	-	-	-
CNOT1	16:58565409_TGA_T	16	58565409	A	rs7187299	16	58627387	C	0.974295	intron_variant	MODIFIER	CNOT1	ENSG00000125107	Transcript	ENST00000628857.1	protein_coding	-	43525	-	-	-	-	-	rs7187299	-	-1	-	HGNC	HGNC:7877	5	-	-	-	0.7155	-	-	-	-	-	-	-
CNOT1	16:58565409_TGA_T	16	58565409	A	rs8047769	16	58591987	A	0.985771	intron_variant,non_coding_transcript_variant	MODIFIER	CNOT1	ENSG00000125107	Transcript	ENST00000569732.1	lncRNA	-	43556	-	-	-	-	-	rs8047769	-	-1	-	HGNC	HGNC:7877	3	-	-	-	0.7159	-	-	-	-	-	-	-
CNOT1	16:58565409_TGA_T	16	58565409	A	rs7187299	16	58627387	C	0.974295	intron_variant,NMD_transcript_variant	MODIFIER	CNOT1	ENSG00000125107	Transcript	ENST00000567188.5	nonsense_mediated_decay	-	17930	-	-	-	-	-	rs7187299	-	-1	-	HGNC	HGNC:7877	1	-	-	-	0.7155	-	-	-	-	-	-	-
CNOT1	16:58565409_TGA_T	16	58565409	A	rs8047769	16	58591987	A	0.985771	intron_variant	MODIFIER	CNOT1	ENSG00000125107	Transcript	ENST00000562046.1	protein_coding	-	43586	-	-	-	-	-	rs8047769	-	-1	cds_start_NF,cds_end_NF	HGNC	HGNC:7877	5	-	-	-	0.7159	-	-	-	-	-	-	-
CNOT1	16:58565409_TGA_T	16	58565409	A	rs8047769	16	58591987	A	0.985771	intron_variant	MODIFIER	CNOT1	ENSG00000125107	Transcript	ENST00000569240.5	protein_coding	-	18/48	-	-	-	-	-	rs8047769	-	-1	-	HGNC	HGNC:7877	1	-	-	-	0.7159	-	-	-	-	-	-	-
CNOT1	16:58565409_TGA_T	16	58565409	A	rs8047769	16	58591987	A	0.985771	intron_variant	MODIFIER	CNOT1	ENSG00000125107	Transcript	ENST00000441024.6	protein_coding	-	18/30	-	-	-	-	-	rs8047769	-	-1	-	HGNC	HGNC:7877	1	-	-	-	0.7159	-	-	-	-	-	-	-
CNOT1	16:58565409_TGA_T	16	58565409	A	rs8047769	16	58591987	A	0.985771	downstream_gene_variant	MODIFIER	SNORA50A	ENSG00000281910	Transcript	ENST00000629536.1	snoRNA	-	-	-	-	-	-	-	rs8047769	1713	-1	-	HGNC	HGNC:32643	-	-	-	-	0.7159	-	-	-	-	-	-	-
CNOT1	16:58565409_TGA_T	16	58565409	A	rs67563986	16	58553723	AATCA	0.980779	downstream_gene_variant	MODIFIER	SETD6	ENSG00000103037	Transcript	ENST00000447443.1	protein_coding	-	-	-	-	-	-	-	rs67563986	947	1	cds_end_NF	HGNC	HGNC:26116	5	-	-	-	0.2837	-	-	-	-	-	-	-
CNOT1	16:58565409_TGA_T	16	58565409	A	rs8047769	16	58591987	A	0.985771	intron_variant	MODIFIER	CNOT1	ENSG00000125107	Transcript	ENST00000317147.10	protein_coding	-	18/48	-	-	-	-	-	rs8047769	-	-1	-	HGNC	HGNC:7877	1	P1	-	-	0.7159	-	-	-	-	-	-	-
CNOT1	16:58565409_TGA_T	16	58565409	A	rs8047769	16	58591987	A	0.985771	intron_variant,NMD_transcript_variant	MODIFIER	CNOT1	ENSG00000125107	Transcript	ENST00000567188.5	nonsense_mediated_decay	-	18/49	-	-	-	-	-	rs8047769	-	-1	-	HGNC	HGNC:7877	1	-	-	-	0.7159	-	-	-	-	-	-	-
CNOT1	16:58565409_TGA_T	16	58565409	A	rs8049393	16	58630414	G	0.985621	downstream_gene_variant	MODIFIER	CNOT1	ENSG00000125107	Transcript	ENST00000569916.1	retained_intron	-	-	-	-	-	-	-	rs8049393	2500	-1	-	HGNC	HGNC:7877	3	-	-	-	-	-	-	-	-	-	-	-
CNOT1	16:58565409_TGA_T	16	58565409	A	rs8049393	16	58630414	G	0.985621	intron_variant,NMD_transcript_variant	MODIFIER	CNOT1	ENSG00000125107	Transcript	ENST00000565605.5	nonsense_mediated_decay	-	43618	-	-	-	-	-	rs8049393	-	-1	-	HGNC	HGNC:7877	4	-	-	-	-	-	-	-	-	-	-	-
CNOT1	16:58565409_TGA_T	16	58565409	A	rs8049393	16	58630414	T	0.985621	intron_variant	MODIFIER	CNOT1	ENSG00000125107	Transcript	ENST00000317147.10	protein_coding	-	17564	-	-	-	-	-	rs8049393	-	-1	-	HGNC	HGNC:7877	1	P1	-	-	-	-	-	-	-	-	-	-
CNOT1	16:58565409_TGA_T	16	58565409	A	rs8049393	16	58630414	G	0.985621	intron_variant	MODIFIER	CNOT1	ENSG00000125107	Transcript	ENST00000317147.10	protein_coding	-	17564	-	-	-	-	-	rs8049393	-	-1	-	HGNC	HGNC:7877	1	P1	-	-	-	-	-	-	-	-	-	-
CNOT1	16:58565409_TGA_T	16	58565409	A	rs8049393	16	58630414	T	0.985621	downstream_gene_variant	MODIFIER	CNOT1	ENSG00000125107	Transcript	ENST00000569020.5	protein_coding	-	-	-	-	-	-	-	rs8049393	2753	-1	cds_end_NF	HGNC	HGNC:7877	4	-	-	-	-	-	-	-	-	-	-	-
CNOT1	16:58565409_TGA_T	16	58565409	A	rs67563986	16	58553723	AATCAATCA	0.980779	downstream_gene_variant	MODIFIER	SETD6	ENSG00000103037	Transcript	ENST00000427443.5	nonsense_mediated_decay	-	-	-	-	-	-	-	rs67563986	304	1	-	HGNC	HGNC:26116	1	-	-	-	-	-	-	-	-	-	-	-
CNOT1	16:58565409_TGA_T	16	58565409	A	rs67563986	16	58553723	AATCAATCA	0.980779	downstream_gene_variant	MODIFIER	CNOT1	ENSG00000125107	Transcript	ENST00000569240.5	protein_coding	-	-	-	-	-	-	-	rs67563986	875	-1	-	HGNC	HGNC:7877	1	-	-	-	-	-	-	-	-	-	-	-
CNOT1	16:58565409_TGA_T	16	58565409	A	rs8049393	16	58630414	T	0.985621	downstream_gene_variant	MODIFIER	CNOT1	ENSG00000125107	Transcript	ENST00000565697.1	protein_coding	-	-	-	-	-	-	-	rs8049393	2751	-1	cds_end_NF	HGNC	HGNC:7877	3	-	-	-	-	-	-	-	-	-	-	-
CNOT1	16:58565409_TGA_T	16	58565409	A	rs8049393	16	58630414	T	0.985621	downstream_gene_variant	MODIFIER	CNOT1	ENSG00000125107	Transcript	ENST00000569916.1	retained_intron	-	-	-	-	-	-	-	rs8049393	2500	-1	-	HGNC	HGNC:7877	3	-	-	-	-	-	-	-	-	-	-	-
CNOT1	16:58565409_TGA_T	16	58565409	A	rs8049393	16	58630414	T	0.985621	intron_variant,NMD_transcript_variant	MODIFIER	CNOT1	ENSG00000125107	Transcript	ENST00000565605.5	nonsense_mediated_decay	-	43618	-	-	-	-	-	rs8049393	-	-1	-	HGNC	HGNC:7877	4	-	-	-	-	-	-	-	-	-	-	-
CNOT1	16:58565409_TGA_T	16	58565409	A	rs7189568	16	58629135	T	0.973903	intron_variant	MODIFIER	CNOT1	ENSG00000125107	Transcript	ENST00000317147.10	protein_coding	-	17564	-	-	-	-	-	rs7189568	-	-1	-	HGNC	HGNC:7877	1	P1	-	-	0.7155	-	-	-	-	-	-	-
CNOT1	16:58565409_TGA_T	16	58565409	A	rs7189568	16	58629135	T	0.973903	intron_variant	MODIFIER	CNOT1	ENSG00000125107	Transcript	ENST00000628857.1	protein_coding	-	43525	-	-	-	-	-	rs7189568	-	-1	-	HGNC	HGNC:7877	5	-	-	-	0.7155	-	-	-	-	-	-	-
CNOT1	16:58565409_TGA_T	16	58565409	A	rs8049393	16	58630414	G	0.985621	downstream_gene_variant	MODIFIER	AC010287.1	ENSG00000260865	Transcript	ENST00000566916.1	transcribed_processed_pseudogene	-	-	-	-	-	-	-	rs8049393	1079	-1	-	Clone_based_ensembl_gene	-	-	-	-	-	-	-	-	-	-	-	-	-
CNOT1	16:58565409_TGA_T	16	58565409	A	rs8049393	16	58630414	G	0.985621	intron_variant	MODIFIER	CNOT1	ENSG00000125107	Transcript	ENST00000628857.1	protein_coding	-	43525	-	-	-	-	-	rs8049393	-	-1	-	HGNC	HGNC:7877	5	-	-	-	-	-	-	-	-	-	-	-
CNOT1	16:58565409_TGA_T	16	58565409	A	rs8049393	16	58630414	G	0.985621	intron_variant	MODIFIER	CNOT1	ENSG00000125107	Transcript	ENST00000441024.6	protein_coding	-	10990	-	-	-	-	-	rs8049393	-	-1	-	HGNC	HGNC:7877	1	-	-	-	-	-	-	-	-	-	-	-
CNOT1	16:58565409_TGA_T	16	58565409	A	rs8049393	16	58630414	G	0.985621	downstream_gene_variant	MODIFIER	CNOT1	ENSG00000125107	Transcript	ENST00000565697.1	protein_coding	-	-	-	-	-	-	-	rs8049393	2751	-1	cds_end_NF	HGNC	HGNC:7877	3	-	-	-	-	-	-	-	-	-	-	-
CNOT1	16:58565409_TGA_T	16	58565409	A	rs8049393	16	58630414	T	0.985621	intron_variant	MODIFIER	CNOT1	ENSG00000125107	Transcript	ENST00000628857.1	protein_coding	-	43525	-	-	-	-	-	rs8049393	-	-1	-	HGNC	HGNC:7877	5	-	-	-	-	-	-	-	-	-	-	-
CNOT1	16:58565409_TGA_T	16	58565409	A	rs8049393	16	58630414	G	0.985621	intron_variant	MODIFIER	CNOT1	ENSG00000125107	Transcript	ENST00000564557.1	protein_coding	-	43527	-	-	-	-	-	rs8049393	-	-1	cds_end_NF	HGNC	HGNC:7877	3	-	-	-	-	-	-	-	-	-	-	-
CNOT1	16:58565409_TGA_T	16	58565409	A	rs9924805	16	58615659	C	0.985723	intron_variant	MODIFIER	CNOT1	ENSG00000125107	Transcript	ENST00000569240.5	protein_coding	-	17807	-	-	-	-	-	rs9924805	-	-1	-	HGNC	HGNC:7877	1	-	-	-	-	-	-	-	-	-	-	-
CNOT1	16:58565409_TGA_T	16	58565409	A	rs9924805	16	58615659	C	0.985723	intron_variant	MODIFIER	CNOT1	ENSG00000125107	Transcript	ENST00000441024.6	protein_coding	-	11232	-	-	-	-	-	rs9924805	-	-1	-	HGNC	HGNC:7877	1	-	-	-	-	-	-	-	-	-	-	-
CNOT1	16:58565409_TGA_T	16	58565409	A	rs7190613	16	58646004	C	0.973822	intron_variant,NMD_transcript_variant	MODIFIER	CNOT1	ENSG00000125107	Transcript	ENST00000567188.5	nonsense_mediated_decay	-	17899	-	-	-	-	-	rs7190613	-	-1	-	HGNC	HGNC:7877	1	-	-	-	0.7151	-	-	-	-	-	-	-
CNOT1	16:58565409_TGA_T	16	58565409	A	rs7190613	16	58646004	C	0.973822	intron_variant	MODIFIER	CNOT1	ENSG00000125107	Transcript	ENST00000441024.6	protein_coding	-	10959	-	-	-	-	-	rs7190613	-	-1	-	HGNC	HGNC:7877	1	-	-	-	0.7151	-	-	-	-	-	-	-
CNOT1	16:58565409_TGA_T	16	58565409	A	rs7190613	16	58646004	C	0.973822	intron_variant	MODIFIER	CNOT1	ENSG00000125107	Transcript	ENST00000317147.10	protein_coding	-	17533	-	-	-	-	-	rs7190613	-	-1	-	HGNC	HGNC:7877	1	P1	-	-	0.7151	-	-	-	-	-	-	-
CNOT1	16:58565409_TGA_T	16	58565409	A	rs4784051	16	58637528	G	0.974295	intron_variant	MODIFIER	CNOT1	ENSG00000125107	Transcript	ENST00000441024.6	protein_coding	-	10959	-	-	-	-	-	rs4784051	-	-1	-	HGNC	HGNC:7877	1	-	-	-	0.7155	-	-	21637794	-	-	-	-
CNOT1	16:58565409_TGA_T	16	58565409	A	rs4784051	16	58637528	G	0.974295	intron_variant,non_coding_transcript_variant	MODIFIER	CNOT1	ENSG00000125107	Transcript	ENST00000569916.1	retained_intron	-	43466	-	-	-	-	-	rs4784051	-	-1	-	HGNC	HGNC:7877	3	-	-	-	0.7155	-	-	21637794	-	-	-	-
CNOT1	16:58565409_TGA_T	16	58565409	A	rs4784051	16	58637528	G	0.974295	intron_variant	MODIFIER	CNOT1	ENSG00000125107	Transcript	ENST00000564557.1	protein_coding	-	43526	-	-	-	-	-	rs4784051	-	-1	cds_end_NF	HGNC	HGNC:7877	3	-	-	-	0.7155	-	-	21637794	-	-	-	-
CNOT1	16:58565409_TGA_T	16	58565409	A	rs4784051	16	58637528	G	0.974295	intron_variant,NMD_transcript_variant	MODIFIER	CNOT1	ENSG00000125107	Transcript	ENST00000565605.5	nonsense_mediated_decay	-	43617	-	-	-	-	-	rs4784051	-	-1	-	HGNC	HGNC:7877	4	-	-	-	0.7155	-	-	21637794	-	-	-	-
CNOT1	16:58565409_TGA_T	16	58565409	A	rs4784051	16	58637528	G	0.974295	upstream_gene_variant	MODIFIER	CNOT1	ENSG00000125107	Transcript	ENST00000628857.1	protein_coding	-	-	-	-	-	-	-	rs4784051	4287	-1	-	HGNC	HGNC:7877	5	-	-	-	0.7155	-	-	21637794	-	-	-	-
CNOT1	16:58565409_TGA_T	16	58565409	A	rs8051650	16	58625756	T	0.973174	intron_variant	MODIFIER	CNOT1	ENSG00000125107	Transcript	ENST00000317147.10	protein_coding	-	17564	-	-	-	-	-	rs8051650	-	-1	-	HGNC	HGNC:7877	1	P1	-	-	0.7155	-	-	-	-	-	-	-
CNOT1	16:58565409_TGA_T	16	58565409	A	rs8051650	16	58625756	T	0.973174	intron_variant	MODIFIER	CNOT1	ENSG00000125107	Transcript	ENST00000564557.1	protein_coding	-	43527	-	-	-	-	-	rs8051650	-	-1	cds_end_NF	HGNC	HGNC:7877	3	-	-	-	0.7155	-	-	-	-	-	-	-
CNOT1	16:58565409_TGA_T	16	58565409	A	rs8051650	16	58625756	T	0.973174	intron_variant,NMD_transcript_variant	MODIFIER	CNOT1	ENSG00000125107	Transcript	ENST00000567188.5	nonsense_mediated_decay	-	17930	-	-	-	-	-	rs8051650	-	-1	-	HGNC	HGNC:7877	1	-	-	-	0.7155	-	-	-	-	-	-	-
CNOT1	16:58565409_TGA_T	16	58565409	A	rs7196236	16	58640623	T	0.974295	intron_variant	MODIFIER	CNOT1	ENSG00000125107	Transcript	ENST00000441024.6	protein_coding	-	10959	-	-	-	-	-	rs7196236	-	-1	-	HGNC	HGNC:7877	1	-	-	-	-	-	-	-	-	-	-	-
CNOT1	16:58565409_TGA_T	16	58565409	A	rs7196236	16	58640623	T	0.974295	intron_variant,non_coding_transcript_variant	MODIFIER	CNOT1	ENSG00000125107	Transcript	ENST00000568158.1	lncRNA	-	43527	-	-	-	-	-	rs7196236	-	-1	-	HGNC	HGNC:7877	3	-	-	-	-	-	-	-	-	-	-	-
CNOT1	16:58565409_TGA_T	16	58565409	A	rs8051650	16	58625756	T	0.973174	intron_variant	MODIFIER	CNOT1	ENSG00000125107	Transcript	ENST00000569240.5	protein_coding	-	17564	-	-	-	-	-	rs8051650	-	-1	-	HGNC	HGNC:7877	1	-	-	-	0.7155	-	-	-	-	-	-	-
CNOT1	16:58565409_TGA_T	16	58565409	A	rs8051650	16	58625756	T	0.973174	intron_variant,NMD_transcript_variant	MODIFIER	CNOT1	ENSG00000125107	Transcript	ENST00000565605.5	nonsense_mediated_decay	-	43618	-	-	-	-	-	rs8051650	-	-1	-	HGNC	HGNC:7877	4	-	-	-	0.7155	-	-	-	-	-	-	-
CNOT1	16:58565409_TGA_T	16	58565409	A	rs8053455	16	58591708	C	0.985721	downstream_gene_variant	MODIFIER	SNORA50A	ENSG00000281910	Transcript	ENST00000629536.1	snoRNA	-	-	-	-	-	-	-	rs8053455	1992	-1	-	HGNC	HGNC:32643	-	-	-	-	0.7161	-	-	-	-	-	-	-
CNOT1	16:58565409_TGA_T	16	58565409	A	rs8053455	16	58591708	C	0.985721	intron_variant,non_coding_transcript_variant	MODIFIER	CNOT1	ENSG00000125107	Transcript	ENST00000569732.1	lncRNA	-	43556	-	-	-	-	-	rs8053455	-	-1	-	HGNC	HGNC:7877	3	-	-	-	0.7161	-	-	-	-	-	-	-
CNOT1	16:58565409_TGA_T	16	58565409	A	rs7196236	16	58640623	A	0.974295	intron_variant	MODIFIER	CNOT1	ENSG00000125107	Transcript	ENST00000569020.5	protein_coding	-	43498	-	-	-	-	-	rs7196236	-	-1	cds_end_NF	HGNC	HGNC:7877	4	-	-	-	-	-	-	-	-	-	-	-
CNOT1	16:58565409_TGA_T	16	58565409	A	rs7196236	16	58640623	T	0.974295	intron_variant,NMD_transcript_variant	MODIFIER	CNOT1	ENSG00000125107	Transcript	ENST00000565605.5	nonsense_mediated_decay	-	43617	-	-	-	-	-	rs7196236	-	-1	-	HGNC	HGNC:7877	4	-	-	-	-	-	-	-	-	-	-	-
CNOT1	16:58565409_TGA_T	16	58565409	A	rs7196236	16	58640623	A	0.974295	intron_variant,non_coding_transcript_variant	MODIFIER	CNOT1	ENSG00000125107	Transcript	ENST00000569916.1	retained_intron	-	43466	-	-	-	-	-	rs7196236	-	-1	-	HGNC	HGNC:7877	3	-	-	-	-	-	-	-	-	-	-	-
CNOT1	16:58565409_TGA_T	16	58565409	A	rs4784052	16	58644059	A	0.973733	intron_variant,NMD_transcript_variant	MODIFIER	CNOT1	ENSG00000125107	Transcript	ENST00000565605.5	nonsense_mediated_decay	-	43617	-	-	-	-	-	rs4784052	-	-1	-	HGNC	HGNC:7877	4	-	-	-	-	-	-	-	-	-	-	-
CNOT1	16:58565409_TGA_T	16	58565409	A	rs4784052	16	58644059	C	0.973733	intron_variant	MODIFIER	CNOT1	ENSG00000125107	Transcript	ENST00000569020.5	protein_coding	-	43498	-	-	-	-	-	rs4784052	-	-1	cds_end_NF	HGNC	HGNC:7877	4	-	-	-	-	-	-	-	-	-	-	-
CNOT1	16:58565409_TGA_T	16	58565409	A	rs4784052	16	58644059	C	0.973733	intron_variant	MODIFIER	CNOT1	ENSG00000125107	Transcript	ENST00000441024.6	protein_coding	-	10959	-	-	-	-	-	rs4784052	-	-1	-	HGNC	HGNC:7877	1	-	-	-	-	-	-	-	-	-	-	-
CNOT1	16:58565409_TGA_T	16	58565409	A	rs4784052	16	58644059	A	0.973733	intron_variant	MODIFIER	CNOT1	ENSG00000125107	Transcript	ENST00000569240.5	protein_coding	-	17533	-	-	-	-	-	rs4784052	-	-1	-	HGNC	HGNC:7877	1	-	-	-	-	-	-	-	-	-	-	-
CNOT1	16:58565409_TGA_T	16	58565409	A	rs4784052	16	58644059	C	0.973733	intron_variant	MODIFIER	CNOT1	ENSG00000125107	Transcript	ENST00000565697.1	protein_coding	-	43466	-	-	-	-	-	rs4784052	-	-1	cds_end_NF	HGNC	HGNC:7877	3	-	-	-	-	-	-	-	-	-	-	-
CNOT1	16:58565409_TGA_T	16	58565409	A	rs7196236	16	58640623	T	0.974295	intron_variant,non_coding_transcript_variant	MODIFIER	CNOT1	ENSG00000125107	Transcript	ENST00000569916.1	retained_intron	-	43466	-	-	-	-	-	rs7196236	-	-1	-	HGNC	HGNC:7877	3	-	-	-	-	-	-	-	-	-	-	-
CNOT1	16:58565409_TGA_T	16	58565409	A	rs7196236	16	58640623	T	0.974295	intron_variant,NMD_transcript_variant	MODIFIER	CNOT1	ENSG00000125107	Transcript	ENST00000567188.5	nonsense_mediated_decay	-	17899	-	-	-	-	-	rs7196236	-	-1	-	HGNC	HGNC:7877	1	-	-	-	-	-	-	-	-	-	-	-
CNOT1	16:58565409_TGA_T	16	58565409	A	rs7196236	16	58640623	A	0.974295	intron_variant	MODIFIER	CNOT1	ENSG00000125107	Transcript	ENST00000317147.10	protein_coding	-	17533	-	-	-	-	-	rs7196236	-	-1	-	HGNC	HGNC:7877	1	P1	-	-	-	-	-	-	-	-	-	-
CNOT1	16:58565409_TGA_T	16	58565409	A	rs7196236	16	58640623	T	0.974295	intron_variant	MODIFIER	CNOT1	ENSG00000125107	Transcript	ENST00000317147.10	protein_coding	-	17533	-	-	-	-	-	rs7196236	-	-1	-	HGNC	HGNC:7877	1	P1	-	-	-	-	-	-	-	-	-	-
CNOT1	16:58565409_TGA_T	16	58565409	A	rs8056620	16	58604387	A	0.974688	intron_variant	MODIFIER	CNOT1	ENSG00000125107	Transcript	ENST00000569240.5	protein_coding	-	16/48	-	-	-	-	-	rs8056620	-	-1	-	HGNC	HGNC:7877	1	-	-	-	0.7157	-	-	-	-	-	-	-
CNOT1	16:58565409_TGA_T	16	58565409	A	rs8056723	16	58650262	A	0.933724	regulatory_region_variant	MODIFIER	-	-	RegulatoryFeature	ENSR00001002302	promoter_flanking_region	-	-	-	-	-	-	-	rs8056723	-	-	-	-	-	-	-	-	-	0.7079	-	-	-	-	-	-	-
CNOT1	16:58565409_TGA_T	16	58565409	A	rs8056723	16	58650262	A	0.933724	intron_variant	MODIFIER	CNOT1	ENSG00000125107	Transcript	ENST00000569240.5	protein_coding	-	17533	-	-	-	-	-	rs8056723	-	-1	-	HGNC	HGNC:7877	1	-	-	-	0.7079	-	-	-	-	-	-	-
CNOT1	16:58565409_TGA_T	16	58565409	A	rs8056723	16	58650262	A	0.933724	intron_variant,NMD_transcript_variant	MODIFIER	CNOT1	ENSG00000125107	Transcript	ENST00000567188.5	nonsense_mediated_decay	-	17899	-	-	-	-	-	rs8056723	-	-1	-	HGNC	HGNC:7877	1	-	-	-	0.7079	-	-	-	-	-	-	-
CNOT1	16:58565409_TGA_T	16	58565409	A	rs8056723	16	58650262	A	0.933724	intron_variant	MODIFIER	CNOT1	ENSG00000125107	Transcript	ENST00000569020.5	protein_coding	-	43498	-	-	-	-	-	rs8056723	-	-1	cds_end_NF	HGNC	HGNC:7877	4	-	-	-	0.7079	-	-	-	-	-	-	-
CNOT1	16:58565409_TGA_T	16	58565409	A	rs8056723	16	58650262	A	0.933724	intron_variant	MODIFIER	CNOT1	ENSG00000125107	Transcript	ENST00000564557.1	protein_coding	-	43526	-	-	-	-	-	rs8056723	-	-1	cds_end_NF	HGNC	HGNC:7877	3	-	-	-	0.7079	-	-	-	-	-	-	-
CNOT1	16:58565409_TGA_T	16	58565409	A	rs8056723	16	58650262	A	0.933724	intron_variant,NMD_transcript_variant	MODIFIER	CNOT1	ENSG00000125107	Transcript	ENST00000565605.5	nonsense_mediated_decay	-	43617	-	-	-	-	-	rs8056723	-	-1	-	HGNC	HGNC:7877	4	-	-	-	0.7079	-	-	-	-	-	-	-
CNOT1	16:58565409_TGA_T	16	58565409	A	rs8056723	16	58650262	A	0.933724	intron_variant,non_coding_transcript_variant	MODIFIER	CNOT1	ENSG00000125107	Transcript	ENST00000569916.1	retained_intron	-	43466	-	-	-	-	-	rs8056723	-	-1	-	HGNC	HGNC:7877	3	-	-	-	0.7079	-	-	-	-	-	-	-
CNOT1	16:58565409_TGA_T	16	58565409	A	rs8056723	16	58650262	A	0.933724	intron_variant	MODIFIER	CNOT1	ENSG00000125107	Transcript	ENST00000441024.6	protein_coding	-	10959	-	-	-	-	-	rs8056723	-	-1	-	HGNC	HGNC:7877	1	-	-	-	0.7079	-	-	-	-	-	-	-
CNOT1	16:58565409_TGA_T	16	58565409	A	rs8056723	16	58650262	A	0.933724	intron_variant,non_coding_transcript_variant	MODIFIER	CNOT1	ENSG00000125107	Transcript	ENST00000568158.1	lncRNA	-	43527	-	-	-	-	-	rs8056723	-	-1	-	HGNC	HGNC:7877	3	-	-	-	0.7079	-	-	-	-	-	-	-
CNOT1	16:58565409_TGA_T	16	58565409	A	rs8056723	16	58650262	A	0.933724	intron_variant	MODIFIER	CNOT1	ENSG00000125107	Transcript	ENST00000565697.1	protein_coding	-	43466	-	-	-	-	-	rs8056723	-	-1	cds_end_NF	HGNC	HGNC:7877	3	-	-	-	0.7079	-	-	-	-	-	-	-
CNOT1	16:58565409_TGA_T	16	58565409	A	rs8056723	16	58650262	A	0.933724	intron_variant	MODIFIER	CNOT1	ENSG00000125107	Transcript	ENST00000317147.10	protein_coding	-	17533	-	-	-	-	-	rs8056723	-	-1	-	HGNC	HGNC:7877	1	P1	-	-	0.7079	-	-	-	-	-	-	-
CNOT1	16:58565409_TGA_T	16	58565409	A	rs8061326	16	58641375	T	0.974295	intron_variant,non_coding_transcript_variant	MODIFIER	CNOT1	ENSG00000125107	Transcript	ENST00000568158.1	lncRNA	-	43527	-	-	-	-	-	rs8061326	-	-1	-	HGNC	HGNC:7877	3	-	-	-	0.7157	-	-	-	-	-	-	-
CNOT1	16:58565409_TGA_T	16	58565409	A	rs8061326	16	58641375	T	0.974295	intron_variant,NMD_transcript_variant	MODIFIER	CNOT1	ENSG00000125107	Transcript	ENST00000567188.5	nonsense_mediated_decay	-	17899	-	-	-	-	-	rs8061326	-	-1	-	HGNC	HGNC:7877	1	-	-	-	0.7157	-	-	-	-	-	-	-
CNOT1	16:58565409_TGA_T	16	58565409	A	rs8061326	16	58641375	T	0.974295	intron_variant	MODIFIER	CNOT1	ENSG00000125107	Transcript	ENST00000569240.5	protein_coding	-	17533	-	-	-	-	-	rs8061326	-	-1	-	HGNC	HGNC:7877	1	-	-	-	0.7157	-	-	-	-	-	-	-
CNOT1	16:58565409_TGA_T	16	58565409	A	rs8061326	16	58641375	T	0.974295	intron_variant	MODIFIER	CNOT1	ENSG00000125107	Transcript	ENST00000565697.1	protein_coding	-	43466	-	-	-	-	-	rs8061326	-	-1	cds_end_NF	HGNC	HGNC:7877	3	-	-	-	0.7157	-	-	-	-	-	-	-
CNOT1	16:58565409_TGA_T	16	58565409	A	rs7198329	16	58656146	A	0.973996	intron_variant	MODIFIER	CNOT1	ENSG00000125107	Transcript	ENST00000441024.6	protein_coding	-	10959	-	-	-	-	-	rs7198329	-	-1	-	HGNC	HGNC:7877	1	-	-	-	-	-	-	-	-	-	-	-
CNOT1	16:58565409_TGA_T	16	58565409	A	rs7198329	16	58656146	A	0.973996	intron_variant	MODIFIER	CNOT1	ENSG00000125107	Transcript	ENST00000317147.10	protein_coding	-	17533	-	-	-	-	-	rs7198329	-	-1	-	HGNC	HGNC:7877	1	P1	-	-	-	-	-	-	-	-	-	-
CNOT1	16:58565409_TGA_T	16	58565409	A	rs7198329	16	58656146	C	0.973996	downstream_gene_variant	MODIFIER	CNOT1	ENSG00000125107	Transcript	ENST00000569263.1	lncRNA	-	-	-	-	-	-	-	rs7198329	984	-1	-	HGNC	HGNC:7877	2	-	-	-	-	-	-	-	-	-	-	-
CNOT1	16:58565409_TGA_T	16	58565409	A	rs7198329	16	58656146	A	0.973996	intron_variant,non_coding_transcript_variant	MODIFIER	CNOT1	ENSG00000125107	Transcript	ENST00000569916.1	retained_intron	-	43466	-	-	-	-	-	rs7198329	-	-1	-	HGNC	HGNC:7877	3	-	-	-	-	-	-	-	-	-	-	-
CNOT1	16:58565409_TGA_T	16	58565409	A	rs8061326	16	58641375	T	0.974295	intron_variant	MODIFIER	CNOT1	ENSG00000125107	Transcript	ENST00000564557.1	protein_coding	-	43526	-	-	-	-	-	rs8061326	-	-1	cds_end_NF	HGNC	HGNC:7877	3	-	-	-	0.7157	-	-	-	-	-	-	-
CNOT1	16:58565409_TGA_T	16	58565409	A	rs8061326	16	58641375	T	0.974295	intron_variant	MODIFIER	CNOT1	ENSG00000125107	Transcript	ENST00000317147.10	protein_coding	-	17533	-	-	-	-	-	rs8061326	-	-1	-	HGNC	HGNC:7877	1	P1	-	-	0.7157	-	-	-	-	-	-	-
CNOT1	16:58565409_TGA_T	16	58565409	A	rs8062272	16	58641545	G	0.974295	intron_variant,NMD_transcript_variant	MODIFIER	CNOT1	ENSG00000125107	Transcript	ENST00000567188.5	nonsense_mediated_decay	-	17899	-	-	-	-	-	rs8062272	-	-1	-	HGNC	HGNC:7877	1	-	-	-	0.7155	-	-	-	-	-	-	-
CNOT1	16:58565409_TGA_T	16	58565409	A	rs8062272	16	58641545	G	0.974295	intron_variant,NMD_transcript_variant	MODIFIER	CNOT1	ENSG00000125107	Transcript	ENST00000565605.5	nonsense_mediated_decay	-	43617	-	-	-	-	-	rs8062272	-	-1	-	HGNC	HGNC:7877	4	-	-	-	0.7155	-	-	-	-	-	-	-
CNOT1	16:58565409_TGA_T	16	58565409	A	rs8062272	16	58641545	G	0.974295	intron_variant	MODIFIER	CNOT1	ENSG00000125107	Transcript	ENST00000569240.5	protein_coding	-	17533	-	-	-	-	-	rs8062272	-	-1	-	HGNC	HGNC:7877	1	-	-	-	0.7155	-	-	-	-	-	-	-
CNOT1	16:58565409_TGA_T	16	58565409	A	rs246196	16	58574253	C	0.985871	intron_variant	MODIFIER	CNOT1	ENSG00000125107	Transcript	ENST00000569240.5	protein_coding	-	34/48	-	-	-	-	-	rs246196	-	-1	-	HGNC	HGNC:7877	1	-	-	-	0.2843	-	1	-	-	-	-	-
CNOT1	16:58565409_TGA_T	16	58565409	A	rs246196	16	58574253	C	0.985871	downstream_gene_variant	MODIFIER	CNOT1	ENSG00000125107	Transcript	ENST00000566240.1	nonsense_mediated_decay	-	-	-	-	-	-	-	rs246196	1881	-1	cds_start_NF	HGNC	HGNC:7877	4	-	-	-	0.2843	-	1	-	-	-	-	-
CNOT1	16:58565409_TGA_T	16	58565409	A	rs8062272	16	58641545	G	0.974295	intron_variant	MODIFIER	CNOT1	ENSG00000125107	Transcript	ENST00000565697.1	protein_coding	-	43466	-	-	-	-	-	rs8062272	-	-1	cds_end_NF	HGNC	HGNC:7877	3	-	-	-	0.7155	-	-	-	-	-	-	-
CNOT1	16:58565409_TGA_T	16	58565409	A	rs8062272	16	58641545	G	0.974295	intron_variant	MODIFIER	CNOT1	ENSG00000125107	Transcript	ENST00000317147.10	protein_coding	-	17533	-	-	-	-	-	rs8062272	-	-1	-	HGNC	HGNC:7877	1	P1	-	-	0.7155	-	-	-	-	-	-	-
CNOT1	16:58565409_TGA_T	16	58565409	A	rs8062272	16	58641545	G	0.974295	intron_variant	MODIFIER	CNOT1	ENSG00000125107	Transcript	ENST00000441024.6	protein_coding	-	10959	-	-	-	-	-	rs8062272	-	-1	-	HGNC	HGNC:7877	1	-	-	-	0.7155	-	-	-	-	-	-	-
CNOT1	16:58565409_TGA_T	16	58565409	A	rs7198329	16	58656146	C	0.973996	intron_variant,non_coding_transcript_variant	MODIFIER	CNOT1	ENSG00000125107	Transcript	ENST00000569916.1	retained_intron	-	43466	-	-	-	-	-	rs7198329	-	-1	-	HGNC	HGNC:7877	3	-	-	-	-	-	-	-	-	-	-	-
CNOT1	16:58565409_TGA_T	16	58565409	A	rs7198329	16	58656146	G	0.973996	downstream_gene_variant	MODIFIER	CNOT1	ENSG00000125107	Transcript	ENST00000569263.1	lncRNA	-	-	-	-	-	-	-	rs7198329	984	-1	-	HGNC	HGNC:7877	2	-	-	-	-	-	-	-	-	-	-	-
CNOT1	16:58565409_TGA_T	16	58565409	A	rs7198329	16	58656146	C	0.973996	intron_variant	MODIFIER	CNOT1	ENSG00000125107	Transcript	ENST00000441024.6	protein_coding	-	10959	-	-	-	-	-	rs7198329	-	-1	-	HGNC	HGNC:7877	1	-	-	-	-	-	-	-	-	-	-	-
CNOT1	16:58565409_TGA_T	16	58565409	A	rs7198329	16	58656146	G	0.973996	intron_variant,non_coding_transcript_variant	MODIFIER	CNOT1	ENSG00000125107	Transcript	ENST00000568158.1	lncRNA	-	43527	-	-	-	-	-	rs7198329	-	-1	-	HGNC	HGNC:7877	3	-	-	-	-	-	-	-	-	-	-	-
CNOT1	16:58565409_TGA_T	16	58565409	A	rs7198329	16	58656146	G	0.973996	intron_variant,NMD_transcript_variant	MODIFIER	CNOT1	ENSG00000125107	Transcript	ENST00000565605.5	nonsense_mediated_decay	-	43617	-	-	-	-	-	rs7198329	-	-1	-	HGNC	HGNC:7877	4	-	-	-	-	-	-	-	-	-	-	-
CNOT1	16:58565409_TGA_T	16	58565409	A	rs7198329	16	58656146	A	0.973996	intron_variant	MODIFIER	CNOT1	ENSG00000125107	Transcript	ENST00000569020.5	protein_coding	-	43498	-	-	-	-	-	rs7198329	-	-1	cds_end_NF	HGNC	HGNC:7877	4	-	-	-	-	-	-	-	-	-	-	-
CNOT1	16:58565409_TGA_T	16	58565409	A	rs7198329	16	58656146	C	0.973996	intron_variant	MODIFIER	CNOT1	ENSG00000125107	Transcript	ENST00000564557.1	protein_coding	-	43526	-	-	-	-	-	rs7198329	-	-1	cds_end_NF	HGNC	HGNC:7877	3	-	-	-	-	-	-	-	-	-	-	-
CNOT1	16:58565409_TGA_T	16	58565409	A	rs7198329	16	58656146	C	0.973996	intron_variant	MODIFIER	CNOT1	ENSG00000125107	Transcript	ENST00000569240.5	protein_coding	-	17533	-	-	-	-	-	rs7198329	-	-1	-	HGNC	HGNC:7877	1	-	-	-	-	-	-	-	-	-	-	-
CNOT1	16:58565409_TGA_T	16	58565409	A	rs7198329	16	58656146	G	0.973996	intron_variant,non_coding_transcript_variant	MODIFIER	CNOT1	ENSG00000125107	Transcript	ENST00000569916.1	retained_intron	-	43466	-	-	-	-	-	rs7198329	-	-1	-	HGNC	HGNC:7877	3	-	-	-	-	-	-	-	-	-	-	-
CNOT1	16:58565409_TGA_T	16	58565409	A	rs7198329	16	58656146	C	0.973996	intron_variant,non_coding_transcript_variant	MODIFIER	CNOT1	ENSG00000125107	Transcript	ENST00000568158.1	lncRNA	-	43527	-	-	-	-	-	rs7198329	-	-1	-	HGNC	HGNC:7877	3	-	-	-	-	-	-	-	-	-	-	-
CNOT1	16:58565409_TGA_T	16	58565409	A	rs575005438	16	58561270	A	0.986472	downstream_gene_variant	MODIFIER	AC009118.3	ENSG00000276259	Transcript	ENST00000622896.1	lncRNA	-	-	-	-	-	-	-	rs575005438	3524	1	-	Clone_based_ensembl_gene	-	-	-	-	-	-	-	-	-	-	-	-	-
CNOT1	16:58565409_TGA_T	16	58565409	A	rs575005438	16	58561270	AAA	0.986472	intron_variant,NMD_transcript_variant	MODIFIER	CNOT1	ENSG00000125107	Transcript	ENST00000567188.5	nonsense_mediated_decay	-	45/49	-	-	-	-	-	rs575005438	-	-1	-	HGNC	HGNC:7877	1	-	-	-	-	-	-	-	-	-	-	-
CNOT1	16:58565409_TGA_T	16	58565409	A	rs575005438	16	58561270	AA	0.986472	downstream_gene_variant	MODIFIER	AC009118.3	ENSG00000276259	Transcript	ENST00000622896.1	lncRNA	-	-	-	-	-	-	-	rs575005438	3524	1	-	Clone_based_ensembl_gene	-	-	-	-	-	0.2843	-	-	-	-	-	-	-
CNOT1	16:58565409_TGA_T	16	58565409	A	rs7198329	16	58656146	G	0.973996	intron_variant	MODIFIER	CNOT1	ENSG00000125107	Transcript	ENST00000441024.6	protein_coding	-	10959	-	-	-	-	-	rs7198329	-	-1	-	HGNC	HGNC:7877	1	-	-	-	-	-	-	-	-	-	-	-
CNOT1	16:58565409_TGA_T	16	58565409	A	rs8043716	16	58645058	C	0.973823	intron_variant,non_coding_transcript_variant	MODIFIER	CNOT1	ENSG00000125107	Transcript	ENST00000568158.1	lncRNA	-	43527	-	-	-	-	-	rs8043716	-	-1	-	HGNC	HGNC:7877	3	-	-	-	-	-	-	-	-	-	-	-
CNOT1	16:58565409_TGA_T	16	58565409	A	rs8043716	16	58645058	C	0.973823	intron_variant	MODIFIER	CNOT1	ENSG00000125107	Transcript	ENST00000441024.6	protein_coding	-	10959	-	-	-	-	-	rs8043716	-	-1	-	HGNC	HGNC:7877	1	-	-	-	-	-	-	-	-	-	-	-
CNOT1	16:58565409_TGA_T	16	58565409	A	rs863433	16	58666712	G	0.933964	upstream_gene_variant	MODIFIER	CNOT1	ENSG00000125107	Transcript	ENST00000569263.1	lncRNA	-	-	-	-	-	-	-	rs863433	2961	-1	-	HGNC	HGNC:7877	2	-	-	-	0.7184	-	-	-	-	-	-	-
CNOT1	16:58565409_TGA_T	16	58565409	A	rs863433	16	58666712	G	0.933964	upstream_gene_variant	MODIFIER	CNOT1	ENSG00000125107	Transcript	ENST00000564557.1	protein_coding	-	-	-	-	-	-	-	rs863433	2983	-1	cds_end_NF	HGNC	HGNC:7877	3	-	-	-	0.7184	-	-	-	-	-	-	-
CNOT1	16:58565409_TGA_T	16	58565409	A	rs863433	16	58666712	G	0.933964	upstream_gene_variant	MODIFIER	CNOT1	ENSG00000125107	Transcript	ENST00000317147.10	protein_coding	-	-	-	-	-	-	-	rs863433	2982	-1	-	HGNC	HGNC:7877	1	P1	-	-	0.7184	-	-	-	-	-	-	-
CNOT1	16:58565409_TGA_T	16	58565409	A	rs863433	16	58666712	G	0.933964	upstream_gene_variant	MODIFIER	CNOT1	ENSG00000125107	Transcript	ENST00000441024.6	protein_coding	-	-	-	-	-	-	-	rs863433	2970	-1	-	HGNC	HGNC:7877	1	-	-	-	0.7184	-	-	-	-	-	-	-
CNOT1	16:58565409_TGA_T	16	58565409	A	rs9302700	16	58650950	A	0.974286	intron_variant	MODIFIER	CNOT1	ENSG00000125107	Transcript	ENST00000569240.5	protein_coding	-	17533	-	-	-	-	-	rs9302700	-	-1	-	HGNC	HGNC:7877	1	-	-	-	0.7153	-	-	-	-	-	-	-
CNOT1	16:58565409_TGA_T	16	58565409	A	rs9302700	16	58650950	A	0.974286	intron_variant	MODIFIER	CNOT1	ENSG00000125107	Transcript	ENST00000564557.1	protein_coding	-	43526	-	-	-	-	-	rs9302700	-	-1	cds_end_NF	HGNC	HGNC:7877	3	-	-	-	0.7153	-	-	-	-	-	-	-
CNOT1	16:58565409_TGA_T	16	58565409	A	rs9302700	16	58650950	A	0.974286	intron_variant	MODIFIER	CNOT1	ENSG00000125107	Transcript	ENST00000565697.1	protein_coding	-	43466	-	-	-	-	-	rs9302700	-	-1	cds_end_NF	HGNC	HGNC:7877	3	-	-	-	0.7153	-	-	-	-	-	-	-
CNOT1	16:58565409_TGA_T	16	58565409	A	rs9302700	16	58650950	A	0.974286	intron_variant	MODIFIER	CNOT1	ENSG00000125107	Transcript	ENST00000317147.10	protein_coding	-	17533	-	-	-	-	-	rs9302700	-	-1	-	HGNC	HGNC:7877	1	P1	-	-	0.7153	-	-	-	-	-	-	-
CNOT1	16:58565409_TGA_T	16	58565409	A	rs9302700	16	58650950	A	0.974286	intron_variant,non_coding_transcript_variant	MODIFIER	CNOT1	ENSG00000125107	Transcript	ENST00000568158.1	lncRNA	-	43527	-	-	-	-	-	rs9302700	-	-1	-	HGNC	HGNC:7877	3	-	-	-	0.7153	-	-	-	-	-	-	-
CNOT1	16:58565409_TGA_T	16	58565409	A	rs9302700	16	58650950	A	0.974286	intron_variant	MODIFIER	CNOT1	ENSG00000125107	Transcript	ENST00000569020.5	protein_coding	-	43498	-	-	-	-	-	rs9302700	-	-1	cds_end_NF	HGNC	HGNC:7877	4	-	-	-	0.7153	-	-	-	-	-	-	-
CNOT1	16:58565409_TGA_T	16	58565409	A	rs9302700	16	58650950	A	0.974286	intron_variant,non_coding_transcript_variant	MODIFIER	CNOT1	ENSG00000125107	Transcript	ENST00000569916.1	retained_intron	-	43466	-	-	-	-	-	rs9302700	-	-1	-	HGNC	HGNC:7877	3	-	-	-	0.7153	-	-	-	-	-	-	-
CNOT1	16:58565409_TGA_T	16	58565409	A	rs9302700	16	58650950	A	0.974286	intron_variant,NMD_transcript_variant	MODIFIER	CNOT1	ENSG00000125107	Transcript	ENST00000565605.5	nonsense_mediated_decay	-	43617	-	-	-	-	-	rs9302700	-	-1	-	HGNC	HGNC:7877	4	-	-	-	0.7153	-	-	-	-	-	-	-
CNOT1	16:58565409_TGA_T	16	58565409	A	rs9302700	16	58650950	A	0.974286	intron_variant	MODIFIER	CNOT1	ENSG00000125107	Transcript	ENST00000441024.6	protein_coding	-	10959	-	-	-	-	-	rs9302700	-	-1	-	HGNC	HGNC:7877	1	-	-	-	0.7153	-	-	-	-	-	-	-
CNOT1	16:58565409_TGA_T	16	58565409	A	rs9302700	16	58650950	A	0.974286	intron_variant,NMD_transcript_variant	MODIFIER	CNOT1	ENSG00000125107	Transcript	ENST00000567188.5	nonsense_mediated_decay	-	17899	-	-	-	-	-	rs9302700	-	-1	-	HGNC	HGNC:7877	1	-	-	-	0.7153	-	-	-	-	-	-	-
CNOT1	16:58565409_TGA_T	16	58565409	A	rs9302701	16	58651004	C	0.974286	intron_variant	MODIFIER	CNOT1	ENSG00000125107	Transcript	ENST00000569020.5	protein_coding	-	43498	-	-	-	-	-	rs9302701	-	-1	cds_end_NF	HGNC	HGNC:7877	4	-	-	-	0.7153	-	-	-	-	-	-	-
CNOT1	16:58565409_TGA_T	16	58565409	A	rs9302701	16	58651004	C	0.974286	intron_variant,NMD_transcript_variant	MODIFIER	CNOT1	ENSG00000125107	Transcript	ENST00000565605.5	nonsense_mediated_decay	-	43617	-	-	-	-	-	rs9302701	-	-1	-	HGNC	HGNC:7877	4	-	-	-	0.7153	-	-	-	-	-	-	-
CNOT1	16:58565409_TGA_T	16	58565409	A	rs9302701	16	58651004	C	0.974286	intron_variant,non_coding_transcript_variant	MODIFIER	CNOT1	ENSG00000125107	Transcript	ENST00000569916.1	retained_intron	-	43466	-	-	-	-	-	rs9302701	-	-1	-	HGNC	HGNC:7877	3	-	-	-	0.7153	-	-	-	-	-	-	-
CNOT1	16:58565409_TGA_T	16	58565409	A	rs9302701	16	58651004	C	0.974286	intron_variant	MODIFIER	CNOT1	ENSG00000125107	Transcript	ENST00000317147.10	protein_coding	-	17533	-	-	-	-	-	rs9302701	-	-1	-	HGNC	HGNC:7877	1	P1	-	-	0.7153	-	-	-	-	-	-	-
CNOT1	16:58565409_TGA_T	16	58565409	A	rs67563986	16	58553723	AATCAATCA	0.980779	downstream_gene_variant	MODIFIER	SETD6	ENSG00000103037	Transcript	ENST00000463954.1	retained_intron	-	-	-	-	-	-	-	rs67563986	743	1	-	HGNC	HGNC:26116	2	-	-	-	-	-	-	-	-	-	-	-
CNOT1	16:58565409_TGA_T	16	58565409	A	rs67563986	16	58553723	AATCA	0.980779	downstream_gene_variant	MODIFIER	SETD6	ENSG00000103037	Transcript	ENST00000427443.5	nonsense_mediated_decay	-	-	-	-	-	-	-	rs67563986	304	1	-	HGNC	HGNC:26116	1	-	-	-	0.2837	-	-	-	-	-	-	-
CNOT1	16:58565409_TGA_T	16	58565409	A	rs67563986	16	58553723	A	0.980779	downstream_gene_variant	MODIFIER	SETD6	ENSG00000103037	Transcript	ENST00000219315.8	protein_coding	-	-	-	-	-	-	-	rs67563986	709	1	-	HGNC	HGNC:26116	1	-	-	-	-	-	-	-	-	-	-	-
CNOT1	16:58565409_TGA_T	16	58565409	A	rs67563986	16	58553723	A	0.980779	downstream_gene_variant	MODIFIER	SETD6	ENSG00000103037	Transcript	ENST00000467320.1	retained_intron	-	-	-	-	-	-	-	rs67563986	2629	1	-	HGNC	HGNC:26116	2	-	-	-	-	-	-	-	-	-	-	-
CNOT1	16:58565409_TGA_T	16	58565409	A	rs67563986	16	58553723	AATCAATCA	0.980779	downstream_gene_variant	MODIFIER	CNOT1	ENSG00000125107	Transcript	ENST00000567188.5	nonsense_mediated_decay	-	-	-	-	-	-	-	rs67563986	886	-1	-	HGNC	HGNC:7877	1	-	-	-	-	-	-	-	-	-	-	-
CNOT1	16:58565409_TGA_T	16	58565409	A	rs9923491	16	58603176	A	0.974688	intron_variant	MODIFIER	CNOT1	ENSG00000125107	Transcript	ENST00000569240.5	protein_coding	-	16/48	-	-	-	-	-	rs9923491	-	-1	-	HGNC	HGNC:7877	1	-	-	-	-	-	-	-	-	-	-	-
CNOT1	16:58565409_TGA_T	16	58565409	A	rs67563986	16	58553723	AATCA	0.980779	upstream_gene_variant	MODIFIER	AC009118.3	ENSG00000276259	Transcript	ENST00000622896.1	lncRNA	-	-	-	-	-	-	-	rs67563986	3150	1	-	Clone_based_ensembl_gene	-	-	-	-	-	0.2837	-	-	-	-	-	-	-
CNOT1	16:58565409_TGA_T	16	58565409	A	rs67563986	16	58553723	AATCAATCA	0.980779	downstream_gene_variant	MODIFIER	SETD6	ENSG00000103037	Transcript	ENST00000422445.5	nonsense_mediated_decay	-	-	-	-	-	-	-	rs67563986	316	1	cds_start_NF	HGNC	HGNC:26116	5	-	-	-	-	-	-	-	-	-	-	-
CNOT1	16:58565409_TGA_T	16	58565409	A	rs67563986	16	58553723	A	0.980779	downstream_gene_variant	MODIFIER	CNOT1	ENSG00000125107	Transcript	ENST00000569924.1	retained_intron	-	-	-	-	-	-	-	rs67563986	1195	-1	-	HGNC	HGNC:7877	2	-	-	-	-	-	-	-	-	-	-	-
CNOT1	16:58565409_TGA_T	16	58565409	A	rs67563986	16	58553723	AATCAATCA	0.980779	upstream_gene_variant	MODIFIER	AC009118.3	ENSG00000276259	Transcript	ENST00000622896.1	lncRNA	-	-	-	-	-	-	-	rs67563986	3150	1	-	Clone_based_ensembl_gene	-	-	-	-	-	-	-	-	-	-	-	-	-
CNOT1	16:58565409_TGA_T	16	58565409	A	rs67563986	16	58553723	A	0.980779	downstream_gene_variant	MODIFIER	SETD6	ENSG00000103037	Transcript	ENST00000468223.1	retained_intron	-	-	-	-	-	-	-	rs67563986	3602	1	-	HGNC	HGNC:26116	4	-	-	-	-	-	-	-	-	-	-	-
CNOT1	16:58565409_TGA_T	16	58565409	A	rs67563986	16	58553723	AATCAATCA	0.980779	downstream_gene_variant	MODIFIER	SETD6	ENSG00000103037	Transcript	ENST00000310682.6	protein_coding	-	-	-	-	-	-	-	rs67563986	157	1	-	HGNC	HGNC:26116	2	P1	-	-	-	-	-	-	-	-	-	-
CNOT1	16:58565409_TGA_T	16	58565409	A	rs67563986	16	58553723	A	0.980779	downstream_gene_variant	MODIFIER	CNOT1	ENSG00000125107	Transcript	ENST00000317147.10	protein_coding	-	-	-	-	-	-	-	rs67563986	131	-1	-	HGNC	HGNC:7877	1	P1	-	-	-	-	-	-	-	-	-	-
CNOT1	16:58565409_TGA_T	16	58565409	A	rs768933104	16	58629324	AA	0.935897	intron_variant	MODIFIER	CNOT1	ENSG00000125107	Transcript	ENST00000441024.6	protein_coding	-	10990	-	-	-	-	-	rs768933104	-	-1	-	HGNC	HGNC:7877	1	-	-	-	-	-	-	-	-	-	-	-
CNOT1	16:58565409_TGA_T	16	58565409	A	rs768933104	16	58629324	A	0.935897	intron_variant,NMD_transcript_variant	MODIFIER	CNOT1	ENSG00000125107	Transcript	ENST00000567188.5	nonsense_mediated_decay	-	17930	-	-	-	-	-	rs768933104	-	-1	-	HGNC	HGNC:7877	1	-	-	-	-	-	-	-	-	-	-	-
CNOT1	16:58565409_TGA_T	16	58565409	A	rs67563986	16	58553723	A	0.980779	downstream_gene_variant	MODIFIER	CNOT1	ENSG00000125107	Transcript	ENST00000569240.5	protein_coding	-	-	-	-	-	-	-	rs67563986	875	-1	-	HGNC	HGNC:7877	1	-	-	-	-	-	-	-	-	-	-	-
CNOT1	16:58565409_TGA_T	16	58565409	A	rs67563986	16	58553723	AATCAATCA	0.980779	downstream_gene_variant	MODIFIER	SETD6	ENSG00000103037	Transcript	ENST00000467320.1	retained_intron	-	-	-	-	-	-	-	rs67563986	2629	1	-	HGNC	HGNC:26116	2	-	-	-	-	-	-	-	-	-	-	-
CNOT1	16:58565409_TGA_T	16	58565409	A	rs67563986	16	58553723	AATCAATCA	0.980779	downstream_gene_variant	MODIFIER	SETD6	ENSG00000103037	Transcript	ENST00000418480.1	lncRNA	-	-	-	-	-	-	-	rs67563986	1352	1	-	HGNC	HGNC:26116	5	-	-	-	-	-	-	-	-	-	-	-
CNOT1	16:58565409_TGA_T	16	58565409	A	rs67563986	16	58553723	A	0.980779	downstream_gene_variant	MODIFIER	SETD6	ENSG00000103037	Transcript	ENST00000492050.5	retained_intron	-	-	-	-	-	-	-	rs67563986	3292	1	-	HGNC	HGNC:26116	3	-	-	-	-	-	-	-	-	-	-	-
CNOT1	16:58565409_TGA_T	16	58565409	A	rs950843	16	58620885	T	0.985571	intron_variant	MODIFIER	CNOT1	ENSG00000125107	Transcript	ENST00000569240.5	protein_coding	-	17685	-	-	-	-	-	rs950843	-	-1	-	HGNC	HGNC:7877	1	-	-	-	0.7161	-	1	-	-	-	-	-
CNOT1	16:58565409_TGA_T	16	58565409	A	rs950843	16	58620885	T	0.985571	intron_variant,NMD_transcript_variant	MODIFIER	CNOT1	ENSG00000125107	Transcript	ENST00000565605.5	nonsense_mediated_decay	-	43620	-	-	-	-	-	rs950843	-	-1	-	HGNC	HGNC:7877	4	-	-	-	0.7161	-	1	-	-	-	-	-
CNOT1	16:58565409_TGA_T	16	58565409	A	rs950843	16	58620885	T	0.985571	intron_variant	MODIFIER	CNOT1	ENSG00000125107	Transcript	ENST00000317147.10	protein_coding	-	17685	-	-	-	-	-	rs950843	-	-1	-	HGNC	HGNC:7877	1	P1	-	-	0.7161	-	1	-	-	-	-	-
CNOT1	16:58565409_TGA_T	16	58565409	A	rs950843	16	58620885	T	0.985571	intron_variant	MODIFIER	CNOT1	ENSG00000125107	Transcript	ENST00000441024.6	protein_coding	-	11110	-	-	-	-	-	rs950843	-	-1	-	HGNC	HGNC:7877	1	-	-	-	0.7161	-	1	-	-	-	-	-
CNOT1	16:58565409_TGA_T	16	58565409	A	rs950843	16	58620885	T	0.985571	intron_variant,NMD_transcript_variant	MODIFIER	CNOT1	ENSG00000125107	Transcript	ENST00000567188.5	nonsense_mediated_decay	-	18050	-	-	-	-	-	rs950843	-	-1	-	HGNC	HGNC:7877	1	-	-	-	0.7161	-	1	-	-	-	-	-
CNOT1	16:58565409_TGA_T	16	58565409	A	rs768933104	16	58629324	AA	0.935897	intron_variant	MODIFIER	CNOT1	ENSG00000125107	Transcript	ENST00000317147.10	protein_coding	-	17564	-	-	-	-	-	rs768933104	-	-1	-	HGNC	HGNC:7877	1	P1	-	-	-	-	-	-	-	-	-	-
CNOT1	16:58565409_TGA_T	16	58565409	A	rs9924805	16	58615659	G	0.985723	intron_variant	MODIFIER	CNOT1	ENSG00000125107	Transcript	ENST00000317147.10	protein_coding	-	17807	-	-	-	-	-	rs9924805	-	-1	-	HGNC	HGNC:7877	1	P1	-	-	-	-	-	-	-	-	-	-
CNOT1	16:58565409_TGA_T	16	58565409	A	rs37040	16	58578262	G	0.985873	downstream_gene_variant	MODIFIER	SNORA46	ENSG00000207493	Transcript	ENST00000384762.1	snoRNA	-	-	-	-	-	-	-	rs37040	4141	-1	-	HGNC	HGNC:32639	-	-	-	-	-	-	-	-	-	-	-	-
CNOT1	16:58565409_TGA_T	16	58565409	A	rs37040	16	58578262	G	0.985873	upstream_gene_variant	MODIFIER	CNOT1	ENSG00000125107	Transcript	ENST00000568917.1	protein_coding	-	-	-	-	-	-	-	rs37040	4480	-1	cds_start_NF,cds_end_NF	HGNC	HGNC:7877	5	-	-	-	-	-	-	-	-	-	-	-
CNOT1	16:58565409_TGA_T	16	58565409	A	rs768933104	16	58629324	A	0.935897	intron_variant	MODIFIER	CNOT1	ENSG00000125107	Transcript	ENST00000317147.10	protein_coding	-	17564	-	-	-	-	-	rs768933104	-	-1	-	HGNC	HGNC:7877	1	P1	-	-	-	-	-	-	-	-	-	-
CNOT1	16:58565409_TGA_T	16	58565409	A	rs768933104	16	58629324	AA	0.935897	downstream_gene_variant	MODIFIER	CNOT1	ENSG00000125107	Transcript	ENST00000569916.1	retained_intron	-	-	-	-	-	-	-	rs768933104	3589	-1	-	HGNC	HGNC:7877	3	-	-	-	-	-	-	-	-	-	-	-
CNOT1	16:58565409_TGA_T	16	58565409	A	rs768933104	16	58629324	AA	0.935897	downstream_gene_variant	MODIFIER	CNOT1	ENSG00000125107	Transcript	ENST00000569020.5	protein_coding	-	-	-	-	-	-	-	rs768933104	3842	-1	cds_end_NF	HGNC	HGNC:7877	4	-	-	-	-	-	-	-	-	-	-	-
CNOT1	16:58565409_TGA_T	16	58565409	A	rs768933104	16	58629324	AAA	0.935897	intron_variant	MODIFIER	CNOT1	ENSG00000125107	Transcript	ENST00000569240.5	protein_coding	-	17564	-	-	-	-	-	rs768933104	-	-1	-	HGNC	HGNC:7877	1	-	-	-	-	-	-	-	-	-	-	-
CNOT1	16:58565409_TGA_T	16	58565409	A	rs768933104	16	58629324	A	0.935897	downstream_gene_variant	MODIFIER	CNOT1	ENSG00000125107	Transcript	ENST00000569020.5	protein_coding	-	-	-	-	-	-	-	rs768933104	3842	-1	cds_end_NF	HGNC	HGNC:7877	4	-	-	-	-	-	-	-	-	-	-	-
CNOT1	16:58565409_TGA_T	16	58565409	A	rs768933104	16	58629324	AAA	0.935897	downstream_gene_variant	MODIFIER	CNOT1	ENSG00000125107	Transcript	ENST00000568158.1	lncRNA	-	-	-	-	-	-	-	rs768933104	3953	-1	-	HGNC	HGNC:7877	3	-	-	-	-	-	-	-	-	-	-	-
CNOT1	16:58565409_TGA_T	16	58565409	A	rs768933104	16	58629324	AA	0.935897	intron_variant,NMD_transcript_variant	MODIFIER	CNOT1	ENSG00000125107	Transcript	ENST00000565605.5	nonsense_mediated_decay	-	43618	-	-	-	-	-	rs768933104	-	-1	-	HGNC	HGNC:7877	4	-	-	-	-	-	-	-	-	-	-	-
CNOT1	16:58565409_TGA_T	16	58565409	A	rs9924805	16	58615659	C	0.985723	intron_variant	MODIFIER	CNOT1	ENSG00000125107	Transcript	ENST00000317147.10	protein_coding	-	17807	-	-	-	-	-	rs9924805	-	-1	-	HGNC	HGNC:7877	1	P1	-	-	-	-	-	-	-	-	-	-
CNOT1	16:58565409_TGA_T	16	58565409	A	rs9924805	16	58615659	A	0.985723	intron_variant	MODIFIER	CNOT1	ENSG00000125107	Transcript	ENST00000317147.10	protein_coding	-	17807	-	-	-	-	-	rs9924805	-	-1	-	HGNC	HGNC:7877	1	P1	-	-	-	-	-	-	-	-	-	-
CNOT1	16:58565409_TGA_T	16	58565409	A	rs9926577	16	58613431	T	0.985723	intron_variant	MODIFIER	CNOT1	ENSG00000125107	Transcript	ENST00000441024.6	protein_coding	-	11293	-	-	-	-	-	rs9926577	-	-1	-	HGNC	HGNC:7877	1	-	-	-	0.7157	-	-	23889843	-	-	-	-
CNOT1	16:58565409_TGA_T	16	58565409	A	rs9926577	16	58613431	T	0.985723	intron_variant	MODIFIER	CNOT1	ENSG00000125107	Transcript	ENST00000317147.10	protein_coding	-	17868	-	-	-	-	-	rs9926577	-	-1	-	HGNC	HGNC:7877	1	P1	-	-	0.7157	-	-	23889843	-	-	-	-
CNOT1	16:58565409_TGA_T	16	58565409	A	rs9926577	16	58613431	T	0.985723	intron_variant	MODIFIER	CNOT1	ENSG00000125107	Transcript	ENST00000628857.1	protein_coding	-	43527	-	-	-	-	-	rs9926577	-	-1	-	HGNC	HGNC:7877	5	-	-	-	0.7157	-	-	23889843	-	-	-	-
CNOT1	16:58565409_TGA_T	16	58565409	A	rs8051650	16	58625756	T	0.973174	intron_variant	MODIFIER	CNOT1	ENSG00000125107	Transcript	ENST00000441024.6	protein_coding	-	10990	-	-	-	-	-	rs8051650	-	-1	-	HGNC	HGNC:7877	1	-	-	-	0.7155	-	-	-	-	-	-	-
CNOT1	16:58565409_TGA_T	16	58565409	A	rs8051650	16	58625756	T	0.973174	intron_variant	MODIFIER	CNOT1	ENSG00000125107	Transcript	ENST00000628857.1	protein_coding	-	43525	-	-	-	-	-	rs8051650	-	-1	-	HGNC	HGNC:7877	5	-	-	-	0.7155	-	-	-	-	-	-	-
CNOT1	16:58565409_TGA_T	16	58565409	A	rs9746428	16	58667021	C	0.933037	upstream_gene_variant	MODIFIER	CNOT1	ENSG00000125107	Transcript	ENST00000441024.6	protein_coding	-	-	-	-	-	-	-	rs9746428	3279	-1	-	HGNC	HGNC:7877	1	-	-	-	0.7183	-	-	-	-	-	-	-
CNOT1	16:58565409_TGA_T	16	58565409	A	rs9746428	16	58667021	C	0.933037	upstream_gene_variant	MODIFIER	CNOT1	ENSG00000125107	Transcript	ENST00000569916.1	retained_intron	-	-	-	-	-	-	-	rs9746428	3293	-1	-	HGNC	HGNC:7877	3	-	-	-	0.7183	-	-	-	-	-	-	-
CNOT1	16:58565409_TGA_T	16	58565409	A	rs9746428	16	58667021	C	0.933037	upstream_gene_variant	MODIFIER	CNOT1	ENSG00000125107	Transcript	ENST00000569263.1	lncRNA	-	-	-	-	-	-	-	rs9746428	3270	-1	-	HGNC	HGNC:7877	2	-	-	-	0.7183	-	-	-	-	-	-	-
CNOT1	16:58565409_TGA_T	16	58565409	A	rs9746428	16	58667021	C	0.933037	upstream_gene_variant	MODIFIER	CNOT1	ENSG00000125107	Transcript	ENST00000569020.5	protein_coding	-	-	-	-	-	-	-	rs9746428	3232	-1	cds_end_NF	HGNC	HGNC:7877	4	-	-	-	0.7183	-	-	-	-	-	-	-
CNOT1	16:58565409_TGA_T	16	58565409	A	rs37039	16	58578091	T	0.986073	upstream_gene_variant	MODIFIER	CNOT1	ENSG00000125107	Transcript	ENST00000568917.1	protein_coding	-	-	-	-	-	-	-	rs37039	4309	-1	cds_start_NF,cds_end_NF	HGNC	HGNC:7877	5	-	-	-	0.2841	-	-	-	-	-	-	-
CNOT1	16:58565409_TGA_T	16	58565409	A	rs37039	16	58578091	T	0.986073	intron_variant	MODIFIER	CNOT1	ENSG00000125107	Transcript	ENST00000569240.5	protein_coding	-	30/48	-	-	-	-	-	rs37039	-	-1	-	HGNC	HGNC:7877	1	-	-	-	0.2841	-	-	-	-	-	-	-
CNOT1	16:58565409_TGA_T	16	58565409	A	rs37039	16	58578091	T	0.986073	downstream_gene_variant	MODIFIER	SNORA46	ENSG00000207493	Transcript	ENST00000384762.1	snoRNA	-	-	-	-	-	-	-	rs37039	4312	-1	-	HGNC	HGNC:32639	-	-	-	-	0.2841	-	-	-	-	-	-	-
CNOT1	16:58565409_TGA_T	16	58565409	A	rs37039	16	58578091	T	0.986073	intron_variant	MODIFIER	CNOT1	ENSG00000125107	Transcript	ENST00000317147.10	protein_coding	-	30/48	-	-	-	-	-	rs37039	-	-1	-	HGNC	HGNC:7877	1	P1	-	-	0.2841	-	-	-	-	-	-	-
CNOT1	16:58565409_TGA_T	16	58565409	A	rs37039	16	58578091	T	0.986073	upstream_gene_variant	MODIFIER	CNOT1	ENSG00000125107	Transcript	ENST00000566240.1	nonsense_mediated_decay	-	-	-	-	-	-	-	rs37039	385	-1	cds_start_NF	HGNC	HGNC:7877	4	-	-	-	0.2841	-	-	-	-	-	-	-
CNOT1	16:58565409_TGA_T	16	58565409	A	rs37039	16	58578091	T	0.986073	upstream_gene_variant	MODIFIER	CNOT1	ENSG00000125107	Transcript	ENST00000563283.1	retained_intron	-	-	-	-	-	-	-	rs37039	4121	-1	-	HGNC	HGNC:7877	3	-	-	-	0.2841	-	-	-	-	-	-	-
CNOT1	16:58565409_TGA_T	16	58565409	A	rs37039	16	58578091	T	0.986073	intron_variant,NMD_transcript_variant	MODIFIER	CNOT1	ENSG00000125107	Transcript	ENST00000567188.5	nonsense_mediated_decay	-	30/49	-	-	-	-	-	rs37039	-	-1	-	HGNC	HGNC:7877	1	-	-	-	0.2841	-	-	-	-	-	-	-
CNOT1	16:58565409_TGA_T	16	58565409	A	rs37039	16	58578091	T	0.986073	intron_variant	MODIFIER	CNOT1	ENSG00000125107	Transcript	ENST00000441024.6	protein_coding	-	30/30	-	-	-	-	-	rs37039	-	-1	-	HGNC	HGNC:7877	1	-	-	-	0.2841	-	-	-	-	-	-	-
CNOT1	16:58565409_TGA_T	16	58565409	A	rs37040	16	58578262	G	0.985873	intron_variant,NMD_transcript_variant	MODIFIER	CNOT1	ENSG00000125107	Transcript	ENST00000567188.5	nonsense_mediated_decay	-	30/49	-	-	-	-	-	rs37040	-	-1	-	HGNC	HGNC:7877	1	-	-	-	-	-	-	-	-	-	-	-
CNOT1	16:58565409_TGA_T	16	58565409	A	rs37040	16	58578262	C	0.985873	intron_variant	MODIFIER	CNOT1	ENSG00000125107	Transcript	ENST00000441024.6	protein_coding	-	30/30	-	-	-	-	-	rs37040	-	-1	-	HGNC	HGNC:7877	1	-	-	-	0.2841	-	-	-	-	-	-	-
CNOT1	16:58565409_TGA_T	16	58565409	A	rs37040	16	58578262	C	0.985873	upstream_gene_variant	MODIFIER	CNOT1	ENSG00000125107	Transcript	ENST00000568917.1	protein_coding	-	-	-	-	-	-	-	rs37040	4480	-1	cds_start_NF,cds_end_NF	HGNC	HGNC:7877	5	-	-	-	0.2841	-	-	-	-	-	-	-
CNOT1	16:58565409_TGA_T	16	58565409	A	rs37040	16	58578262	G	0.985873	downstream_gene_variant	MODIFIER	CNOT1	ENSG00000125107	Transcript	ENST00000567285.1	protein_coding	-	-	-	-	-	-	-	rs37040	2107	-1	cds_start_NF,cds_end_NF	HGNC	HGNC:7877	4	-	-	-	-	-	-	-	-	-	-	-
CNOT1	16:58565409_TGA_T	16	58565409	A	rs37040	16	58578262	C	0.985873	intron_variant	MODIFIER	CNOT1	ENSG00000125107	Transcript	ENST00000569240.5	protein_coding	-	30/48	-	-	-	-	-	rs37040	-	-1	-	HGNC	HGNC:7877	1	-	-	-	0.2841	-	-	-	-	-	-	-
CNOT1	16:58565409_TGA_T	16	58565409	A	rs37040	16	58578262	C	0.985873	intron_variant	MODIFIER	CNOT1	ENSG00000125107	Transcript	ENST00000567133.1	protein_coding	-	43527	-	-	-	-	-	rs37040	-	-1	cds_start_NF,cds_end_NF	HGNC	HGNC:7877	5	-	-	-	0.2841	-	-	-	-	-	-	-
CNOT1	16:58565409_TGA_T	16	58565409	A	rs37040	16	58578262	C	0.985873	upstream_gene_variant	MODIFIER	CNOT1	ENSG00000125107	Transcript	ENST00000566240.1	nonsense_mediated_decay	-	-	-	-	-	-	-	rs37040	556	-1	cds_start_NF	HGNC	HGNC:7877	4	-	-	-	0.2841	-	-	-	-	-	-	-
CNOT1	16:58565409_TGA_T	16	58565409	A	rs37040	16	58578262	G	0.985873	upstream_gene_variant	MODIFIER	CNOT1	ENSG00000125107	Transcript	ENST00000566240.1	nonsense_mediated_decay	-	-	-	-	-	-	-	rs37040	556	-1	cds_start_NF	HGNC	HGNC:7877	4	-	-	-	-	-	-	-	-	-	-	-
CNOT1	16:58565409_TGA_T	16	58565409	A	rs37040	16	58578262	G	0.985873	intron_variant	MODIFIER	CNOT1	ENSG00000125107	Transcript	ENST00000317147.10	protein_coding	-	30/48	-	-	-	-	-	rs37040	-	-1	-	HGNC	HGNC:7877	1	P1	-	-	-	-	-	-	-	-	-	-
CNOT1	16:58565409_TGA_T	16	58565409	A	rs244915	16	58667633	T	0.932545	upstream_gene_variant	MODIFIER	CNOT1	ENSG00000125107	Transcript	ENST00000441024.6	protein_coding	-	-	-	-	-	-	-	rs244915	3891	-1	-	HGNC	HGNC:7877	1	-	-	-	-	-	-	-	-	-	-	-
CNOT1	16:58565409_TGA_T	16	58565409	A	rs244915	16	58667633	A	0.932545	upstream_gene_variant	MODIFIER	CNOT1	ENSG00000125107	Transcript	ENST00000569263.1	lncRNA	-	-	-	-	-	-	-	rs244915	3882	-1	-	HGNC	HGNC:7877	2	-	-	-	-	-	-	-	-	-	-	-
CNOT1	16:58565409_TGA_T	16	58565409	A	rs244915	16	58667633	G	0.932545	upstream_gene_variant	MODIFIER	CNOT1	ENSG00000125107	Transcript	ENST00000564557.1	protein_coding	-	-	-	-	-	-	-	rs244915	3904	-1	cds_end_NF	HGNC	HGNC:7877	3	-	-	-	-	-	-	-	-	-	-	-
CNOT1	16:58565409_TGA_T	16	58565409	A	rs9924805	16	58615659	G	0.985723	intron_variant,NMD_transcript_variant	MODIFIER	CNOT1	ENSG00000125107	Transcript	ENST00000567188.5	nonsense_mediated_decay	-	18172	-	-	-	-	-	rs9924805	-	-1	-	HGNC	HGNC:7877	1	-	-	-	-	-	-	-	-	-	-	-
CNOT1	16:58565409_TGA_T	16	58565409	A	rs40187	16	58556566	C	0.985821	downstream_gene_variant	MODIFIER	SETD6	ENSG00000103037	Transcript	ENST00000394266.8	protein_coding	-	-	-	-	-	-	-	rs40187	1481	1	-	HGNC	HGNC:26116	5	-	-	-	0.2851	-	-	-	-	-	-	-
CNOT1	16:58565409_TGA_T	16	58565409	A	rs37040	16	58578262	G	0.985873	upstream_gene_variant	MODIFIER	CNOT1	ENSG00000125107	Transcript	ENST00000563283.1	retained_intron	-	-	-	-	-	-	-	rs37040	4292	-1	-	HGNC	HGNC:7877	3	-	-	-	-	-	-	-	-	-	-	-
CNOT1	16:58565409_TGA_T	16	58565409	A	rs37040	16	58578262	C	0.985873	intron_variant,NMD_transcript_variant	MODIFIER	CNOT1	ENSG00000125107	Transcript	ENST00000567188.5	nonsense_mediated_decay	-	30/49	-	-	-	-	-	rs37040	-	-1	-	HGNC	HGNC:7877	1	-	-	-	0.2841	-	-	-	-	-	-	-
CNOT1	16:58565409_TGA_T	16	58565409	A	rs37040	16	58578262	C	0.985873	downstream_gene_variant	MODIFIER	SNORA46	ENSG00000207493	Transcript	ENST00000384762.1	snoRNA	-	-	-	-	-	-	-	rs37040	4141	-1	-	HGNC	HGNC:32639	-	-	-	-	0.2841	-	-	-	-	-	-	-
CNOT1	16:58565409_TGA_T	16	58565409	A	rs37040	16	58578262	G	0.985873	intron_variant	MODIFIER	CNOT1	ENSG00000125107	Transcript	ENST00000441024.6	protein_coding	-	30/30	-	-	-	-	-	rs37040	-	-1	-	HGNC	HGNC:7877	1	-	-	-	-	-	-	-	-	-	-	-
CNOT1	16:58565409_TGA_T	16	58565409	A	rs37040	16	58578262	C	0.985873	intron_variant	MODIFIER	CNOT1	ENSG00000125107	Transcript	ENST00000317147.10	protein_coding	-	30/48	-	-	-	-	-	rs37040	-	-1	-	HGNC	HGNC:7877	1	P1	-	-	0.2841	-	-	-	-	-	-	-
CNOT1	16:58565409_TGA_T	16	58565409	A	rs37040	16	58578262	C	0.985873	downstream_gene_variant	MODIFIER	CNOT1	ENSG00000125107	Transcript	ENST00000567285.1	protein_coding	-	-	-	-	-	-	-	rs37040	2107	-1	cds_start_NF,cds_end_NF	HGNC	HGNC:7877	4	-	-	-	0.2841	-	-	-	-	-	-	-
CNOT1	16:58565409_TGA_T	16	58565409	A	rs37041	16	58579886	C	0.985873	intron_variant,NMD_transcript_variant	MODIFIER	CNOT1	ENSG00000125107	Transcript	ENST00000567188.5	nonsense_mediated_decay	-	29/49	-	-	-	-	-	rs37041	-	-1	-	HGNC	HGNC:7877	1	-	-	-	0.2841	-	-	-	-	-	-	-
CNOT1	16:58565409_TGA_T	16	58565409	A	rs37041	16	58579886	C	0.985873	upstream_gene_variant	MODIFIER	CNOT1	ENSG00000125107	Transcript	ENST00000566240.1	nonsense_mediated_decay	-	-	-	-	-	-	-	rs37041	2180	-1	cds_start_NF	HGNC	HGNC:7877	4	-	-	-	0.2841	-	-	-	-	-	-	-
CNOT1	16:58565409_TGA_T	16	58565409	A	rs246194	16	58573901	A	0.985873	non_coding_transcript_exon_variant	MODIFIER	CNOT1	ENSG00000125107	Transcript	ENST00000563283.1	retained_intron	43525	-	70	-	-	-	-	rs246194	-	-1	-	HGNC	HGNC:7877	3	-	-	-	0.2843	-	-	-	-	-	-	-
CNOT1	16:58565409_TGA_T	16	58565409	A	rs246194	16	58573901	A	0.985873	intron_variant	MODIFIER	CNOT1	ENSG00000125107	Transcript	ENST00000569240.5	protein_coding	-	34/48	-	-	-	-	-	rs246194	-	-1	-	HGNC	HGNC:7877	1	-	-	-	0.2843	-	-	-	-	-	-	-
CNOT1	16:58565409_TGA_T	16	58565409	A	rs246196	16	58574253	C	0.985871	intron_variant,NMD_transcript_variant	MODIFIER	CNOT1	ENSG00000125107	Transcript	ENST00000567188.5	nonsense_mediated_decay	-	34/49	-	-	-	-	-	rs246196	-	-1	-	HGNC	HGNC:7877	1	-	-	-	0.2843	-	1	-	-	-	-	-
CNOT1	16:58565409_TGA_T	16	58565409	A	rs246196	16	58574253	C	0.985871	upstream_gene_variant	MODIFIER	CNOT1	ENSG00000125107	Transcript	ENST00000563283.1	retained_intron	-	-	-	-	-	-	-	rs246196	283	-1	-	HGNC	HGNC:7877	3	-	-	-	0.2843	-	1	-	-	-	-	-
CNOT1	16:58565409_TGA_T	16	58565409	A	rs246196	16	58574253	C	0.985871	upstream_gene_variant	MODIFIER	CNOT1	ENSG00000125107	Transcript	ENST00000568917.1	protein_coding	-	-	-	-	-	-	-	rs246196	471	-1	cds_start_NF,cds_end_NF	HGNC	HGNC:7877	5	-	-	-	0.2843	-	1	-	-	-	-	-
CNOT1	16:58565409_TGA_T	16	58565409	A	rs246196	16	58574253	C	0.985871	downstream_gene_variant	MODIFIER	CNOT1	ENSG00000125107	Transcript	ENST00000567133.1	protein_coding	-	-	-	-	-	-	-	rs246196	3258	-1	cds_start_NF,cds_end_NF	HGNC	HGNC:7877	5	-	-	-	0.2843	-	1	-	-	-	-	-
CNOT1	16:58565409_TGA_T	16	58565409	A	rs78143441	16	58666864	G	0.933995	upstream_gene_variant	MODIFIER	CNOT1	ENSG00000125107	Transcript	ENST00000317147.10	protein_coding	-	-	-	-	-	-	-	rs78143441	3134	-1	-	HGNC	HGNC:7877	1	P1	-	-	-	-	-	-	-	-	-	-
CNOT1	16:58565409_TGA_T	16	58565409	A	rs9935054	16	58630167	A	0.985621	intron_variant	MODIFIER	CNOT1	ENSG00000125107	Transcript	ENST00000569240.5	protein_coding	-	17564	-	-	-	-	-	rs9935054	-	-1	-	HGNC	HGNC:7877	1	-	-	-	-	-	-	-	-	-	-	-
CNOT1	16:58565409_TGA_T	16	58565409	A	rs37051	16	58558102	T	0.985821	downstream_gene_variant	MODIFIER	SETD6	ENSG00000103037	Transcript	ENST00000394266.8	protein_coding	-	-	-	-	-	-	-	rs37051	3017	1	-	HGNC	HGNC:26116	5	-	-	-	0.2855	-	-	-	-	-	-	-
CNOT1	16:58565409_TGA_T	16	58565409	A	rs37051	16	58558102	T	0.985821	downstream_gene_variant	MODIFIER	CNOT1	ENSG00000125107	Transcript	ENST00000570139.1	retained_intron	-	-	-	-	-	-	-	rs37051	4416	-1	-	HGNC	HGNC:7877	2	-	-	-	0.2855	-	-	-	-	-	-	-
CNOT1	16:58565409_TGA_T	16	58565409	A	rs751489327	16	58577315	A	0.983979	upstream_gene_variant	MODIFIER	CNOT1	ENSG00000125107	Transcript	ENST00000568917.1	protein_coding	-	-	-	-	-	-	-	rs751489327	3533	-1	cds_start_NF,cds_end_NF	HGNC	HGNC:7877	5	-	-	-	-	-	-	-	-	-	-	-
CNOT1	16:58565409_TGA_T	16	58565409	A	rs751489327	16	58577315	A	0.983979	downstream_gene_variant	MODIFIER	CNOT1	ENSG00000125107	Transcript	ENST00000567133.1	protein_coding	-	-	-	-	-	-	-	rs751489327	195	-1	cds_start_NF,cds_end_NF	HGNC	HGNC:7877	5	-	-	-	-	-	-	-	-	-	-	-
CNOT1	16:58565409_TGA_T	16	58565409	A	rs751489327	16	58577315	A	0.983979	frameshift_variant	HIGH	CNOT1	ENSG00000125107	Transcript	ENST00000441024.6	protein_coding	31/31	-	4914-4915	4629-4630	1543-1544	-/X	-/T	rs751489327	-	-1	-	HGNC	HGNC:7877	1	-	-	-	-	-	-	-	-	-	-	-
CNOT1	16:58565409_TGA_T	16	58565409	A	rs751489327	16	58577315	A	0.983979	upstream_gene_variant	MODIFIER	CNOT1	ENSG00000125107	Transcript	ENST00000563283.1	retained_intron	-	-	-	-	-	-	-	rs751489327	3345	-1	-	HGNC	HGNC:7877	3	-	-	-	-	-	-	-	-	-	-	-
CNOT1	16:58565409_TGA_T	16	58565409	A	rs751489327	16	58577315	A	0.983979	intron_variant,NMD_transcript_variant	MODIFIER	CNOT1	ENSG00000125107	Transcript	ENST00000567188.5	nonsense_mediated_decay	-	31/49	-	-	-	-	-	rs751489327	-	-1	-	HGNC	HGNC:7877	1	-	-	-	-	-	-	-	-	-	-	-
CNOT1	16:58565409_TGA_T	16	58565409	A	rs751489327	16	58577315	A	0.983979	downstream_gene_variant	MODIFIER	CNOT1	ENSG00000125107	Transcript	ENST00000567285.1	protein_coding	-	-	-	-	-	-	-	rs751489327	3053	-1	cds_start_NF,cds_end_NF	HGNC	HGNC:7877	4	-	-	-	-	-	-	-	-	-	-	-
CNOT1	16:58565409_TGA_T	16	58565409	A	rs751489327	16	58577315	A	0.983979	intron_variant	MODIFIER	CNOT1	ENSG00000125107	Transcript	ENST00000317147.10	protein_coding	-	31/48	-	-	-	-	-	rs751489327	-	-1	-	HGNC	HGNC:7877	1	P1	-	-	-	-	-	-	-	-	-	-
CNOT1	16:58565409_TGA_T	16	58565409	A	rs9941290	16	58666389	A	0.973839	upstream_gene_variant	MODIFIER	CNOT1	ENSG00000125107	Transcript	ENST00000569240.5	protein_coding	-	-	-	-	-	-	-	rs9941290	2651	-1	-	HGNC	HGNC:7877	1	-	-	-	0.7157	-	-	-	-	-	-	-
CNOT1	16:58565409_TGA_T	16	58565409	A	rs9941290	16	58666389	A	0.973839	upstream_gene_variant	MODIFIER	CNOT1	ENSG00000125107	Transcript	ENST00000564557.1	protein_coding	-	-	-	-	-	-	-	rs9941290	2660	-1	cds_end_NF	HGNC	HGNC:7877	3	-	-	-	0.7157	-	-	-	-	-	-	-
CNOT1	16:58565409_TGA_T	16	58565409	A	rs9941290	16	58666389	A	0.973839	upstream_gene_variant	MODIFIER	CNOT1	ENSG00000125107	Transcript	ENST00000565605.5	nonsense_mediated_decay	-	-	-	-	-	-	-	rs9941290	2653	-1	-	HGNC	HGNC:7877	4	-	-	-	0.7157	-	-	-	-	-	-	-
CNOT1	16:58565409_TGA_T	16	58565409	A	rs37051	16	58558102	G	0.985821	downstream_gene_variant	MODIFIER	CNOT1	ENSG00000125107	Transcript	ENST00000570139.1	retained_intron	-	-	-	-	-	-	-	rs37051	4416	-1	-	HGNC	HGNC:7877	2	-	-	-	-	-	-	-	-	-	-	-
CNOT1	16:58565409_TGA_T	16	58565409	A	rs8043716	16	58645058	A	0.973823	intron_variant,NMD_transcript_variant	MODIFIER	CNOT1	ENSG00000125107	Transcript	ENST00000565605.5	nonsense_mediated_decay	-	43617	-	-	-	-	-	rs8043716	-	-1	-	HGNC	HGNC:7877	4	-	-	-	-	-	-	-	-	-	-	-
CNOT1	16:58565409_TGA_T	16	58565409	A	rs71382782	16	58587428	CTAT	0.986631	upstream_gene_variant	MODIFIER	CNOT1	ENSG00000125107	Transcript	ENST00000567285.1	protein_coding	-	-	-	-	-	-	-	rs71382782	1756	-1	cds_start_NF,cds_end_NF	HGNC	HGNC:7877	4	-	-	-	-	-	-	-	-	-	-	-
CNOT1	16:58565409_TGA_T	16	58565409	A	rs71382782	16	58587428	CTAT	0.986631	intron_variant	MODIFIER	CNOT1	ENSG00000125107	Transcript	ENST00000441024.6	protein_coding	-	22/30	-	-	-	-	-	rs71382782	-	-1	-	HGNC	HGNC:7877	1	-	-	-	-	-	-	-	-	-	-	-
CNOT1	16:58565409_TGA_T	16	58565409	A	rs8043716	16	58645058	C	0.973823	intron_variant	MODIFIER	CNOT1	ENSG00000125107	Transcript	ENST00000564557.1	protein_coding	-	43526	-	-	-	-	-	rs8043716	-	-1	cds_end_NF	HGNC	HGNC:7877	3	-	-	-	-	-	-	-	-	-	-	-
CNOT1	16:58565409_TGA_T	16	58565409	A	rs863433	16	58666712	G	0.933964	upstream_gene_variant	MODIFIER	CNOT1	ENSG00000125107	Transcript	ENST00000567188.5	nonsense_mediated_decay	-	-	-	-	-	-	-	rs863433	2976	-1	-	HGNC	HGNC:7877	1	-	-	-	0.7184	-	-	-	-	-	-	-
CNOT1	16:58565409_TGA_T	16	58565409	A	rs863433	16	58666712	G	0.933964	upstream_gene_variant	MODIFIER	CNOT1	ENSG00000125107	Transcript	ENST00000569916.1	retained_intron	-	-	-	-	-	-	-	rs863433	2984	-1	-	HGNC	HGNC:7877	3	-	-	-	0.7184	-	-	-	-	-	-	-
CNOT1	16:58565409_TGA_T	16	58565409	A	rs8043716	16	58645058	A	0.973823	intron_variant	MODIFIER	CNOT1	ENSG00000125107	Transcript	ENST00000441024.6	protein_coding	-	10959	-	-	-	-	-	rs8043716	-	-1	-	HGNC	HGNC:7877	1	-	-	-	-	-	-	-	-	-	-	-
CNOT1	16:58565409_TGA_T	16	58565409	A	rs8043716	16	58645058	A	0.973823	intron_variant	MODIFIER	CNOT1	ENSG00000125107	Transcript	ENST00000564557.1	protein_coding	-	43526	-	-	-	-	-	rs8043716	-	-1	cds_end_NF	HGNC	HGNC:7877	3	-	-	-	-	-	-	-	-	-	-	-
CNOT1	16:58565409_TGA_T	16	58565409	A	rs8043716	16	58645058	C	0.973823	intron_variant	MODIFIER	CNOT1	ENSG00000125107	Transcript	ENST00000569240.5	protein_coding	-	17533	-	-	-	-	-	rs8043716	-	-1	-	HGNC	HGNC:7877	1	-	-	-	-	-	-	-	-	-	-	-
CNOT1	16:58565409_TGA_T	16	58565409	A	rs34487574	16	58627472	A	0.86798	intron_variant	MODIFIER	CNOT1	ENSG00000125107	Transcript	ENST00000564557.1	protein_coding	-	43527	-	-	-	-	-	rs34487574	-	-1	cds_end_NF	HGNC	HGNC:7877	3	-	-	-	-	-	-	-	-	-	-	-
CNOT1	16:58565409_TGA_T	16	58565409	A	rs37040	16	58578262	G	0.985873	intron_variant	MODIFIER	CNOT1	ENSG00000125107	Transcript	ENST00000569240.5	protein_coding	-	30/48	-	-	-	-	-	rs37040	-	-1	-	HGNC	HGNC:7877	1	-	-	-	-	-	-	-	-	-	-	-
CNOT1	16:58565409_TGA_T	16	58565409	A	rs40187	16	58556566	C	0.985821	downstream_gene_variant	MODIFIER	SETD6	ENSG00000103037	Transcript	ENST00000427443.5	nonsense_mediated_decay	-	-	-	-	-	-	-	rs40187	3147	1	-	HGNC	HGNC:26116	1	-	-	-	0.2851	-	-	-	-	-	-	-
CNOT1	16:58565409_TGA_T	16	58565409	A	rs67563986	16	58553723	A	0.980779	downstream_gene_variant	MODIFIER	SETD6	ENSG00000103037	Transcript	ENST00000310682.6	protein_coding	-	-	-	-	-	-	-	rs67563986	157	1	-	HGNC	HGNC:26116	2	P1	-	-	-	-	-	-	-	-	-	-
CNOT1	16:58565409_TGA_T	16	58565409	A	rs67563986	16	58553723	AATCA	0.980779	downstream_gene_variant	MODIFIER	SETD6	ENSG00000103037	Transcript	ENST00000310682.6	protein_coding	-	-	-	-	-	-	-	rs67563986	157	1	-	HGNC	HGNC:26116	2	P1	-	-	0.2837	-	-	-	-	-	-	-
CNOT1	16:58565409_TGA_T	16	58565409	A	rs67563986	16	58553723	AATCAATCA	0.980779	downstream_gene_variant	MODIFIER	CNOT1	ENSG00000125107	Transcript	ENST00000569924.1	retained_intron	-	-	-	-	-	-	-	rs67563986	1195	-1	-	HGNC	HGNC:7877	2	-	-	-	-	-	-	-	-	-	-	-
CNOT1	16:58565409_TGA_T	16	58565409	A	rs67563986	16	58553723	A	0.980779	upstream_gene_variant	MODIFIER	AC009118.3	ENSG00000276259	Transcript	ENST00000622896.1	lncRNA	-	-	-	-	-	-	-	rs67563986	3150	1	-	Clone_based_ensembl_gene	-	-	-	-	-	-	-	-	-	-	-	-	-
CNOT1	16:58565409_TGA_T	16	58565409	A	rs67563986	16	58553723	AATCAATCA	0.980779	downstream_gene_variant	MODIFIER	SETD6	ENSG00000103037	Transcript	ENST00000470003.5	retained_intron	-	-	-	-	-	-	-	rs67563986	3325	1	-	HGNC	HGNC:26116	2	-	-	-	-	-	-	-	-	-	-	-
CNOT1	16:58565409_TGA_T	16	58565409	A	rs67563986	16	58553723	AATCA	0.980779	downstream_gene_variant	MODIFIER	SETD6	ENSG00000103037	Transcript	ENST00000470003.5	retained_intron	-	-	-	-	-	-	-	rs67563986	3325	1	-	HGNC	HGNC:26116	2	-	-	-	0.2837	-	-	-	-	-	-	-
CNOT1	16:58565409_TGA_T	16	58565409	A	rs67563986	16	58553723	AATCAATCA	0.980779	downstream_gene_variant	MODIFIER	SETD6	ENSG00000103037	Transcript	ENST00000491587.1	retained_intron	-	-	-	-	-	-	-	rs67563986	921	1	-	HGNC	HGNC:26116	2	-	-	-	-	-	-	-	-	-	-	-
CNOT1	16:58565409_TGA_T	16	58565409	A	rs67563986	16	58553723	AATCAATCA	0.980779	downstream_gene_variant	MODIFIER	SETD6	ENSG00000103037	Transcript	ENST00000447443.1	protein_coding	-	-	-	-	-	-	-	rs67563986	947	1	cds_end_NF	HGNC	HGNC:26116	5	-	-	-	-	-	-	-	-	-	-	-
CNOT1	16:58565409_TGA_T	16	58565409	A	rs67563986	16	58553723	AATCA	0.980779	downstream_gene_variant	MODIFIER	SETD6	ENSG00000103037	Transcript	ENST00000219315.8	protein_coding	-	-	-	-	-	-	-	rs67563986	709	1	-	HGNC	HGNC:26116	1	-	-	-	0.2837	-	-	-	-	-	-	-
CNOT1	16:58565409_TGA_T	16	58565409	A	rs67563986	16	58553723	A	0.980779	downstream_gene_variant	MODIFIER	SETD6	ENSG00000103037	Transcript	ENST00000470003.5	retained_intron	-	-	-	-	-	-	-	rs67563986	3325	1	-	HGNC	HGNC:26116	2	-	-	-	-	-	-	-	-	-	-	-
CNOT1	16:58565409_TGA_T	16	58565409	A	rs67563986	16	58553723	A	0.980779	downstream_gene_variant	MODIFIER	CNOT1	ENSG00000125107	Transcript	ENST00000567188.5	nonsense_mediated_decay	-	-	-	-	-	-	-	rs67563986	886	-1	-	HGNC	HGNC:7877	1	-	-	-	-	-	-	-	-	-	-	-
CNOT1	16:58565409_TGA_T	16	58565409	A	rs67563986	16	58553723	AATCA	0.980779	downstream_gene_variant	MODIFIER	CNOT1	ENSG00000125107	Transcript	ENST00000569924.1	retained_intron	-	-	-	-	-	-	-	rs67563986	1195	-1	-	HGNC	HGNC:7877	2	-	-	-	0.2837	-	-	-	-	-	-	-
CNOT1	16:58565409_TGA_T	16	58565409	A	rs763850344	16	58622596	C	0.974983	intron_variant,NMD_transcript_variant	MODIFIER	CNOT1	ENSG00000125107	Transcript	ENST00000565605.5	nonsense_mediated_decay	-	43619	-	-	-	-	-	rs763850344	-	-1	-	HGNC	HGNC:7877	4	-	-	-	-	-	-	-	-	-	-	-
CNOT1	16:58565409_TGA_T	16	58565409	A	rs8047769	16	58591987	A	0.985771	downstream_gene_variant	MODIFIER	SNORA50A	ENSG00000206952	Transcript	ENST00000384225.3	snoRNA	-	-	-	-	-	-	-	rs8047769	1713	-1	-	HGNC	HGNC:32643	-	-	-	-	0.7159	-	-	-	-	-	-	-
CNOT1	16:58565409_TGA_T	16	58565409	A	rs9923491	16	58603176	G	0.974688	intron_variant	MODIFIER	CNOT1	ENSG00000125107	Transcript	ENST00000317147.10	protein_coding	-	16/48	-	-	-	-	-	rs9923491	-	-1	-	HGNC	HGNC:7877	1	P1	-	-	-	-	-	-	-	-	-	-
CNOT1	16:58565409_TGA_T	16	58565409	A	rs9923491	16	58603176	A	0.974688	intron_variant,NMD_transcript_variant	MODIFIER	CNOT1	ENSG00000125107	Transcript	ENST00000567188.5	nonsense_mediated_decay	-	16/49	-	-	-	-	-	rs9923491	-	-1	-	HGNC	HGNC:7877	1	-	-	-	-	-	-	-	-	-	-	-
CNOT1	16:58565409_TGA_T	16	58565409	A	rs9923491	16	58603176	A	0.974688	intron_variant	MODIFIER	CNOT1	ENSG00000125107	Transcript	ENST00000441024.6	protein_coding	-	16/30	-	-	-	-	-	rs9923491	-	-1	-	HGNC	HGNC:7877	1	-	-	-	-	-	-	-	-	-	-	-
CNOT1	16:58565409_TGA_T	16	58565409	A	rs9927443	16	58652654	G	0.974286	intron_variant	MODIFIER	CNOT1	ENSG00000125107	Transcript	ENST00000317147.10	protein_coding	-	17533	-	-	-	-	-	rs9927443	-	-1	-	HGNC	HGNC:7877	1	P1	-	-	0.7153	-	-	-	-	-	-	-
CNOT1	16:58565409_TGA_T	16	58565409	A	rs9923491	16	58603176	A	0.974688	intron_variant	MODIFIER	CNOT1	ENSG00000125107	Transcript	ENST00000569882.1	protein_coding	-	43587	-	-	-	-	-	rs9923491	-	-1	cds_start_NF,cds_end_NF	HGNC	HGNC:7877	3	-	-	-	-	-	-	-	-	-	-	-
CNOT1	16:58565409_TGA_T	16	58565409	A	rs9923491	16	58603176	G	0.974688	intron_variant	MODIFIER	CNOT1	ENSG00000125107	Transcript	ENST00000569882.1	protein_coding	-	43587	-	-	-	-	-	rs9923491	-	-1	cds_start_NF,cds_end_NF	HGNC	HGNC:7877	3	-	-	-	-	-	-	-	-	-	-	-
CNOT1	16:58565409_TGA_T	16	58565409	A	rs9924724	16	58615583	C	0.866361	intron_variant,NMD_transcript_variant	MODIFIER	CNOT1	ENSG00000125107	Transcript	ENST00000565605.5	nonsense_mediated_decay	-	43620	-	-	-	-	-	rs9924724	-	-1	-	HGNC	HGNC:7877	4	-	-	-	-	-	-	-	-	-	-	-
CNOT1	16:58565409_TGA_T	16	58565409	A	rs768933104	16	58629324	AAA	0.935897	intron_variant,NMD_transcript_variant	MODIFIER	CNOT1	ENSG00000125107	Transcript	ENST00000567188.5	nonsense_mediated_decay	-	17930	-	-	-	-	-	rs768933104	-	-1	-	HGNC	HGNC:7877	1	-	-	-	-	-	-	-	-	-	-	-
CNOT1	16:58565409_TGA_T	16	58565409	A	rs768933104	16	58629324	AA	0.935897	intron_variant	MODIFIER	CNOT1	ENSG00000125107	Transcript	ENST00000628857.1	protein_coding	-	43525	-	-	-	-	-	rs768933104	-	-1	-	HGNC	HGNC:7877	5	-	-	-	-	-	-	-	-	-	-	-
CNOT1	16:58565409_TGA_T	16	58565409	A	rs768933104	16	58629324	AA	0.935897	downstream_gene_variant	MODIFIER	AC010287.1	ENSG00000260865	Transcript	ENST00000566916.1	transcribed_processed_pseudogene	-	-	-	-	-	-	-	rs768933104	2168	-1	-	Clone_based_ensembl_gene	-	-	-	-	-	-	-	-	-	-	-	-	-
CNOT1	16:58565409_TGA_T	16	58565409	A	rs768933104	16	58629324	AAA	0.935897	downstream_gene_variant	MODIFIER	AC010287.1	ENSG00000260865	Transcript	ENST00000566916.1	transcribed_processed_pseudogene	-	-	-	-	-	-	-	rs768933104	2168	-1	-	Clone_based_ensembl_gene	-	-	-	-	-	-	-	-	-	-	-	-	-
CNOT1	16:58565409_TGA_T	16	58565409	A	rs9924724	16	58615583	A	0.866361	intron_variant	MODIFIER	CNOT1	ENSG00000125107	Transcript	ENST00000317147.10	protein_coding	-	17807	-	-	-	-	-	rs9924724	-	-1	-	HGNC	HGNC:7877	1	P1	-	-	-	-	-	-	-	-	-	-
CNOT1	16:58565409_TGA_T	16	58565409	A	rs9924724	16	58615583	C	0.866361	intron_variant	MODIFIER	CNOT1	ENSG00000125107	Transcript	ENST00000317147.10	protein_coding	-	17807	-	-	-	-	-	rs9924724	-	-1	-	HGNC	HGNC:7877	1	P1	-	-	-	-	-	-	-	-	-	-
CNOT1	16:58565409_TGA_T	16	58565409	A	rs768933104	16	58629324	A	0.935897	intron_variant	MODIFIER	CNOT1	ENSG00000125107	Transcript	ENST00000441024.6	protein_coding	-	10990	-	-	-	-	-	rs768933104	-	-1	-	HGNC	HGNC:7877	1	-	-	-	-	-	-	-	-	-	-	-
CNOT1	16:58565409_TGA_T	16	58565409	A	rs768933104	16	58629324	AA	0.935897	intron_variant,NMD_transcript_variant	MODIFIER	CNOT1	ENSG00000125107	Transcript	ENST00000567188.5	nonsense_mediated_decay	-	17930	-	-	-	-	-	rs768933104	-	-1	-	HGNC	HGNC:7877	1	-	-	-	-	-	-	-	-	-	-	-
CNOT1	16:58565409_TGA_T	16	58565409	A	rs768933104	16	58629324	A	0.935897	intron_variant	MODIFIER	CNOT1	ENSG00000125107	Transcript	ENST00000628857.1	protein_coding	-	43525	-	-	-	-	-	rs768933104	-	-1	-	HGNC	HGNC:7877	5	-	-	-	-	-	-	-	-	-	-	-
CNOT1	16:58565409_TGA_T	16	58565409	A	rs768933104	16	58629324	A	0.935897	intron_variant	MODIFIER	CNOT1	ENSG00000125107	Transcript	ENST00000564557.1	protein_coding	-	43527	-	-	-	-	-	rs768933104	-	-1	cds_end_NF	HGNC	HGNC:7877	3	-	-	-	-	-	-	-	-	-	-	-
CNOT1	16:58565409_TGA_T	16	58565409	A	rs67563986	16	58553723	A	0.980779	downstream_gene_variant	MODIFIER	SETD6	ENSG00000103037	Transcript	ENST00000427443.5	nonsense_mediated_decay	-	-	-	-	-	-	-	rs67563986	304	1	-	HGNC	HGNC:26116	1	-	-	-	-	-	-	-	-	-	-	-
CNOT1	16:58565409_TGA_T	16	58565409	A	rs67563986	16	58553723	AATCA	0.980779	downstream_gene_variant	MODIFIER	CNOT1	ENSG00000125107	Transcript	ENST00000567188.5	nonsense_mediated_decay	-	-	-	-	-	-	-	rs67563986	886	-1	-	HGNC	HGNC:7877	1	-	-	-	0.2837	-	-	-	-	-	-	-
CNOT1	16:58565409_TGA_T	16	58565409	A	rs67563986	16	58553723	A	0.980779	3_prime_UTR_variant	MODIFIER	SETD6	ENSG00000103037	Transcript	ENST00000394266.8	protein_coding	43717	-	2061-2062	-	-	-	-	rs67563986	-	1	-	HGNC	HGNC:26116	5	-	-	-	-	-	-	-	-	-	-	-
CNOT1	16:58565409_TGA_T	16	58565409	A	rs768933104	16	58629324	A	0.935897	downstream_gene_variant	MODIFIER	CNOT1	ENSG00000125107	Transcript	ENST00000569916.1	retained_intron	-	-	-	-	-	-	-	rs768933104	3589	-1	-	HGNC	HGNC:7877	3	-	-	-	-	-	-	-	-	-	-	-
CNOT1	16:58565409_TGA_T	16	58565409	A	rs768933104	16	58629324	AAA	0.935897	downstream_gene_variant	MODIFIER	CNOT1	ENSG00000125107	Transcript	ENST00000565697.1	protein_coding	-	-	-	-	-	-	-	rs768933104	3840	-1	cds_end_NF	HGNC	HGNC:7877	3	-	-	-	-	-	-	-	-	-	-	-
CNOT1	16:58565409_TGA_T	16	58565409	A	rs9924805	16	58615659	C	0.985723	intron_variant,NMD_transcript_variant	MODIFIER	CNOT1	ENSG00000125107	Transcript	ENST00000567188.5	nonsense_mediated_decay	-	18172	-	-	-	-	-	rs9924805	-	-1	-	HGNC	HGNC:7877	1	-	-	-	-	-	-	-	-	-	-	-
CNOT1	16:58565409_TGA_T	16	58565409	A	rs37040	16	58578262	G	0.985873	intron_variant	MODIFIER	CNOT1	ENSG00000125107	Transcript	ENST00000567133.1	protein_coding	-	43527	-	-	-	-	-	rs37040	-	-1	cds_start_NF,cds_end_NF	HGNC	HGNC:7877	5	-	-	-	-	-	-	-	-	-	-	-
CNOT1	16:58565409_TGA_T	16	58565409	A	rs37064	16	58569907	A	0.997095	intron_variant	MODIFIER	CNOT1	ENSG00000125107	Transcript	ENST00000317147.10	protein_coding	-	39/48	-	-	-	-	-	rs37064	-	-1	-	HGNC	HGNC:7877	1	P1	-	-	-	-	-	-	-	-	-	-
CNOT1	16:58565409_TGA_T	16	58565409	A	rs37040	16	58578262	C	0.985873	upstream_gene_variant	MODIFIER	CNOT1	ENSG00000125107	Transcript	ENST00000563283.1	retained_intron	-	-	-	-	-	-	-	rs37040	4292	-1	-	HGNC	HGNC:7877	3	-	-	-	0.2841	-	-	-	-	-	-	-
CNOT1	16:58565409_TGA_T	16	58565409	A	rs40187	16	58556566	C	0.985821	downstream_gene_variant	MODIFIER	SETD6	ENSG00000103037	Transcript	ENST00000463954.1	retained_intron	-	-	-	-	-	-	-	rs40187	3586	1	-	HGNC	HGNC:26116	2	-	-	-	0.2851	-	-	-	-	-	-	-
CNOT1	16:58565409_TGA_T	16	58565409	A	rs8049393	16	58630414	G	0.985621	intron_variant,NMD_transcript_variant	MODIFIER	CNOT1	ENSG00000125107	Transcript	ENST00000567188.5	nonsense_mediated_decay	-	17930	-	-	-	-	-	rs8049393	-	-1	-	HGNC	HGNC:7877	1	-	-	-	-	-	-	-	-	-	-	-
CNOT1	16:58565409_TGA_T	16	58565409	A	rs8049393	16	58630414	T	0.985621	intron_variant,NMD_transcript_variant	MODIFIER	CNOT1	ENSG00000125107	Transcript	ENST00000567188.5	nonsense_mediated_decay	-	17930	-	-	-	-	-	rs8049393	-	-1	-	HGNC	HGNC:7877	1	-	-	-	-	-	-	-	-	-	-	-
CNOT1	16:58565409_TGA_T	16	58565409	A	rs8049393	16	58630414	T	0.985621	downstream_gene_variant	MODIFIER	AC010287.1	ENSG00000260865	Transcript	ENST00000566916.1	transcribed_processed_pseudogene	-	-	-	-	-	-	-	rs8049393	1079	-1	-	Clone_based_ensembl_gene	-	-	-	-	-	-	-	-	-	-	-	-	-
CNOT1	16:58565409_TGA_T	16	58565409	A	rs7190613	16	58646004	C	0.973822	intron_variant,non_coding_transcript_variant	MODIFIER	CNOT1	ENSG00000125107	Transcript	ENST00000568158.1	lncRNA	-	43527	-	-	-	-	-	rs7190613	-	-1	-	HGNC	HGNC:7877	3	-	-	-	0.7151	-	-	-	-	-	-	-
CNOT1	16:58565409_TGA_T	16	58565409	A	rs7190613	16	58646004	C	0.973822	intron_variant	MODIFIER	CNOT1	ENSG00000125107	Transcript	ENST00000569240.5	protein_coding	-	17533	-	-	-	-	-	rs7190613	-	-1	-	HGNC	HGNC:7877	1	-	-	-	0.7151	-	-	-	-	-	-	-
CNOT1	16:58565409_TGA_T	16	58565409	A	rs7190613	16	58646004	C	0.973822	intron_variant	MODIFIER	CNOT1	ENSG00000125107	Transcript	ENST00000569020.5	protein_coding	-	43498	-	-	-	-	-	rs7190613	-	-1	cds_end_NF	HGNC	HGNC:7877	4	-	-	-	0.7151	-	-	-	-	-	-	-
CNOT1	16:58565409_TGA_T	16	58565409	A	rs7190613	16	58646004	C	0.973822	intron_variant,non_coding_transcript_variant	MODIFIER	CNOT1	ENSG00000125107	Transcript	ENST00000569916.1	retained_intron	-	43466	-	-	-	-	-	rs7190613	-	-1	-	HGNC	HGNC:7877	3	-	-	-	0.7151	-	-	-	-	-	-	-
CNOT1	16:58565409_TGA_T	16	58565409	A	rs78143441	16	58666864	T	0.933995	upstream_gene_variant	MODIFIER	CNOT1	ENSG00000125107	Transcript	ENST00000564557.1	protein_coding	-	-	-	-	-	-	-	rs78143441	3135	-1	cds_end_NF	HGNC	HGNC:7877	3	-	-	-	-	-	-	-	-	-	-	-
CNOT1	16:58565409_TGA_T	16	58565409	A	rs78143441	16	58666864	T	0.933995	upstream_gene_variant	MODIFIER	CNOT1	ENSG00000125107	Transcript	ENST00000569263.1	lncRNA	-	-	-	-	-	-	-	rs78143441	3113	-1	-	HGNC	HGNC:7877	2	-	-	-	-	-	-	-	-	-	-	-
CNOT1	16:58565409_TGA_T	16	58565409	A	rs78143441	16	58666864	G	0.933995	upstream_gene_variant	MODIFIER	CNOT1	ENSG00000125107	Transcript	ENST00000569020.5	protein_coding	-	-	-	-	-	-	-	rs78143441	3075	-1	cds_end_NF	HGNC	HGNC:7877	4	-	-	-	-	-	-	-	-	-	-	-
CNOT1	16:58565409_TGA_T	16	58565409	A	rs78143441	16	58666864	T	0.933995	upstream_gene_variant	MODIFIER	CNOT1	ENSG00000125107	Transcript	ENST00000569916.1	retained_intron	-	-	-	-	-	-	-	rs78143441	3136	-1	-	HGNC	HGNC:7877	3	-	-	-	-	-	-	-	-	-	-	-
CNOT1	16:58565409_TGA_T	16	58565409	A	rs78143441	16	58666864	G	0.933995	upstream_gene_variant	MODIFIER	CNOT1	ENSG00000125107	Transcript	ENST00000569916.1	retained_intron	-	-	-	-	-	-	-	rs78143441	3136	-1	-	HGNC	HGNC:7877	3	-	-	-	-	-	-	-	-	-	-	-
CNOT1	16:58565409_TGA_T	16	58565409	A	rs78143441	16	58666864	G	0.933995	upstream_gene_variant	MODIFIER	CNOT1	ENSG00000125107	Transcript	ENST00000568158.1	lncRNA	-	-	-	-	-	-	-	rs78143441	3145	-1	-	HGNC	HGNC:7877	3	-	-	-	-	-	-	-	-	-	-	-
CNOT1	16:58565409_TGA_T	16	58565409	A	rs37041	16	58579886	C	0.985873	intron_variant	MODIFIER	CNOT1	ENSG00000125107	Transcript	ENST00000569240.5	protein_coding	-	29/48	-	-	-	-	-	rs37041	-	-1	-	HGNC	HGNC:7877	1	-	-	-	0.2841	-	-	-	-	-	-	-
CNOT1	16:58565409_TGA_T	16	58565409	A	rs37051	16	58558102	T	0.985821	intron_variant,non_coding_transcript_variant	MODIFIER	CNOT1	ENSG00000125107	Transcript	ENST00000569924.1	retained_intron	-	43525	-	-	-	-	-	rs37051	-	-1	-	HGNC	HGNC:7877	2	-	-	-	0.2855	-	-	-	-	-	-	-
CNOT1	16:58565409_TGA_T	16	58565409	A	rs9927443	16	58652654	G	0.974286	intron_variant	MODIFIER	CNOT1	ENSG00000125107	Transcript	ENST00000565697.1	protein_coding	-	43466	-	-	-	-	-	rs9927443	-	-1	cds_end_NF	HGNC	HGNC:7877	3	-	-	-	0.7153	-	-	-	-	-	-	-
CNOT1	16:58565409_TGA_T	16	58565409	A	rs9941290	16	58666389	A	0.973839	upstream_gene_variant	MODIFIER	CNOT1	ENSG00000125107	Transcript	ENST00000567188.5	nonsense_mediated_decay	-	-	-	-	-	-	-	rs9941290	2653	-1	-	HGNC	HGNC:7877	1	-	-	-	0.7157	-	-	-	-	-	-	-
CNOT1	16:58565409_TGA_T	16	58565409	A	rs9927443	16	58652654	G	0.974286	intron_variant,non_coding_transcript_variant	MODIFIER	CNOT1	ENSG00000125107	Transcript	ENST00000569916.1	retained_intron	-	43466	-	-	-	-	-	rs9927443	-	-1	-	HGNC	HGNC:7877	3	-	-	-	0.7153	-	-	-	-	-	-	-
CNOT1	16:58565409_TGA_T	16	58565409	A	rs769305825	16	58566742	ACTG	0.997042	intron_variant	MODIFIER	CNOT1	ENSG00000125107	Transcript	ENST00000569240.5	protein_coding	-	40/48	-	-	-	-	-	rs769305825	-	-1	-	HGNC	HGNC:7877	1	-	-	-	-	-	-	-	-	-	-	-
CNOT1	16:58565409_TGA_T	16	58565409	A	rs769305825	16	58566742	ACTG	0.997042	intron_variant	MODIFIER	CNOT1	ENSG00000125107	Transcript	ENST00000568917.1	protein_coding	-	43652	-	-	-	-	-	rs769305825	-	-1	cds_start_NF,cds_end_NF	HGNC	HGNC:7877	5	-	-	-	-	-	-	-	-	-	-	-
CNOT1	16:58565409_TGA_T	16	58565409	A	rs769305825	16	58566742	ACTG	0.997042	upstream_gene_variant	MODIFIER	CNOT1	ENSG00000125107	Transcript	ENST00000570139.1	retained_intron	-	-	-	-	-	-	-	rs769305825	2170	-1	-	HGNC	HGNC:7877	2	-	-	-	-	-	-	-	-	-	-	-
CNOT1	16:58565409_TGA_T	16	58565409	A	rs9927443	16	58652654	G	0.974286	downstream_gene_variant	MODIFIER	CNOT1	ENSG00000125107	Transcript	ENST00000569263.1	lncRNA	-	-	-	-	-	-	-	rs9927443	4476	-1	-	HGNC	HGNC:7877	2	-	-	-	0.7153	-	-	-	-	-	-	-
CNOT1	16:58565409_TGA_T	16	58565409	A	rs9927443	16	58652654	G	0.974286	intron_variant	MODIFIER	CNOT1	ENSG00000125107	Transcript	ENST00000569020.5	protein_coding	-	43498	-	-	-	-	-	rs9927443	-	-1	cds_end_NF	HGNC	HGNC:7877	4	-	-	-	0.7153	-	-	-	-	-	-	-
CNOT1	16:58565409_TGA_T	16	58565409	A	rs37064	16	58569907	A	0.997095	intron_variant,NMD_transcript_variant	MODIFIER	CNOT1	ENSG00000125107	Transcript	ENST00000567188.5	nonsense_mediated_decay	-	39/49	-	-	-	-	-	rs37064	-	-1	-	HGNC	HGNC:7877	1	-	-	-	-	-	-	-	-	-	-	-
CNOT1	16:58565409_TGA_T	16	58565409	A	rs37064	16	58569907	C	0.997095	intron_variant	MODIFIER	CNOT1	ENSG00000125107	Transcript	ENST00000568917.1	protein_coding	-	43651	-	-	-	-	-	rs37064	-	-1	cds_start_NF,cds_end_NF	HGNC	HGNC:7877	5	-	-	-	0.2837	-	-	-	-	-	-	-
CNOT1	16:58565409_TGA_T	16	58565409	A	rs34055357	16	58642571	CT	0.881537	intron_variant,NMD_transcript_variant	MODIFIER	CNOT1	ENSG00000125107	Transcript	ENST00000565605.5	nonsense_mediated_decay	-	43617	-	-	-	-	-	rs34055357	-	-1	-	HGNC	HGNC:7877	4	-	-	-	-	-	-	-	-	-	-	-
CNOT1	16:58565409_TGA_T	16	58565409	A	rs34055357	16	58642571	CT	0.881537	intron_variant	MODIFIER	CNOT1	ENSG00000125107	Transcript	ENST00000569020.5	protein_coding	-	43498	-	-	-	-	-	rs34055357	-	-1	cds_end_NF	HGNC	HGNC:7877	4	-	-	-	-	-	-	-	-	-	-	-
CNOT1	16:58565409_TGA_T	16	58565409	A	rs34055357	16	58642571	AT	0.881537	intron_variant	MODIFIER	CNOT1	ENSG00000125107	Transcript	ENST00000317147.10	protein_coding	-	17533	-	-	-	-	-	rs34055357	-	-1	-	HGNC	HGNC:7877	1	P1	-	-	-	-	-	-	-	-	-	-
CNOT1	16:58565409_TGA_T	16	58565409	A	rs34055357	16	58642571	CT	0.881537	intron_variant,non_coding_transcript_variant	MODIFIER	CNOT1	ENSG00000125107	Transcript	ENST00000569916.1	retained_intron	-	43466	-	-	-	-	-	rs34055357	-	-1	-	HGNC	HGNC:7877	3	-	-	-	-	-	-	-	-	-	-	-
CNOT1	16:58565409_TGA_T	16	58565409	A	rs34055357	16	58642571	CT	0.881537	intron_variant	MODIFIER	CNOT1	ENSG00000125107	Transcript	ENST00000441024.6	protein_coding	-	10959	-	-	-	-	-	rs34055357	-	-1	-	HGNC	HGNC:7877	1	-	-	-	-	-	-	-	-	-	-	-
CNOT1	16:58565409_TGA_T	16	58565409	A	rs34055357	16	58642571	AT	0.881537	intron_variant,non_coding_transcript_variant	MODIFIER	CNOT1	ENSG00000125107	Transcript	ENST00000569916.1	retained_intron	-	43466	-	-	-	-	-	rs34055357	-	-1	-	HGNC	HGNC:7877	3	-	-	-	-	-	-	-	-	-	-	-
CNOT1	16:58565409_TGA_T	16	58565409	A	rs34055357	16	58642571	AT	0.881537	intron_variant	MODIFIER	CNOT1	ENSG00000125107	Transcript	ENST00000564557.1	protein_coding	-	43526	-	-	-	-	-	rs34055357	-	-1	cds_end_NF	HGNC	HGNC:7877	3	-	-	-	-	-	-	-	-	-	-	-
CNOT1	16:58565409_TGA_T	16	58565409	A	rs34055357	16	58642571	AT	0.881537	intron_variant,NMD_transcript_variant	MODIFIER	CNOT1	ENSG00000125107	Transcript	ENST00000567188.5	nonsense_mediated_decay	-	17899	-	-	-	-	-	rs34055357	-	-1	-	HGNC	HGNC:7877	1	-	-	-	-	-	-	-	-	-	-	-
CNOT1	16:58565409_TGA_T	16	58565409	A	rs34055357	16	58642571	AT	0.881537	intron_variant,NMD_transcript_variant	MODIFIER	CNOT1	ENSG00000125107	Transcript	ENST00000565605.5	nonsense_mediated_decay	-	43617	-	-	-	-	-	rs34055357	-	-1	-	HGNC	HGNC:7877	4	-	-	-	-	-	-	-	-	-	-	-
CNOT1	16:58565409_TGA_T	16	58565409	A	rs34055357	16	58642571	AT	0.881537	intron_variant	MODIFIER	CNOT1	ENSG00000125107	Transcript	ENST00000441024.6	protein_coding	-	10959	-	-	-	-	-	rs34055357	-	-1	-	HGNC	HGNC:7877	1	-	-	-	-	-	-	-	-	-	-	-
CNOT1	16:58565409_TGA_T	16	58565409	A	rs37064	16	58569907	T	0.997095	intron_variant	MODIFIER	CNOT1	ENSG00000125107	Transcript	ENST00000317147.10	protein_coding	-	39/48	-	-	-	-	-	rs37064	-	-1	-	HGNC	HGNC:7877	1	P1	-	-	-	-	-	-	-	-	-	-
CNOT1	16:58565409_TGA_T	16	58565409	A	rs9924805	16	58615659	G	0.985723	intron_variant,NMD_transcript_variant	MODIFIER	CNOT1	ENSG00000125107	Transcript	ENST00000565605.5	nonsense_mediated_decay	-	43620	-	-	-	-	-	rs9924805	-	-1	-	HGNC	HGNC:7877	4	-	-	-	-	-	-	-	-	-	-	-
CNOT1	16:58565409_TGA_T	16	58565409	A	rs763850344	16	58622596	C	0.974983	intron_variant	MODIFIER	CNOT1	ENSG00000125107	Transcript	ENST00000569240.5	protein_coding	-	17593	-	-	-	-	-	rs763850344	-	-1	-	HGNC	HGNC:7877	1	-	-	-	-	-	-	-	-	-	-	-
CNOT1	16:58565409_TGA_T	16	58565409	A	rs9935054	16	58630167	A	0.985621	intron_variant,NMD_transcript_variant	MODIFIER	CNOT1	ENSG00000125107	Transcript	ENST00000565605.5	nonsense_mediated_decay	-	43618	-	-	-	-	-	rs9935054	-	-1	-	HGNC	HGNC:7877	4	-	-	-	-	-	-	-	-	-	-	-
CNOT1	16:58565409_TGA_T	16	58565409	A	rs9935054	16	58630167	C	0.985621	downstream_gene_variant	MODIFIER	CNOT1	ENSG00000125107	Transcript	ENST00000565697.1	protein_coding	-	-	-	-	-	-	-	rs9935054	2998	-1	cds_end_NF	HGNC	HGNC:7877	3	-	-	-	-	-	-	-	-	-	-	-
CNOT1	16:58565409_TGA_T	16	58565409	A	rs40187	16	58556566	C	0.985821	downstream_gene_variant	MODIFIER	SETD6	ENSG00000103037	Transcript	ENST00000447443.1	protein_coding	-	-	-	-	-	-	-	rs40187	3790	1	cds_end_NF	HGNC	HGNC:26116	5	-	-	-	0.2851	-	-	-	-	-	-	-
CNOT1	16:58565409_TGA_T	16	58565409	A	rs40187	16	58556566	C	0.985821	downstream_gene_variant	MODIFIER	SETD6	ENSG00000103037	Transcript	ENST00000418480.1	lncRNA	-	-	-	-	-	-	-	rs40187	4195	1	-	HGNC	HGNC:26116	5	-	-	-	0.2851	-	-	-	-	-	-	-
CNOT1	16:58565409_TGA_T	16	58565409	A	rs40187	16	58556566	C	0.985821	intron_variant	MODIFIER	CNOT1	ENSG00000125107	Transcript	ENST00000317147.10	protein_coding	-	47/48	-	-	-	-	-	rs40187	-	-1	-	HGNC	HGNC:7877	1	P1	-	-	0.2851	-	-	-	-	-	-	-
CNOT1	16:58565409_TGA_T	16	58565409	A	rs78143441	16	58666864	G	0.933995	upstream_gene_variant	MODIFIER	CNOT1	ENSG00000125107	Transcript	ENST00000441024.6	protein_coding	-	-	-	-	-	-	-	rs78143441	3122	-1	-	HGNC	HGNC:7877	1	-	-	-	-	-	-	-	-	-	-	-
CNOT1	16:58565409_TGA_T	16	58565409	A	rs78143441	16	58666864	G	0.933995	upstream_gene_variant	MODIFIER	CNOT1	ENSG00000125107	Transcript	ENST00000565605.5	nonsense_mediated_decay	-	-	-	-	-	-	-	rs78143441	3128	-1	-	HGNC	HGNC:7877	4	-	-	-	-	-	-	-	-	-	-	-
CNOT1	16:58565409_TGA_T	16	58565409	A	rs78143441	16	58666864	T	0.933995	upstream_gene_variant	MODIFIER	CNOT1	ENSG00000125107	Transcript	ENST00000441024.6	protein_coding	-	-	-	-	-	-	-	rs78143441	3122	-1	-	HGNC	HGNC:7877	1	-	-	-	-	-	-	-	-	-	-	-
CNOT1	16:58565409_TGA_T	16	58565409	A	rs78143441	16	58666864	T	0.933995	upstream_gene_variant	MODIFIER	CNOT1	ENSG00000125107	Transcript	ENST00000317147.10	protein_coding	-	-	-	-	-	-	-	rs78143441	3134	-1	-	HGNC	HGNC:7877	1	P1	-	-	-	-	-	-	-	-	-	-
CNOT1	16:58565409_TGA_T	16	58565409	A	rs763850344	16	58622596	C	0.974983	downstream_gene_variant	MODIFIER	CNOT1	ENSG00000125107	Transcript	ENST00000564557.1	protein_coding	-	-	-	-	-	-	-	rs763850344	128	-1	cds_end_NF	HGNC	HGNC:7877	3	-	-	-	-	-	-	-	-	-	-	-
CNOT1	16:58565409_TGA_T	16	58565409	A	rs763850344	16	58622596	C	0.974983	intron_variant	MODIFIER	CNOT1	ENSG00000125107	Transcript	ENST00000628857.1	protein_coding	-	43526	-	-	-	-	-	rs763850344	-	-1	-	HGNC	HGNC:7877	5	-	-	-	-	-	-	-	-	-	-	-
CNOT1	16:58565409_TGA_T	16	58565409	A	rs763850344	16	58622596	C	0.974983	intron_variant	MODIFIER	CNOT1	ENSG00000125107	Transcript	ENST00000441024.6	protein_coding	-	11018	-	-	-	-	-	rs763850344	-	-1	-	HGNC	HGNC:7877	1	-	-	-	-	-	-	-	-	-	-	-
CNOT1	16:58565409_TGA_T	16	58565409	A	rs9941290	16	58666389	A	0.973839	regulatory_region_variant	MODIFIER	-	-	RegulatoryFeature	ENSR00000538957	CTCF_binding_site	-	-	-	-	-	-	-	rs9941290	-	-	-	-	-	-	-	-	-	0.7157	-	-	-	-	-	-	-
CNOT1	16:58565409_TGA_T	16	58565409	A	rs8043726	16	58645070	C	0.973842	intron_variant	MODIFIER	CNOT1	ENSG00000125107	Transcript	ENST00000441024.6	protein_coding	-	10959	-	-	-	-	-	rs8043726	-	-1	-	HGNC	HGNC:7877	1	-	-	-	0.7149	-	-	-	-	-	-	-
CNOT1	16:58565409_TGA_T	16	58565409	A	rs9923491	16	58603176	G	0.974688	intron_variant,NMD_transcript_variant	MODIFIER	CNOT1	ENSG00000125107	Transcript	ENST00000567188.5	nonsense_mediated_decay	-	16/49	-	-	-	-	-	rs9923491	-	-1	-	HGNC	HGNC:7877	1	-	-	-	-	-	-	-	-	-	-	-
CNOT1	16:58565409_TGA_T	16	58565409	A	rs763850344	16	58622596	C	0.974983	intron_variant	MODIFIER	CNOT1	ENSG00000125107	Transcript	ENST00000317147.10	protein_coding	-	17593	-	-	-	-	-	rs763850344	-	-1	-	HGNC	HGNC:7877	1	P1	-	-	-	-	-	-	-	-	-	-
CNOT1	16:58565409_TGA_T	16	58565409	A	rs9923491	16	58603176	G	0.974688	intron_variant	MODIFIER	CNOT1	ENSG00000125107	Transcript	ENST00000441024.6	protein_coding	-	16/30	-	-	-	-	-	rs9923491	-	-1	-	HGNC	HGNC:7877	1	-	-	-	-	-	-	-	-	-	-	-
CNOT1	16:58565409_TGA_T	16	58565409	A	rs9935054	16	58630167	C	0.985621	downstream_gene_variant	MODIFIER	CNOT1	ENSG00000125107	Transcript	ENST00000569020.5	protein_coding	-	-	-	-	-	-	-	rs9935054	3000	-1	cds_end_NF	HGNC	HGNC:7877	4	-	-	-	-	-	-	-	-	-	-	-
CNOT1	16:58565409_TGA_T	16	58565409	A	rs37051	16	58558102	T	0.985821	intron_variant	MODIFIER	CNOT1	ENSG00000125107	Transcript	ENST00000317147.10	protein_coding	-	46/48	-	-	-	-	-	rs37051	-	-1	-	HGNC	HGNC:7877	1	P1	-	-	0.2855	-	-	-	-	-	-	-
CNOT1	16:58565409_TGA_T	16	58565409	A	rs9941290	16	58666389	A	0.973839	upstream_gene_variant	MODIFIER	CNOT1	ENSG00000125107	Transcript	ENST00000568158.1	lncRNA	-	-	-	-	-	-	-	rs9941290	2670	-1	-	HGNC	HGNC:7877	3	-	-	-	0.7157	-	-	-	-	-	-	-
CNOT1	16:58565409_TGA_T	16	58565409	A	rs8053455	16	58591708	C	0.985721	downstream_gene_variant	MODIFIER	SNORA50A	ENSG00000206952	Transcript	ENST00000384225.3	snoRNA	-	-	-	-	-	-	-	rs8053455	1992	-1	-	HGNC	HGNC:32643	-	-	-	-	0.7161	-	-	-	-	-	-	-
CNOT1	16:58565409_TGA_T	16	58565409	A	rs8062272	16	58641545	G	0.974295	intron_variant	MODIFIER	CNOT1	ENSG00000125107	Transcript	ENST00000569020.5	protein_coding	-	43498	-	-	-	-	-	rs8062272	-	-1	cds_end_NF	HGNC	HGNC:7877	4	-	-	-	0.7155	-	-	-	-	-	-	-
CNOT1	16:58565409_TGA_T	16	58565409	A	rs8062272	16	58641545	G	0.974295	intron_variant	MODIFIER	CNOT1	ENSG00000125107	Transcript	ENST00000564557.1	protein_coding	-	43526	-	-	-	-	-	rs8062272	-	-1	cds_end_NF	HGNC	HGNC:7877	3	-	-	-	0.7155	-	-	-	-	-	-	-
CNOT1	16:58565409_TGA_T	16	58565409	A	rs7196236	16	58640623	T	0.974295	intron_variant	MODIFIER	CNOT1	ENSG00000125107	Transcript	ENST00000565697.1	protein_coding	-	43466	-	-	-	-	-	rs7196236	-	-1	cds_end_NF	HGNC	HGNC:7877	3	-	-	-	-	-	-	-	-	-	-	-
CNOT1	16:58565409_TGA_T	16	58565409	A	rs9941290	16	58666389	A	0.973839	upstream_gene_variant	MODIFIER	CNOT1	ENSG00000125107	Transcript	ENST00000441024.6	protein_coding	-	-	-	-	-	-	-	rs9941290	2647	-1	-	HGNC	HGNC:7877	1	-	-	-	0.7157	-	-	-	-	-	-	-
CNOT1	16:58565409_TGA_T	16	58565409	A	rs9935054	16	58630167	C	0.985621	intron_variant,NMD_transcript_variant	MODIFIER	CNOT1	ENSG00000125107	Transcript	ENST00000565605.5	nonsense_mediated_decay	-	43618	-	-	-	-	-	rs9935054	-	-1	-	HGNC	HGNC:7877	4	-	-	-	-	-	-	-	-	-	-	-
CNOT1	16:58565409_TGA_T	16	58565409	A	rs9924724	16	58615583	A	0.866361	intron_variant,NMD_transcript_variant	MODIFIER	CNOT1	ENSG00000125107	Transcript	ENST00000565605.5	nonsense_mediated_decay	-	43620	-	-	-	-	-	rs9924724	-	-1	-	HGNC	HGNC:7877	4	-	-	-	-	-	-	-	-	-	-	-
CNOT1	16:58565409_TGA_T	16	58565409	A	rs7196236	16	58640623	A	0.974295	intron_variant	MODIFIER	CNOT1	ENSG00000125107	Transcript	ENST00000565697.1	protein_coding	-	43466	-	-	-	-	-	rs7196236	-	-1	cds_end_NF	HGNC	HGNC:7877	3	-	-	-	-	-	-	-	-	-	-	-
CNOT1	16:58565409_TGA_T	16	58565409	A	rs8056620	16	58604387	A	0.974688	intron_variant	MODIFIER	CNOT1	ENSG00000125107	Transcript	ENST00000441024.6	protein_coding	-	16/30	-	-	-	-	-	rs8056620	-	-1	-	HGNC	HGNC:7877	1	-	-	-	0.7157	-	-	-	-	-	-	-
CNOT1	16:58565409_TGA_T	16	58565409	A	rs8043716	16	58645058	C	0.973823	intron_variant	MODIFIER	CNOT1	ENSG00000125107	Transcript	ENST00000569020.5	protein_coding	-	43498	-	-	-	-	-	rs8043716	-	-1	cds_end_NF	HGNC	HGNC:7877	4	-	-	-	-	-	-	-	-	-	-	-
CNOT1	16:58565409_TGA_T	16	58565409	A	rs9924724	16	58615583	A	0.866361	intron_variant,NMD_transcript_variant	MODIFIER	CNOT1	ENSG00000125107	Transcript	ENST00000567188.5	nonsense_mediated_decay	-	18172	-	-	-	-	-	rs9924724	-	-1	-	HGNC	HGNC:7877	1	-	-	-	-	-	-	-	-	-	-	-
CNOT1	16:58565409_TGA_T	16	58565409	A	rs7198329	16	58656146	G	0.973996	intron_variant,NMD_transcript_variant	MODIFIER	CNOT1	ENSG00000125107	Transcript	ENST00000567188.5	nonsense_mediated_decay	-	17899	-	-	-	-	-	rs7198329	-	-1	-	HGNC	HGNC:7877	1	-	-	-	-	-	-	-	-	-	-	-
CNOT1	16:58565409_TGA_T	16	58565409	A	rs7198329	16	58656146	A	0.973996	intron_variant,NMD_transcript_variant	MODIFIER	CNOT1	ENSG00000125107	Transcript	ENST00000567188.5	nonsense_mediated_decay	-	17899	-	-	-	-	-	rs7198329	-	-1	-	HGNC	HGNC:7877	1	-	-	-	-	-	-	-	-	-	-	-
CNOT1	16:58565409_TGA_T	16	58565409	A	rs7198329	16	58656146	C	0.973996	intron_variant,NMD_transcript_variant	MODIFIER	CNOT1	ENSG00000125107	Transcript	ENST00000567188.5	nonsense_mediated_decay	-	17899	-	-	-	-	-	rs7198329	-	-1	-	HGNC	HGNC:7877	1	-	-	-	-	-	-	-	-	-	-	-
CNOT1	16:58565409_TGA_T	16	58565409	A	rs863433	16	58666712	G	0.933964	upstream_gene_variant	MODIFIER	CNOT1	ENSG00000125107	Transcript	ENST00000569240.5	protein_coding	-	-	-	-	-	-	-	rs863433	2974	-1	-	HGNC	HGNC:7877	1	-	-	-	0.7184	-	-	-	-	-	-	-
CNOT1	16:58565409_TGA_T	16	58565409	A	rs768933104	16	58629324	AAA	0.935897	intron_variant	MODIFIER	CNOT1	ENSG00000125107	Transcript	ENST00000441024.6	protein_coding	-	10990	-	-	-	-	-	rs768933104	-	-1	-	HGNC	HGNC:7877	1	-	-	-	-	-	-	-	-	-	-	-
CNOT1	16:58565409_TGA_T	16	58565409	A	rs863433	16	58666712	G	0.933964	upstream_gene_variant	MODIFIER	CNOT1	ENSG00000125107	Transcript	ENST00000565605.5	nonsense_mediated_decay	-	-	-	-	-	-	-	rs863433	2976	-1	-	HGNC	HGNC:7877	4	-	-	-	0.7184	-	-	-	-	-	-	-
CNOT1	16:58565409_TGA_T	16	58565409	A	rs9924805	16	58615659	A	0.985723	intron_variant	MODIFIER	CNOT1	ENSG00000125107	Transcript	ENST00000441024.6	protein_coding	-	11232	-	-	-	-	-	rs9924805	-	-1	-	HGNC	HGNC:7877	1	-	-	-	-	-	-	-	-	-	-	-
CNOT1	16:58565409_TGA_T	16	58565409	A	rs8061326	16	58641375	T	0.974295	intron_variant	MODIFIER	CNOT1	ENSG00000125107	Transcript	ENST00000441024.6	protein_coding	-	10959	-	-	-	-	-	rs8061326	-	-1	-	HGNC	HGNC:7877	1	-	-	-	0.7157	-	-	-	-	-	-	-
CNOT1	16:58565409_TGA_T	16	58565409	A	rs37041	16	58579886	C	0.985873	intron_variant	MODIFIER	CNOT1	ENSG00000125107	Transcript	ENST00000441024.6	protein_coding	-	29/30	-	-	-	-	-	rs37041	-	-1	-	HGNC	HGNC:7877	1	-	-	-	0.2841	-	-	-	-	-	-	-
CNOT1	16:58565409_TGA_T	16	58565409	A	rs9935054	16	58630167	A	0.985621	intron_variant	MODIFIER	CNOT1	ENSG00000125107	Transcript	ENST00000317147.10	protein_coding	-	17564	-	-	-	-	-	rs9935054	-	-1	-	HGNC	HGNC:7877	1	P1	-	-	-	-	-	-	-	-	-	-
CNOT1	16:58565409_TGA_T	16	58565409	A	rs37064	16	58569907	A	0.997095	intron_variant	MODIFIER	CNOT1	ENSG00000125107	Transcript	ENST00000569240.5	protein_coding	-	39/48	-	-	-	-	-	rs37064	-	-1	-	HGNC	HGNC:7877	1	-	-	-	-	-	-	-	-	-	-	-
CNOT1	16:58565409_TGA_T	16	58565409	A	rs78143441	16	58666864	T	0.933995	upstream_gene_variant	MODIFIER	CNOT1	ENSG00000125107	Transcript	ENST00000567188.5	nonsense_mediated_decay	-	-	-	-	-	-	-	rs78143441	3128	-1	-	HGNC	HGNC:7877	1	-	-	-	-	-	-	-	-	-	-	-
CNOT1	16:58565409_TGA_T	16	58565409	A	rs9924805	16	58615659	G	0.985723	intron_variant	MODIFIER	CNOT1	ENSG00000125107	Transcript	ENST00000441024.6	protein_coding	-	11232	-	-	-	-	-	rs9924805	-	-1	-	HGNC	HGNC:7877	1	-	-	-	-	-	-	-	-	-	-	-
CNOT1	16:58565409_TGA_T	16	58565409	A	rs9924805	16	58615659	A	0.985723	intron_variant,NMD_transcript_variant	MODIFIER	CNOT1	ENSG00000125107	Transcript	ENST00000565605.5	nonsense_mediated_decay	-	43620	-	-	-	-	-	rs9924805	-	-1	-	HGNC	HGNC:7877	4	-	-	-	-	-	-	-	-	-	-	-
CNOT1	16:58565409_TGA_T	16	58565409	A	rs9921370	16	58611935	A	0.972757	intron_variant	MODIFIER	CNOT1	ENSG00000125107	Transcript	ENST00000628857.1	protein_coding	-	43527	-	-	-	-	-	rs9921370	-	-1	-	HGNC	HGNC:7877	5	-	-	-	0.7155	-	-	-	-	-	-	-
CNOT1	16:58565409_TGA_T	16	58565409	A	rs9921370	16	58611935	A	0.972757	intron_variant,NMD_transcript_variant	MODIFIER	CNOT1	ENSG00000125107	Transcript	ENST00000567188.5	nonsense_mediated_decay	-	13/49	-	-	-	-	-	rs9921370	-	-1	-	HGNC	HGNC:7877	1	-	-	-	0.7155	-	-	-	-	-	-	-
CNOT1	16:58565409_TGA_T	16	58565409	A	rs9921370	16	58611935	A	0.972757	intron_variant	MODIFIER	CNOT1	ENSG00000125107	Transcript	ENST00000441024.6	protein_coding	-	13/30	-	-	-	-	-	rs9921370	-	-1	-	HGNC	HGNC:7877	1	-	-	-	0.7155	-	-	-	-	-	-	-
CNOT1	16:58565409_TGA_T	16	58565409	A	rs9921370	16	58611935	A	0.972757	upstream_gene_variant	MODIFIER	CNOT1	ENSG00000125107	Transcript	ENST00000569882.1	protein_coding	-	-	-	-	-	-	-	rs9921370	2968	-1	cds_start_NF,cds_end_NF	HGNC	HGNC:7877	3	-	-	-	0.7155	-	-	-	-	-	-	-
CNOT1	16:58565409_TGA_T	16	58565409	A	rs9924805	16	58615659	A	0.985723	intron_variant	MODIFIER	CNOT1	ENSG00000125107	Transcript	ENST00000628857.1	protein_coding	-	43527	-	-	-	-	-	rs9924805	-	-1	-	HGNC	HGNC:7877	5	-	-	-	-	-	-	-	-	-	-	-
CNOT1	16:58565409_TGA_T	16	58565409	A	rs8061326	16	58641375	T	0.974295	intron_variant,NMD_transcript_variant	MODIFIER	CNOT1	ENSG00000125107	Transcript	ENST00000565605.5	nonsense_mediated_decay	-	43617	-	-	-	-	-	rs8061326	-	-1	-	HGNC	HGNC:7877	4	-	-	-	0.7157	-	-	-	-	-	-	-
CNOT1	16:58565409_TGA_T	16	58565409	A	rs9924724	16	58615583	A	0.866361	intron_variant	MODIFIER	CNOT1	ENSG00000125107	Transcript	ENST00000441024.6	protein_coding	-	11232	-	-	-	-	-	rs9924724	-	-1	-	HGNC	HGNC:7877	1	-	-	-	-	-	-	-	-	-	-	-
CNOT1	16:58565409_TGA_T	16	58565409	A	rs9924724	16	58615583	C	0.866361	intron_variant	MODIFIER	CNOT1	ENSG00000125107	Transcript	ENST00000441024.6	protein_coding	-	11232	-	-	-	-	-	rs9924724	-	-1	-	HGNC	HGNC:7877	1	-	-	-	-	-	-	-	-	-	-	-
CNOT1	16:58565409_TGA_T	16	58565409	A	rs37041	16	58579886	C	0.985873	intron_variant	MODIFIER	CNOT1	ENSG00000125107	Transcript	ENST00000317147.10	protein_coding	-	29/48	-	-	-	-	-	rs37041	-	-1	-	HGNC	HGNC:7877	1	P1	-	-	0.2841	-	-	-	-	-	-	-
CNOT1	16:58565409_TGA_T	16	58565409	A	rs37041	16	58579886	C	0.985873	downstream_gene_variant	MODIFIER	CNOT1	ENSG00000125107	Transcript	ENST00000567285.1	protein_coding	-	-	-	-	-	-	-	rs37041	483	-1	cds_start_NF,cds_end_NF	HGNC	HGNC:7877	4	-	-	-	0.2841	-	-	-	-	-	-	-
CNOT1	16:58565409_TGA_T	16	58565409	A	rs37041	16	58579886	C	0.985873	intron_variant	MODIFIER	CNOT1	ENSG00000125107	Transcript	ENST00000567133.1	protein_coding	-	43526	-	-	-	-	-	rs37041	-	-1	cds_start_NF,cds_end_NF	HGNC	HGNC:7877	5	-	-	-	0.2841	-	-	-	-	-	-	-
CNOT1	16:58565409_TGA_T	16	58565409	A	rs9935054	16	58630167	A	0.985621	downstream_gene_variant	MODIFIER	CNOT1	ENSG00000125107	Transcript	ENST00000568158.1	lncRNA	-	-	-	-	-	-	-	rs9935054	3111	-1	-	HGNC	HGNC:7877	3	-	-	-	-	-	-	-	-	-	-	-
CNOT1	16:58565409_TGA_T	16	58565409	A	rs9935054	16	58630167	A	0.985621	downstream_gene_variant	MODIFIER	CNOT1	ENSG00000125107	Transcript	ENST00000569020.5	protein_coding	-	-	-	-	-	-	-	rs9935054	3000	-1	cds_end_NF	HGNC	HGNC:7877	4	-	-	-	-	-	-	-	-	-	-	-
CNOT1	16:58565409_TGA_T	16	58565409	A	rs9924724	16	58615583	A	0.866361	intron_variant	MODIFIER	CNOT1	ENSG00000125107	Transcript	ENST00000569240.5	protein_coding	-	17807	-	-	-	-	-	rs9924724	-	-1	-	HGNC	HGNC:7877	1	-	-	-	-	-	-	-	-	-	-	-
CNOT1	16:58565409_TGA_T	16	58565409	A	rs751489327	16	58577315	A	0.983979	intron_variant,NMD_transcript_variant	MODIFIER	CNOT1	ENSG00000125107	Transcript	ENST00000566240.1	nonsense_mediated_decay	-	43525	-	-	-	-	-	rs751489327	-	-1	cds_start_NF	HGNC	HGNC:7877	4	-	-	-	-	-	-	-	-	-	-	-
CNOT1	16:58565409_TGA_T	16	58565409	A	rs751489327	16	58577315	A	0.983979	intron_variant	MODIFIER	CNOT1	ENSG00000125107	Transcript	ENST00000569240.5	protein_coding	-	31/48	-	-	-	-	-	rs751489327	-	-1	-	HGNC	HGNC:7877	1	-	-	-	-	-	-	-	-	-	-	-
CNOT1	16:58565409_TGA_T	16	58565409	A	rs8053455	16	58591708	C	0.985721	intron_variant	MODIFIER	CNOT1	ENSG00000125107	Transcript	ENST00000569240.5	protein_coding	-	18/48	-	-	-	-	-	rs8053455	-	-1	-	HGNC	HGNC:7877	1	-	-	-	0.7161	-	-	-	-	-	-	-
CNOT1	16:58565409_TGA_T	16	58565409	A	rs8053455	16	58591708	C	0.985721	intron_variant,NMD_transcript_variant	MODIFIER	CNOT1	ENSG00000125107	Transcript	ENST00000567188.5	nonsense_mediated_decay	-	18/49	-	-	-	-	-	rs8053455	-	-1	-	HGNC	HGNC:7877	1	-	-	-	0.7161	-	-	-	-	-	-	-
CNOT1	16:58565409_TGA_T	16	58565409	A	rs6499962	16	58610750	C	0.985974	intron_variant	MODIFIER	CNOT1	ENSG00000125107	Transcript	ENST00000317147.10	protein_coding	-	13/48	-	-	-	-	-	rs6499962	-	-1	-	HGNC	HGNC:7877	1	P1	-	-	0.7163	-	-	-	-	-	-	-
CNOT1	16:58565409_TGA_T	16	58565409	A	rs37064	16	58569907	T	0.997095	intron_variant	MODIFIER	CNOT1	ENSG00000125107	Transcript	ENST00000568917.1	protein_coding	-	43651	-	-	-	-	-	rs37064	-	-1	cds_start_NF,cds_end_NF	HGNC	HGNC:7877	5	-	-	-	-	-	-	-	-	-	-	-
CNOT1	16:58565409_TGA_T	16	58565409	A	rs9921370	16	58611935	A	0.972757	intron_variant,NMD_transcript_variant	MODIFIER	CNOT1	ENSG00000125107	Transcript	ENST00000565605.5	nonsense_mediated_decay	-	43620	-	-	-	-	-	rs9921370	-	-1	-	HGNC	HGNC:7877	4	-	-	-	0.7155	-	-	-	-	-	-	-
CNOT1	16:58565409_TGA_T	16	58565409	A	rs7196236	16	58640623	A	0.974295	intron_variant,NMD_transcript_variant	MODIFIER	CNOT1	ENSG00000125107	Transcript	ENST00000567188.5	nonsense_mediated_decay	-	17899	-	-	-	-	-	rs7196236	-	-1	-	HGNC	HGNC:7877	1	-	-	-	-	-	-	-	-	-	-	-
CNOT1	16:58565409_TGA_T	16	58565409	A	rs8053455	16	58591708	C	0.985721	intron_variant	MODIFIER	CNOT1	ENSG00000125107	Transcript	ENST00000441024.6	protein_coding	-	18/30	-	-	-	-	-	rs8053455	-	-1	-	HGNC	HGNC:7877	1	-	-	-	0.7161	-	-	-	-	-	-	-
CNOT1	16:58565409_TGA_T	16	58565409	A	rs9927443	16	58652654	G	0.974286	intron_variant,NMD_transcript_variant	MODIFIER	CNOT1	ENSG00000125107	Transcript	ENST00000567188.5	nonsense_mediated_decay	-	17899	-	-	-	-	-	rs9927443	-	-1	-	HGNC	HGNC:7877	1	-	-	-	0.7153	-	-	-	-	-	-	-
CNOT1	16:58565409_TGA_T	16	58565409	A	rs9924724	16	58615583	C	0.866361	intron_variant,NMD_transcript_variant	MODIFIER	CNOT1	ENSG00000125107	Transcript	ENST00000567188.5	nonsense_mediated_decay	-	18172	-	-	-	-	-	rs9924724	-	-1	-	HGNC	HGNC:7877	1	-	-	-	-	-	-	-	-	-	-	-
CNOT1	16:58565409_TGA_T	16	58565409	A	rs8056620	16	58604387	A	0.974688	intron_variant	MODIFIER	CNOT1	ENSG00000125107	Transcript	ENST00000569882.1	protein_coding	-	43587	-	-	-	-	-	rs8056620	-	-1	cds_start_NF,cds_end_NF	HGNC	HGNC:7877	3	-	-	-	0.7157	-	-	-	-	-	-	-
CNOT1	16:58565409_TGA_T	16	58565409	A	rs78143441	16	58666864	T	0.933995	upstream_gene_variant	MODIFIER	CNOT1	ENSG00000125107	Transcript	ENST00000565605.5	nonsense_mediated_decay	-	-	-	-	-	-	-	rs78143441	3128	-1	-	HGNC	HGNC:7877	4	-	-	-	-	-	-	-	-	-	-	-
CNOT1	16:58565409_TGA_T	16	58565409	A	rs9924724	16	58615583	A	0.866361	intron_variant	MODIFIER	CNOT1	ENSG00000125107	Transcript	ENST00000628857.1	protein_coding	-	43527	-	-	-	-	-	rs9924724	-	-1	-	HGNC	HGNC:7877	5	-	-	-	-	-	-	-	-	-	-	-
CNOT1	16:58565409_TGA_T	16	58565409	A	rs8049393	16	58630414	T	0.985621	intron_variant	MODIFIER	CNOT1	ENSG00000125107	Transcript	ENST00000441024.6	protein_coding	-	10990	-	-	-	-	-	rs8049393	-	-1	-	HGNC	HGNC:7877	1	-	-	-	-	-	-	-	-	-	-	-
CNOT1	16:58565409_TGA_T	16	58565409	A	rs8049393	16	58630414	G	0.985621	intron_variant	MODIFIER	CNOT1	ENSG00000125107	Transcript	ENST00000569240.5	protein_coding	-	17564	-	-	-	-	-	rs8049393	-	-1	-	HGNC	HGNC:7877	1	-	-	-	-	-	-	-	-	-	-	-
CNOT1	16:58565409_TGA_T	16	58565409	A	rs37064	16	58569907	C	0.997095	upstream_gene_variant	MODIFIER	CNOT1	ENSG00000125107	Transcript	ENST00000563130.5	retained_intron	-	-	-	-	-	-	-	rs37064	2838	-1	-	HGNC	HGNC:7877	2	-	-	-	0.2837	-	-	-	-	-	-	-
[truncated: 1,313 more rows]

## Sheet: 6B VEP
Supplementary Table 6B Annotation of lead and conditionally independent variants and their proxies (r2>0.8) of QT dynamics during recovery loci using Variant Effect Predictor.
[truncated: 462 more rows]

[truncated: 7 more sheets: 7 Hi-C, 8 eQTL, 9A DEPICT, 9B DEPICT, 10 Candidate Genes, 11A gprofiler, 11B gprofiler]
